# Supplementary material for: Assessing Urinary Metabolomics in Giant Pandas Using Chromatography/Mass Spectrometry: Pregnancy-Related Changes in the Metabolome
Source: Front Endocrinol (Lausanne). 2020 Apr 16;11:215. doi: 10.3389/fendo.2020.00215 (PMC7176934; doi:10.3389/fendo.2020.00215)
Supplement: Supplementary file 1 [file Table_1.xlsx]

## Sheet: Sheet1
Table S1 Summary of studied giant panda females.
Name	Studbook number	Date of birth(year, month, day)	Breeding type	Progesterone (ng/mg Cr) levels during non-pregnant sampling	Date of insemination(year, month, day)	Progesterone (ng/mg Cr) levels during pregnant sampling	Date of parturition(year, month, day)	Total gestation period(days)
Xiaoyatou	635	2006.08.13	NM	14.9992	2017.04.10	691.634	2017.07.26	107
Zhizhi	763	2009.08.23	NM	7.11815	2017.01.05	895.366	2017.04.24	109
Chengda	824	2011.08.15	AI	10.9691	2017.03.11	778.661	2017.06.27	108
Miaomiao	855	2012.09.04	AI	8.0056	2017.04.05	313.737	2018.08.04	121
Yayun	796	2010.09.10	AI	25.3387	2018.02.24	268.4	2018.06.10	106
Qinghe	537	2001.09.24	AI	15.7661	2018.03.14	399.59	2018.07.02	110
Kelin	678	2007.08.13	AI	24.1958	2018.02.06	644.806	2018.06.16	130
Yuanrun	853	2012.08.25	AI	17.12	2018.04.14	152.185	2018.07.31	108
Average				15.4391		518.048		112.375
S.D.				6.78532		269.508		8.5359
