# Supplementary material for: Assessing Urinary Metabolomics in Giant Pandas Using Chromatography/Mass Spectrometry: Pregnancy-Related Changes in the Metabolome
Source: Front Endocrinol (Lausanne). 2020 Apr 16;11:215. doi: 10.3389/fendo.2020.00215 (PMC7176934; doi:10.3389/fendo.2020.00215)
Supplement: Supplementary file 2 [file Table_2.xls]

## Sheet: pos-20200311
ID	name	MZ	RT	Con_1	Con_2	Con_3	Con_4	Con_5	Con_6	Con_7	Con_8	pre_1	pre_2	pre_3	pre_4	pre_5	pre_6	pre_7	pre_8	QC1	QC2	QC3	QC4	QC5	CAMERAisotopes	CAMERAadductIon	CAMERApcgroup	NumberMS1kegg	MS1keggName	MS1keggID
1	M61T509	61.0072	8.4829	4596.15	9543.88	3698.81	5538.51	5032.93	1768.23	4402.55	6659.63	8386.36	4046.17	3073.98	4282.74	4756.73	5684.87	4082.33	4061.2	6486.49	3338.96	8517.84	4807.35	4964.64	-	-	304	0	-	-
2	M61T532	61.0072	8.86632	3938.22	3525.1	3282.54	3191.42	8944.1	6063.74	3379.24	5085.6	5158.65	3255.66	3039.02	2430.92	4777.02	3086.19	3613.75	4975.65	2440.1	2725.28	530.566	5832.13	12250.8	-	-	312	0	-	-
3	M61T483	61.0071	8.04235	19969.4	16980.1	17488.9	16361.2	17431.6	16521.7	18268.1	20035.3	17149.9	17812.8	16842	16919.4	16006.2	18532	17174	15701.3	16067.1	17011.9	16397.3	17899.3	15421.5	[1][M]2+	-	7616	0	-	-
4	M61T36	61.0072	0.606817	9126.02	9037.76	5213.77	1186.34	11585.1	6961.83	10733.9	13184.4	8979.44	8487.38	8774.41	8727.13	8874.64	7731.07	10226.6	9970.91	8753.01	8169.95	7415.63	3546.89	8581.93	-	-	9051	0	-	-
5	M61T57	61.0392	0.945067	11444.9	23804.9	21856.8	9927.95	8783.31	7782.21	14875.6	13200.1	10511.1	13873.2	14942.2	5470.02	7941.3	4579.14	6876.84	9106.18	11484.5	8053.74	12040.1	11910.9	10337.1	-	-	7916	3	Urea;N-Nitrosomethanamine;Methyldiazohydroxide	C00086;C19568;C20306
6	M62T483	61.5088	8.0442	801.435	1011.8	630.23	1115.72	1268.71	865.522	299.478	1250.35	1305.53	637.686	1016.36	1164.12	1070.02	835.871	1152.69	856.316	1146.01	901.983	783.522	695.663	961.224	[1][M+1]2+	-	7616	0	-	-
7	M68T487	67.9956	8.11081	2470.86	1986.8	2137.27	1804.83	1771.72	2228.07	2026.29	2153.2	2844.91	2959.22	1800.76	1961.31	2015.75	2795.85	2058.8	1833.01	2513.81	2316.06	1717.46	1878.53	1801.14	-	-	8556	0	-	-
8	M68T482	68.4948	8.03823	5275.58	4325.94	3810.46	3699.3	4521.46	3745.38	4202.44	4778.85	4890.27	4353.81	5068.73	4635.35	4494.47	3907.91	3934.24	3925.36	5142.37	5388.41	4424.24	4248.45	4074.22	-	-	181	0	-	-
9	M69T486_1	68.9933	8.09913	45163.8	43138	46700.2	40306.7	37305.5	38402.8	33092.6	34669.8	45250.2	40479.1	43724.8	39965.9	35325.3	32323.6	36261	31161.6	49336.9	44636.9	39451	38428	29669.7	[2][M]2+	-	8552	0	-	-
10	M69T486_2	69.4946	8.10642	2949.8	3000.41	2566.41	2531.09	1783.88	2219.23	1600.12	2406.73	2683.69	1760.21	2926.58	2390.45	1883.39	1448.35	1963.48	1924.45	2826.15	2999.97	1997.81	2313.06	1470.7	[2][M+1]2+	-	8552	0	-	-
11	M70T483_1	69.515	8.04368	1232.94	1138.58	1047.43	944.663	1021.9	935.234	1564.67	1009.86	2100.27	1211.8	939.33	658.251	1658.35	1476.93	715.732	1318.39	1087.54	1088.07	1729.66	1108.42	1073.4	-	-	7634	0	-	-
12	M70T482_1	69.9935	8.032	22013.5	21887.4	21559.5	18365.1	19728.5	20350.3	23113.6	21800.9	21831.9	22874.6	20241.6	21391.6	20894.7	20090.3	20134	20690	20799.5	23031.9	21135	21091.3	19966	[3][M]2+	[M+2H-HCOOH]2+ 183.982 [M+2H-HCOOH]2+ 183.982	181	0	-	-
13	M70T483_2	70.0121	8.04916	1898.41	22370.2	1569.4	1599.92	1431.3	1263.4	1795.31	2054.73	1867.21	1206.84	20734.1	1231.4	1543.98	20207.5	1248.03	1371.94	983.725	1700.62	1458.64	1415.77	1218.81	-	[M+2H-C6H10O4]2+ 284.075	181	1	Xanthosine	C01762
14	M70T482_2	70.4947	8.03493	924.904	954.839	1270.91	1434.52	588.544	959.517	1565.86	822.01	1316.41	956.904	1017.89	1375.51	1128.28	665.344	1542.56	1265.89	1230.53	1339.2	1130.3	959.402	1135.39	[3][M+1]2+	-	181	0	-	-
15	M71T482_1	70.9912	8.03417	8719.3	8611.12	8078.2	7224.57	9254.24	7983.16	8056.85	8576.83	9207.03	7880.61	8885.11	8406.82	7706.48	7186.23	8475.62	8022.56	8264.96	8178.55	9214.78	9118.3	7949.87	[3][M+2]2+	-	181	0	-	-
16	M71T482_2	71.4919	8.03177	859.511	818.576	695.963	730.839	720.245	380.516	1260.03	534.282	648.606	469.784	515.443	903.78	826.02	1103.2	1025.68	954.799	592.661	610.087	734.465	448.5	572.964	[3][M+3]2+	-	181	0	-	-
17	M72T483	71.9514	8.04258	2857.68	2689.43	2629.46	2598.36	2602.9	2534.36	2615.5	2560.06	1971.33	2198.48	2495.83	2308.59	2434.53	2717.27	2367.94	2194.98	2851.19	2113.15	2460.02	2309.47	2171.26	-	-	7635	0	-	-
18	M72T482	71.99	8.036	1182.51	1186.85	975.527	1018.97	1444.87	1166.27	1323.38	1153.18	1358.78	1364.21	1175.57	1169.71	2671.92	2750.25	774.104	1159.81	955.826	1313.89	1177.25	1319.54	1093.11	-	[M+2H-COCH2]2+ 183.982 [M+2H-COCH2]2+ 183.982	181	0	-	-
19	M72T465	72.044	7.74736	2994	2998.82	1936.67	2261.46	4617.25	2505.25	2223.4	2799.28	1948.9	1831.12	871.897	698.408	1585.95	1824.51	1917.12	1463.33	1314.66	3184.98	3224.17	5605.41	1544.69	-	-	658	2	Acrylamide;2-Propynal	C01659;C05985
20	M72T60	72.0802	0.993725	2135.09	2601.79	3026.32	2502.4	3753.82	2408.61	3005.24	3972.82	3754.33	3104.45	2553.62	6793.14	2347.2	8823	14476.5	3708.52	3416.66	3826.59	3694.64	4143.51	3920.89	-	-	3668	1	3-Buten-1-amine	C12244
21	M72T167	72.0805	2.78377	666.242	1182.31	1041.29	1077.06	2547.17	1443.34	1526.37	1137.31	1017.67	1175.05	899.225	3101.45	2177.27	1706.55	1448.63	2137.25	976.972	313.559	515.794	895.486	1090.2	-	-	5117	2	3-Buten-1-amine;1,3-Butadiene	C12244;C16450
22	M72T45	72.0805	0.752967	1717.54	1805.03	2276.46	1455.47	2140.13	1834	1201.24	1494.5	998.665	1028.52	1540.45	1439.53	1511.72	1226.58	1203.68	1374.86	2076.63	1524.64	1105.93	1422.33	1361.82	-	-	6018	2	3-Buten-1-amine;1,3-Butadiene	C12244;C16450
23	M73T487	72.9364	8.10922	6314.21	4592.97	4712.06	6779.65	5894.1	3449.8	4829.68	5169.31	6595.79	6168.82	6040.53	6779.57	4804.59	5327.23	4904.73	4638.32	6770.93	5831.09	5560.58	6074.35	5387.88	-	-	8557	0	-	-
24	M73T39	73.0645	0.6424	10597.1	5704.71	5350.63	9647.74	3993.04	4283	4443.9	3397.05	5503.99	4392.36	4572.35	4665.7	5805.62	4305.69	3000.92	2689.11	6621.85	4404.19	10765.4	5920.2	3531.71	-	-	9052	3	Butanal;Methyl_ethyl_ketone;1,2-Epoxybutane	C01412;C02845;C19237
25	M73T5	73.0643	0.084875	3248.25	3220.07	3567.59	2603.15	2571.38	1041.92	2610.76	2319.84	3085.59	2845.42	309.531	2650.37	703.991	2387.18	2437.18	3228.24	1279.91	1602.97	1225.51	2465.62	2007.59	-	-	315	3	Butanal;Methyl_ethyl_ketone;1,2-Epoxybutane	C01412;C02845;C19237
26	M74T44_1	73.5317	0.739517	859.282	1814.65	2791.23	4877.39	6435.99	5006.96	2764.97	1869.27	1096.76	6768.3	12738.1	970.723	1779.11	672.683	483.898	6979.43	5538.93	3206.15	3605.03	3526.28	3857.29	-	-	8230	0	-	-
27	M74T482	73.5316	8.02636	991.704	824.115	949.381	905.129	715.734	1025	890.292	1002.77	673.417	687.838	797.258	629.733	728.796	742.201	1091.99	773.7	550.745	646.477	503.625	1094.81	650.852	-	[M+Na]+ 50.5422	181	0	-	-
28	M74T44_2	73.9844	0.740283	141.62	370.576	626.33	637.92	888.233	673.186	369.213	366.438	226.259	890.669	1665.36	181.981	422.911	138.329	95.3124	1001.61	454.541	408.523	446.695	571.506	525.677	-	-	8238	0	-	-
29	M74T44_3	74.0324	0.737433	139.843	254.29	555.235	1078.01	1201.98	1042.07	408.987	339.631	222.096	1424.75	2338.06	190.367	387.967	132.1	96.451	1209.16	855.608	419.109	623.807	604.187	833.523	-	-	8239	0	-	-
30	M74T40	74.0961	0.665417	15284.1	17648.1	15316.4	9061.18	9913.29	21609.4	15001.9	17619.8	12294.2	11622	14398.5	17608.6	14382.1	12224.4	27466.9	23489.6	46274.4	21929.7	12907.7	12925	8712.46	-	-	293	2	2-Methylpropanamine;Butylamine	C02787;C18706
31	M74T468	74.096	7.7952	15748.8	23503.9	14437.8	15696.6	19743	8697.89	4132.96	22501	17405.1	7784.36	41472.3	17451.7	12814.6	9973.88	18206.4	33541.7	22445.5	7776.91	15212.6	12396	14927.3	-	-	6727	2	2-Methylpropanamine;Butylamine	C02787;C18706
32	M75T44	74.5305	0.7386	132.232	250.054	470.717	952.056	1012.1	892.796	504.384	277.829	174.706	1119.38	1530.1	116.546	248.598	109.602	70.1056	1147.49	832.986	570.144	665.136	779.966	637.853	-	-	204	0	-	-
33	M76T482	75.9447	8.03982	979.958	953.301	882.758	1059.99	1050.2	869.585	1431.77	936.344	788.741	768.507	1275.07	1194.5	935.064	1262.02	1424.96	950.872	1074.36	784.908	667.212	523.731	1137.99	-	-	181	0	-	-
34	M76T240	76.039	3.99875	797.86	10023.5	17522.3	31569	42463.6	27427.4	10353	5773.67	22214.4	19997.4	20963.8	23767.9	28467.8	20435.1	21128.8	22105.9	20308	20396.5	20108.9	21356.6	19359.4	-	-	3600	5	Glycine;Nitroethane;Acetohydroxamic_acid;Methyl_carbamate;Glyoxal	C00037;C01837;C06808;C19445;C14448
35	M76T148	76.039	2.46398	1967.54	1577.38	1412.65	8685.9	11448.5	8628.55	1955.32	2011.31	12589	7301.33	3088.82	9956.17	19310.7	8923.62	4443.24	10897.3	6845.97	7213.64	7810.73	7155.2	5983.7	-	-	1794	5	Glycine;Nitroethane;Acetohydroxamic_acid;Methyl_carbamate;Glyoxal	C00037;C01837;C06808;C19445;C14448
36	M76T200	76.039	3.32907	1228.94	5020.22	7057.12	5876.6	5099.44	4682.13	1947.3	1585.07	2108.9	2431.65	3359.05	3894.59	7096.54	2502.18	2673.22	6025.16	3886.89	4926.26	4204.03	4004.15	3776.06	-	-	5586	5	Glycine;Nitroethane;Acetohydroxamic_acid;Methyl_carbamate;Glyoxal	C00037;C01837;C06808;C19445;C14448
37	M76T271	76.0389	4.51697	72.6269	343.004	163.085	5389.64	11032.1	6259.31	1139.16	586.538	6854.73	3814.89	1916.46	9206.73	10536	5093.7	4141.38	8300.71	4271.66	4072.42	4453.97	4497.88	4043.86	-	-	3039	5	Glycine;Nitroethane;Acetohydroxamic_acid;Methyl_carbamate;Glyoxal	C00037;C01837;C06808;C19445;C14448
38	M76T54	76.0754	0.899783	6386.49	19072.7	20809.5	10602.8	2933.4	2529.15	1556.5	3742.12	70064.5	41078.2	13571.9	11957.2	20034.1	27829.2	5975.89	19332.5	8924.07	15512.6	14764.4	16968	18103.2	-	-	1455	9	Trimethylamine_N-oxide;(R)-1-Aminopropan-2-ol;1-Aminopropan-2-ol;Acetone;Propanal;Allyl_alcohol;(2R)-1,2-Epoxypropane;(S)-1,2-Epoxypropane;1,2-Epoxypropane	C01104;C03194;C05771;C00207;C00479;C02001;C11506;C11507;C15508
39	M77T220	77.0382	3.6659	574.703	8247.03	8813.72	7231.26	6908.97	4158.77	3388.3	1913.49	2570.24	2450.6	2740.65	1665.34	2131.33	2001.77	1941.51	2280.77	4953.91	4735.2	3666.23	4681.99	2523.72	-	-	2213	0	-	-
40	M78T486	77.9984	8.09752	6444.91	5686.01	5165	4893.2	5106.68	3971.65	4944.09	4171.63	4876.05	5175.18	5066.83	3851.17	5159.19	4621.81	4681.04	4513.13	6790.95	5773.07	6110.09	5112.22	4062.92	-	-	8558	0	-	-
41	M78T194	78.033	3.22983	111.712	984.413	590.536	826.984	856.41	509.582	279.525	159.009	836.183	563.601	658.485	794.491	1182.1	414.749	655.388	716.453	702.947	646.529	693.496	590.96	437.685	-	-	4780	0	-	-
42	M79T482	78.9986	8.03323	9266.79	8549.66	9273.72	8679.31	9629.5	8857.86	9252.74	8706.14	9380.77	7787.6	8699.9	8630.09	8759.1	8514.41	9275.12	8918.35	8775.44	8852.06	9559.69	8320.76	8567.69	-	[M+2H-CO]2+ 183.982 [M+2H-CO]2+ 183.982	181	0	-	-
43	M79T62	79.0211	1.03035	1111.57	1304.87	1278.13	403.504	334.613	721.928	1456.85	1043.61	1535.32	1345.86	1806.49	736.763	1093.23	1209.82	137.827	1562.54	731.412	805.154	1335.05	1103.13	499.214	-	-	1162	3	Mercaptoethanol;Dimethyl_sulfoxide;Dihydroxyaluminum	C00928;C11143;C17381
44	M80T482	79.9963	8.03528	3430.39	3921.08	4167.64	3094.19	4055.67	4037.93	4093.5	4574.41	4072.28	3365.42	4215.47	3650.23	4329.67	3257.7	2897.59	3817.66	3278.61	4066.12	3752.06	3718.06	3843.62	-	[M+H]+ 78.9916 [M+H]+ 78.9916	181	0	-	-
45	M81T483	80.9399	8.04246	1513.34	1704.08	1379.56	1597.87	1780.48	1428.93	1153.78	1524.68	2087.5	1596.65	1536	1295.02	1362.28	1892.12	1734.15	1846.19	1647.09	1576.59	1880.34	1341.6	760.881	-	-	7636	0	-	-
46	M81T482	80.9947	8.03634	475.802	512.553	358.985	503.088	534.118	447.816	669.61	436.394	817.668	604.728	398.098	529.843	585.246	445.139	546.529	484.442	323.978	548.092	513.276	716.976	521.933	-	-	181	1	Glyoxal	C14448
47	M81T119	81.0331	1.98507	591.228	1752.5	3036.33	2748.95	8317.85	3282.43	1891.54	2594.8	1016.54	1059.65	982.893	2815.49	1608.48	1310.01	2453.72	1430.61	1763.7	3659.2	1486.83	806.821	1078.52	-	-	8877	0	-	-
48	M82T526	81.5203	8.76548	1960.14	717.696	5178.13	3718.03	4644.8	561.682	5929.02	5498.26	6530.9	4443.2	3014.76	4586.19	2595.23	4255.94	5566.67	3351.42	2946.96	4207.73	4525.77	11276.1	7197.09	-	-	307	0	-	-
49	M82T500	81.5203	8.33964	8693.62	7032.49	6048.34	4732.33	12526	5018.31	915.078	5351.14	4257.07	4674.46	7569.29	6146.98	5188.8	5853.41	3117.92	4154.2	9749.51	9889.84	10716.4	2670.76	5928.38	-	-	296	0	-	-
50	M82T482_1	81.5204	8.03863	14910	13620.7	12488.8	11895.2	14589.9	12839.2	14202.8	15999.5	14640	13437.3	12644.8	15474.2	15344.9	13418.6	14405.7	12970.8	13724.4	12704.5	14010.7	14560.8	12898.4	[4][M]2+	-	7619	0	-	-
51	M82T12	81.5204	0.2079	2536.21	6713.83	2526.24	1779.79	1940.42	2635.57	2213.22	1558.81	2158.95	2203.22	2371.66	2212.62	1955.48	3743.3	2490.65	1449.23	6167	2247.62	2463.22	1691.74	1961.3	-	-	301	0	-	-
52	M82T36	81.5204	0.599983	14052.7	9470.51	6659.3	11121	4646.51	11695.4	7295.36	4764.41	10975.6	2363.74	7746.41	7471.24	7220.15	6650.55	7883.44	10372.9	11602.9	7433.43	4987.17	3731.31	5849.08	-	-	9053	0	-	-
53	M82T486	81.9369	8.10405	12860	12040.6	11368	11662.9	11719.7	9327.36	10061.2	10135.8	12568	11415	12202	11685.5	10689.4	10169.4	9687.78	8867.67	14000.3	13335.3	11577.9	11149.6	8096.28	-	-	8559	0	-	-
54	M82T44	82.0134	0.737675	499.157	911.07	1462.8	2802.84	2718.75	2710.36	1269.81	1029.1	515.441	3953.09	5501.16	478.751	844.074	334.488	347.2	3457.85	2388.2	1807.03	1535.3	1662.88	1736.69	-	-	8226	0	-	-
55	M82T483	82.0218	8.04787	695.532	991.961	1373.22	1318.86	1167.55	959.187	1280.82	1419.59	888	1291.63	1420.07	754.433	1057.91	1129.65	1219.95	1277.94	1106.22	1111.91	1654.83	1186.35	1085.99	[4][M+1]2+	-	7637	0	-	-
56	M82T482_2	82.4976	8.0408	763.713	596.831	762.293	635.47	667.63	478.38	626.702	905.301	791.51	545.272	576.4	761.803	722.29	606.413	811.016	624.757	669.697	770.305	673.99	711.658	614.621	-	[M+Na]+ 59.5023	181	0	-	-
57	M83T45	82.5368	0.742142	128.736	323.706	327.715	1108.52	1086.16	867.737	447.156	285.434	206.684	1145.2	2114.49	197.306	253.933	115.428	90.967	1203.21	905.068	557.188	467.634	588.081	515.876	-	-	8219	0	-	-
58	M83T486_1	82.9961	8.09593	15712.8	16776.1	16347.4	16337.7	14071.5	15129.8	15600.8	15209.2	15738.5	17524.1	15648.1	13040.3	14432.3	13206.5	13250.4	12691.9	16818.9	16784.3	14849.6	14905.2	12180.1	[5][M]2+	-	8553	0	-	-
59	M83T508	82.9961	8.47488	2223.87	2556.1	3249.62	2328.38	3805.16	2994.04	5234.35	3347.34	1089.35	2504.46	2248.76	1531.04	839.517	1727.08	3437.08	1886.95	2911.99	2203.89	3614.76	2925.65	2038.28	-	-	9140	0	-	-
60	M83T194	83.0488	3.22633	945.294	2148.47	2753.34	4567.13	6887.41	4336.25	1967.54	1274.86	2686.4	3141.65	3291.09	4459.74	6043.38	2789.69	2762.14	5129.74	2997.32	2905.9	3014.07	3051.29	3333.25	-	-	4792	0	-	-
61	M83T285	83.0486	4.74742	1123.7	1243.76	3900.16	1880.44	3566.89	1405.8	1046.59	919.781	1200.17	999.728	966.506	485.905	566.72	879.247	821.731	555.27	1869.93	1060.38	3203.81	1221.52	829.615	-	-	2000	0	-	-
62	M83T347	83.0486	5.77808	1603.12	2390.74	4936.5	5033.45	3962.7	2590.45	922.187	500.754	1471.45	1176.91	1066.62	1192.37	1192.61	1329.98	996.652	1216.96	2272.65	2033.56	1814.66	2633.76	2764.44	-	-	6353	0	-	-
63	M83T297	83.0851	4.9422	1205.64	2502.4	2660.45	5001.2	3586.01	1321.3	1605.03	1484.48	1464.56	1353.59	1701.05	1667.83	1432.63	1588.75	1994.32	1668.51	3047.73	2923.28	3883.41	1153	1566.17	-	-	2853	0	-	-
64	M83T256	83.0851	4.26126	944.381	2234.61	2419.45	2263.64	894.491	2091.06	1993.5	774.295	1432.39	918.626	1358.01	1094.57	2077.18	1962.47	1732.27	1849.99	1560.11	2111.3	1790.35	1842.99	1561.52	-	-	617	0	-	-
65	M83T486_2	83.497	8.09989	1458.19	1310.54	1297.08	767.884	1244.95	981.164	1025.58	604.483	1310.83	1032.99	918.227	768.839	956.583	1176.13	755.84	976.172	1548.4	1152.49	1165.59	1024.18	1026.79	[5][M+1]2+	-	8553	0	-	-
66	M84T482_1	83.9368	8.04072	745.721	904.337	728.265	727.27	689.874	732.859	1085.11	924.323	603.367	1151.16	986.12	722.43	652.511	938.715	715.425	511.316	634.765	601.706	753.984	549.109	516.569	-	-	7620	0	-	-
67	M84T482_2	83.9963	8.032	33649	32278.1	34123.7	32379.8	30613.7	31079.3	32581.1	34483.5	34097.7	32973.2	31860.8	32609.4	31452.7	27916.6	29600.3	30154	33485.4	34534.7	34095.1	34911.2	32467.5	[6][M]2+	[M+2H-H20]2+ 183.982 [M+2H-H20]2+ 183.982	181	0	-	-
68	M84T88	84.044	1.46407	788.654	1637.53	1920.01	3674.11	3941.75	3058.37	1991.2	1342.88	2307.17	2967.75	3544.31	3646.32	3838.63	3846.52	4379.63	2913.94	1792.42	3742.39	2906.52	2844.7	2281.62	-	-	6175	0	-	-
69	M84T66	84.0439	1.10156	630.941	2148.51	1841.23	1359.67	1917.34	2579.1	2532.94	1228.64	2146.51	3151.97	6120.58	1050.59	1094.74	2066.1	1920.88	2880.1	3785.97	1984.92	2499.76	1733.48	1757.33	-	-	14	0	-	-
70	M84T45	84.0804	0.753267	1568.9	1998.13	2276.09	2840.79	3683.87	2543.2	1226.25	1291.31	8813.43	7095.75	6536.02	5135.35	4170.65	6946.35	5916.97	4944.43	4425.8	4746.83	4386.62	4400.63	4571.37	-	-	6019	2	Piperideine;2-Methyl-1-pyrroline	C06181;C20808
71	M84T59	84.08	0.986317	2152.74	2455.61	1982.63	1206.21	1813.18	1730.45	757.495	1520.79	2694.38	3306.92	4276.24	203.54	1975.34	3726.6	4379.96	3112.27	2183.21	682.213	2703.57	2672.94	3105.17	-	-	3682	2	Piperideine;2-Methyl-1-pyrroline	C06181;C20808
72	M84T482_3	84.4974	8.03611	1817.02	1948.76	1735.69	1867.78	2404.58	1479.38	1604.95	1601.86	2232.63	1849.58	1851.31	1962.36	2205.17	1242.97	1569.19	1405.07	1477.94	1454.22	2125.81	1709.79	1730.49	[6][M+1]2+	-	181	0	-	-
73	M85T482_1	84.9455	8.03353	3017.18	455.943	1501.71	1829.47	1444.05	868.622	1975.27	1497.69	1879.62	1610.89	1391.08	1893.56	2531.09	2207.03	1767.38	1117.4	991.595	907.856	875.705	1683.48	970.629	-	-	181	0	-	-
74	M85T517	84.9592	8.61415	5059.54	10061.5	5541.78	2896.07	9546.85	4947.96	4488.23	5647.62	5161.09	3876.25	3030.1	4524.3	5035.01	11408.6	13694.3	7508.96	5683.66	5262.3	6966.28	3604.49	4705.85	-	-	298	0	-	-
75	M85T482_2	84.9591	8.03892	37257.4	38107.7	36610.6	34223.3	36173.3	43065.5	37257.6	39050.7	38424	45107	31649.8	34546.3	33172	31252.5	33185.3	34621.1	36625.9	39728.2	39601.5	37176.5	41854.6	-	-	181	0	-	-
76	M85T482_3	84.9941	8.02955	12694.5	10300.1	10682.9	11462.1	12273.6	10799.1	12061.7	11653.7	12851.4	11554.4	12974.8	12390.6	11385.9	12707.8	12375.9	10889.4	10531.7	11271	11385.2	11194.6	11055.5	[6][M+2]2+	-	181	0	-	-
77	M85T96	85.0279	1.59755	902.358	778.086	1137.21	1858.47	1413.41	1935.7	1621.53	1164.11	3899.23	6196.79	7195.65	2301.67	1667.22	2858.75	1517.78	4529.06	1882.99	2631.98	2512.37	2410.71	1717.61	-	-	6472	4	4-Hydroxy-2-butynal;3-Butynoate;2(5H)-Furanone;2(3H)-Furanone	C02648;C06144;C17601;C17602
78	M85T65	85.0283	1.08445	964.025	317.072	835.075	2453.5	3506.49	2277.8	1424.35	969.203	1054.19	2332.36	3762.71	916.383	1576.8	2361.19	2604.64	1386.27	1068.23	1825.5	2470.13	1953.38	1315.53	-	-	14	4	4-Hydroxy-2-butynal;3-Butynoate;2(5H)-Furanone;2(3H)-Furanone	C02648;C06144;C17601;C17602
79	M85T200	85.0643	3.32722	870.095	2722.49	3826.05	3187.91	3118.63	1911.94	1366.58	521.464	1183.5	1659.15	1685.27	2029.47	2576.88	1687.24	1362.55	2760.55	1805.31	1980.07	1766.88	1369.96	1258.94	-	-	5587	3	Cyclopentanone;3-Methyl-2-butenal;(3R)-3,4-Epoxy-3-methylbut-1-ene	C00557;C07330;C21373
80	M85T455	85.1007	7.58788	1939.43	1316.46	1777.37	1266.21	987.743	1537.99	827.865	2110.97	3078.23	2335.7	1379.66	1846.02	1272.93	1358.17	1500.73	1753.21	2002.39	1828.24	1485.82	1983.13	1355.16	-	-	4687	1	Cyclohexane	C11249
81	M85T482_4	85.4947	8.03642	1775.39	1180.4	1278.51	1652.42	1408.37	1017.81	1067.12	1160.04	1083.92	1329.32	1298.45	1355.89	1126.39	1222.89	1067.94	943.132	1035.49	1482.6	1574.7	1042.7	1196.95	[6][M+3]2+	-	181	0	-	-
82	M86T482_1	85.9402	8.03002	6526.57	6587.81	5913.13	6159.37	6540.12	6561.05	6556.3	6971.05	6543.76	7426.35	7032.09	5674.68	6202.18	5532.73	5415.14	6369.51	6640.44	6533.05	6694.68	6574.91	5537.08	-	-	181	0	-	-
83	M86T482_2	85.9928	8.036	2588.26	2037.45	2214.68	1915.59	2152.96	1994.84	2496.27	2194.11	1950.31	2228.93	1604.66	2053.57	2626.42	2182.97	2827.5	1468.6	1788.43	2073.21	1816.55	2333.04	1943.63	-	[M+2H-CH2]2+ 183.982 [M+2H-CH2]2+ 183.982	181	0	-	-
84	M86T100	86.0597	1.67382	6233.17	13170	18417.1	24624.7	33917.5	16901.9	13582.9	11314.4	8274.57	10058.5	13608	14702.9	18941.9	11472.3	15043.3	13483.2	14975.3	14184.5	15200.7	13844.5	12431.3	-	-	2824	3	Acetone_cyanohydrin;3-Butyn-1-al;Furan	C02659;C06145;C14275
85	M86T54	86.0709	0.896717	5464.71	10436.1	11080.8	33220.9	41314.3	27666	14909.5	8741.27	14104.4	11364.8	12114.5	30461.1	35932.9	28367.3	35769	24894.6	24533.9	27224.4	23047.2	24484.5	20157.7	-	-	1456	2	Pyrazole;Imidazole	C00481;C01589
86	M86T66	86.0652	1.099	7038.49	3887.1	5475.46	3830.94	5292.64	11327.3	1594.61	2538.67	5529.09	3297.68	5585.12	2652.75	19904.3	7407.49	9575.05	3849.02	5876.52	13483.5	10616.5	3127.76	2776.21	-	[M+H-C6H10O5]+ 247.107	14	3	Linamarin;Valinopine;Semustine	C01594;C19976;C07640
87	M86T242	86.0959	4.02773	739.231	2211.28	2946.53	3187.87	4662.64	3227.44	1178.58	657.841	2565.43	4510.48	3394.37	3466.44	3167.26	2047.79	3229.05	3423.27	2534.74	2425.13	3098.14	2003.62	2681.26	-	-	7883	3	Piperidine;(R)-2-Methylpyrrolidine;Isoprene	C01746;C20809;C16521
88	M86T98	86.096	1.62632	14944.6	8507.61	6761.36	12359	18828.9	15614.3	16017.7	11528.8	8321.32	9115.68	8757.97	60890.6	13730.6	61706.4	112141	12945.8	17900.7	22320.1	25445	22417.2	21780.8	-	[M+K]+ 47.1328 [M+Na]+ 63.1068 [M+H]+ 85.0887	6662	2	Piperidine;(R)-2-Methylpyrrolidine	C01746;C20809
89	M86T67	86.0959	1.12105	6524.75	3470.94	2634.58	4796.54	7509.53	6494.02	5548.78	4187.62	4141.81	3473.37	4159.05	23452.4	6277.93	23718.3	44359.7	4232.43	8499.47	10239.1	8640.49	10100.7	7791.79	-	-	138	3	Piperidine;(R)-2-Methylpyrrolidine;Isoprene	C01746;C20809;C16521
90	M86T387	86.096	6.44578	548.809	5021.87	8736.05	18873.8	28455.5	16022.9	3806.96	1921.49	652.681	1258.8	2335.59	4366.73	6291.54	639.179	865.522	4231.73	8184.55	8573.15	8728.9	6814.52	7449.32	-	-	18	3	Piperidine;(R)-2-Methylpyrrolidine;Isoprene	C01746;C20809;C16521
91	M87T44	86.992	0.737383	1282.42	697.674	981.766	1920.65	3085.5	2227.66	933.246	753.778	430.784	3264.11	5385.98	273.193	578.789	1305.11	1300.83	3357.44	811.948	1261.54	1402.37	1330.19	1313.42	-	-	8240	0	-	-
92	M87T408	87.0436	6.80502	12979.9	10471	10349.6	10507.5	10921.2	11665.8	19218.2	12713.9	11981	21186.8	12056.1	14800.3	11698.6	11277.4	12151.5	11518.3	16018.7	10160.8	9731.71	12441.7	12402.9	-	-	4873	9	Diacetyl;gamma-Butyrolactone;2-Butenoate;2-Butyne-1,4-diol;Cyclopropanecarboxylate;Succinic_aldehyde;beta-Butyrolactone;Vinyl_acetate;Methyl_acrylate	C00741;C01770;C01771;C02497;C16267;C16835;C19201;C19309;C19443
93	M87T95	87.0628	1.58978	1778.52	1235.46	1188.48	374.948	1034.75	1335.67	1088.75	1009.53	789.777	791.758	935.84	713.108	1613.69	1041.21	1555.6	564.876	534.114	718.307	2009.22	1787.13	1566.49	-	-	6446	0	-	-
94	M87T97	87.0994	1.61987	721.35	1493.62	1372.94	770.732	1790.02	710.964	1148.35	859.206	598.783	824.739	1051.78	3643.13	850.234	4111.01	5969.13	635.883	1201.46	1886.97	1244.87	1185.68	1470.54	-	-	6674	0	-	-
95	M88T487	87.9235	8.12177	6279.69	5857.14	5805.22	5484.34	4804.62	5580.65	4360.71	4754.36	5569.61	4831.1	5223.61	5164.34	5864.77	3611.99	3467.64	4143.15	4506.43	5500.8	5038.64	4768.01	3768.86	-	-	8989	0	-	-
96	M88T482_1	87.9357	8.03364	3508.86	2394.34	2444.96	1882.78	2695.15	3787.81	2861.37	2928.03	3837.03	2164.7	4714.09	2541.73	4199.67	3500.34	4622.71	2231.3	2369.38	2420.78	2777.56	2423.52	2102.89	-	-	181	0	-	-
97	M88T482_2	88.0038	8.03642	461.268	463.815	479.705	551.062	635.83	739.536	782.139	385.603	469.841	513.544	567.078	301.254	452.617	467.777	344.998	406.571	445.145	563.067	420.293	670.404	457.005	-	-	7638	0	-	-
98	M88T465	88.0752	7.74178	30030.8	1839.42	14469.2	15910.3	16269.7	23201.4	5532.22	10892.5	10926.1	11545.3	25708.5	25441.3	7400.82	8717.4	14882.9	11662.9	28000	12273.7	26876.8	10845	14862.2	-	-	659	11	4-Aminobutyraldehyde;(E)-2-Methylpropanal_oxime;Morpholine;2-(1-Aziridinyl)ethanol;(Z)-2-Methylpropanal_oxime;N,N-Dimethylacetamide;N-Ethylacetamide;3-Butyn-1-ol;Vinyl_ether;Crotonaldehyde;But-3-en-2-one	C00555;C03219;C14452;C19332;C20315;C20339;C21404;C06146;C17721;C19377;C20701
99	M89T486	88.5084	8.10275	1559.48	1793.99	2389.39	1981.25	1848.83	1369.3	1467.91	1769.26	2405.25	2148.73	1935.53	1929.56	1728.25	2022.84	1512.54	1724.89	2221.1	1831.01	1871.26	1909.33	1214.45	-	-	8560	0	-	-
100	M89T485	88.9313	8.08402	3158.38	2779.16	2711.77	2441.72	2122.18	1412.71	1795.21	1614.6	1939.79	2265.59	1596.48	1963.88	2090.21	2221.47	1715.28	1196.39	2280.51	2470.95	2681.11	2336.35	1618.75	-	-	8561	0	-	-
101	M89T483_1	88.9518	8.04463	833.545	840.883	855.057	782.9	815.6	841.836	988.794	1044.4	2511.49	827.542	854.183	1043.43	2154.68	978.004	2545.93	831.684	878.407	2827.79	574.791	1035.42	546.968	-	-	7639	0	-	-
102	M89T483_2	89.0078	8.04235	3182.12	2581.45	2733.4	2342.96	1995.06	2270.82	2567.26	2924.5	2233.04	2705.61	2293.78	2398.75	2393.15	2659.29	2251.1	2389.33	2672.35	2812.55	2730.77	2334.57	2609.96	-	-	181	0	-	-
103	M89T38	89.0593	0.627983	26369	35314	14723.5	13324.3	15485.7	9783.54	13445.7	11179.2	12157.9	15919.2	25984.4	27297.4	23177.9	14885.3	10459.1	3404.27	12673.7	28599.8	20864.3	19317.9	11970.7	-	-	9054	8	Butanoic_acid;Acetoin;(R)-Acetoin;Ethyl_acetate;(S)-Acetoin;2-Methylpropanoate;1,4-Dioxane;2-Hydroxy-2-methylpropanal	C00246;C00466;C00810;C00849;C01769;C02632;C14440;C21291
104	M89T463	89.0702	7.71351	3762.34	6083.44	6053.85	4779.98	1548.59	4978.1	9969.2	1224.34	6291.93	5939.94	10917.5	8382.31	2369.89	9522.17	6156.36	3667.27	7129.48	9533.97	10292.4	15720.8	3926.07	-	-	7734	3	N,N'-Dimethylurea;N-Nitrosomethylethylamine;beta-Alaninamide	C16364;C19281;C19779
105	M90T486	89.5064	8.09837	32571.6	34855.2	33376.4	30923.1	29594.9	25792.5	26433.7	27649.1	31558	36629.9	33384.7	28547.9	31053.7	27203.5	28173.1	24782.9	36404.1	32136.5	30158.6	29892.9	23459.9	-	-	8588	0	-	-
106	M90T504	89.5064	8.40258	7580.61	7411.53	7073.61	6698.17	8554.03	6186.93	6045.82	5888.2	10827.9	7008.28	11231.6	6005.19	6030.55	4527.27	5443.85	3613.81	7919.46	6819.64	8464.09	7981.33	8853.31	-	-	291	0	-	-
107	M90T487	90.0076	8.11237	2905.51	3178.07	2050.68	2987.41	2801.81	2101.37	2305.05	2259.82	3266.54	1954.42	2185.76	2647.29	2662.76	1470.89	2370.42	2097.1	3171.32	3161.25	2736.58	2477	1863.38	-	-	9146	0	-	-
108	M90T61	90.0543	1.02125	3700.46	14652.2	15510.1	5706.73	2409.17	1262.65	2697.08	3623.91	5958.98	5111.33	6947.55	5035.33	3226.38	10124.3	4774.1	5080.92	3102.3	5619.77	3762.65	4703.31	6450.48	-	-	1163	13	L-Alanine;beta-Alanine;D-Alanine;Sarcosine;Alanine;Urethane;2-Nitropropane;HMMF;Acrylic_acid;Methylglyoxal;Glycidaldehyde;Propiolactone;Malonaldehyde	C00041;C00099;C00133;C00213;C01401;C01537;C02116;C11488;C00511;C00546;C19246;C19297;C19440
109	M90T271	90.0541	4.52265	156.593	838.493	2040.45	1512.2	2168.19	1267.11	304.311	234.862	284.883	423.275	1274.53	464.655	767.502	366.361	324.994	1031.79	1049.31	919.367	673.234	1061.47	282.113	-	-	3040	8	L-Alanine;beta-Alanine;D-Alanine;Sarcosine;Alanine;Urethane;2-Nitropropane;HMMF	C00041;C00099;C00133;C00213;C01401;C01537;C02116;C11488
110	M91T482_1	90.5065	8.03417	43617.1	42540.2	44781.5	44406.7	45091	43767	44696	44866.7	44278.9	43970.8	44638.2	43329.1	43609.4	40415.3	43360.1	42145.1	43703.1	47821.8	46928.3	43502.2	42632.5	[7][M]2+	[M+2H]2+ 178.987 [M+2H]2+ 178.987	181	0	-	-
111	M91T509	90.5065	8.47526	2470.52	8100.91	1863.66	2110.8	1185.03	9205.4	1611.5	10256	1645.99	6552.43	1798.49	6991.01	7095.44	1769.37	1929.7	2049.87	2094.61	2045.87	1565.48	6607.25	1865.3	-	-	9141	0	-	-
112	M91T483	90.5254	8.04498	43338.6	1597.99	2228.51	2198.35	2426.18	1858	1877.14	2236.5	1488.22	1836.03	2486.22	1760.89	1655.25	1682.2	2783.91	1808.29	1614.84	1455.48	1449.12	1728.6	1777.53	-	-	7640	0	-	-
113	M91T477_1	90.9757	7.94329	608.418	1366.08	1245.99	1275.93	757.967	678.994	1713.95	944.839	471.955	823.09	881.653	936.052	763.89	846.733	397.99	914.127	1024	1227.52	940.313	813.884	802.2	-	-	7147	0	-	-
114	M91T482_2	91.0079	8.03002	4378.16	2569.63	3497.08	3202.93	3434.3	4075.22	3671.39	3633.86	4031.48	3805.19	3894.81	3880.76	3705.82	4377.43	3894.14	3791.04	3333.36	3414.55	4063.74	3268.91	3250.84	[7][M+1]2+	-	181	0	-	-
115	M91T44	91.0384	0.73925	792.898	721.587	787.356	849.09	1118.18	1072.44	744.551	565.738	976.755	860.497	815.415	899.618	737.962	749.499	684.782	852.758	572.91	785.457	1095.26	774.654	668.665	-	-	8220	8	Glycerone;(S)-Lactate;(R)-Lactate;D-Glyceraldehyde;3-Hydroxypropanoate;Lactate;Glyceraldehyde;L-Glyceraldehyde	C00184;C00186;C00256;C00577;C01013;C01432;C02154;C02426
116	M91T240	91.0537	3.99873	1733.83	6550.14	7737.88	12014.3	15189.5	10976.5	6018.78	3489.98	9532.98	10448.8	9203.16	8721.76	10537.6	8549.56	10033.6	8940.1	9484.73	9667.38	8338.97	7845.77	8082.65	-	-	3605	0	-	-
117	M91T304	91.0536	5.06264	6628.27	6990.01	4961.14	4963.05	5085.7	582.8	2593.2	4136.86	1900.2	2236.74	2242.33	3712.06	3332.95	4139.2	2756.48	3956.08	3316.82	3491.42	6025.74	5121.32	5046.62	-	-	7754	0	-	-
118	M91T183	91.0539	3.04498	1250.88	2582.31	2900.61	2739.26	2345.21	1968.34	1970.15	1533.45	2515.85	2281.72	1691.66	1713.15	2386.42	3618.31	782.126	2547.99	1838.96	3419.39	2147.34	1941.37	1945.08	-	-	4372	0	-	-
119	M91T477_2	91.0537	7.9549	4157.25	5213.21	3413.62	1937.19	4914.03	4193.83	3981.98	5350.88	4564.03	3790.59	4061.34	4787.9	3488.42	4129.46	6383.25	2349.97	3866.31	4097.8	3748.34	4508.35	2059.89	-	-	7172	0	-	-
120	M92T482_1	91.5043	8.03417	18486.7	18407.2	17673.4	17381.9	16587.1	17862.8	17317	20244.9	19421	17716	17782.6	18148.9	16928.5	15354.9	18053.1	18805.7	17461.4	19725.4	19199.3	18349.2	17748.9	[7][M+2]2+	-	181	0	-	-
121	M92T482_2	92.0051	8.03622	1917.04	1980.34	1851.26	1641.79	2170.76	2063.03	2386	2324.5	2271.3	1936.2	2772.3	2414.76	2050.21	2353.83	2251.84	1478.04	1821.89	2129.93	2117.04	2093.39	2030.31	[7][M+3]2+	-	181	0	-	-
122	M92T181	92.0489	3.01632	110.226	579.39	392.464	1030.05	1785.58	812.362	147.453	145.198	676.202	501.793	912.557	542.893	1165.62	590.638	302.61	652.353	662.27	650.208	666.367	640.051	708.347	-	-	6509	1	Triacetylene	C08463
123	M93T482	92.5029	8.032	2924.52	2582.05	2818.27	2865.46	2932.56	3024.45	2755	2708.63	3050.47	2999.15	2636.17	2715.06	2102.94	3365.89	3369.58	2919.01	2828.19	2818.94	3186.58	2799	2834.76	-	-	181	0	-	-
124	M94T482	93.5026	8.03393	1032.94	531.026	872.473	791.851	549.638	802.246	957.683	773.056	765.398	733.714	997.078	720.206	798.941	447.324	914.82	553.785	741.185	772.528	912.043	956.711	761.33	-	-	7621	0	-	-
125	M94T161	94.0283	2.68818	438.715	535.017	588.6	697.484	914.044	916.64	3102.19	1864.44	379.124	400.212	527.307	2539.86	2172.37	1674.71	2901.51	1613.31	952.337	1032.8	1162.41	1116.94	1084.4	-	-	13	0	-	-
126	M94T366	94.0314	6.09631	23.4927	9.19653	13.4097	1602.05	6150.71	2027.24	320.514	169.706	381.761	62.8932	189.135	1584.68	1887.13	840.299	1461.8	912.014	768.382	813.943	876.689	735.66	748.756	-	-	6488	1	Thioacetate	C01857
127	M94T303	94.0314	5.05565	55.0324	11.6139	63.9964	1590.78	2571.86	1742.99	266.476	89.8441	531.475	241.715	284.033	1711.68	2182.59	870.632	1694.81	1422.69	821.012	985.74	949.858	998.719	907.519	-	-	7354	1	Thioacetate	C01857
128	M95T44	94.5911	0.728325	310.443	881.474	1163.01	1398.23	1854.62	1081.97	359.217	358.96	529.071	335.744	178.463	340.646	483.847	349.618	270.152	365.378	608.376	582.308	527.762	399.458	636.558	-	-	8241	0	-	-
129	M95T189	95.0483	3.14377	218.199	450.564	237.665	1001.47	2206.07	1427.09	1120.9	373.797	363.141	212.572	582.177	362.438	348.537	282.79	127.48	816.964	458.96	594.29	698.769	697.983	662.303	-	-	4085	3	Phenol;Arene_oxide;Phenol	C00146;C01782;C15584
130	M95T206	95.0486	3.43033	3112.64	1991.93	1426.01	897.327	1176.22	1022.29	1892.59	2389.77	1146.98	491.687	506.079	768.754	901.409	744.139	480.38	953.022	1151.93	799.316	1507.37	910.474	651.166	-	-	47	3	Phenol;Arene_oxide;Phenol	C00146;C01782;C15584
131	M95T456	95.0485	7.59705	2775.41	702.848	991.794	1403.16	1097.7	875.582	1338.03	1185.24	1639.4	741.582	534.654	494.723	927.729	578.207	941.785	937.09	1610.75	488.967	437.758	602.92	1299.85	-	-	4690	3	Phenol;Arene_oxide;Phenol	C00146;C01782;C15584
132	M96T486	95.9524	8.10488	1260.7	1246.13	1350.59	953.964	1037.57	1256.33	1118.87	943.384	1238.12	826.389	1094.29	952.592	988.44	1173.78	684.799	985.671	1485	1342.52	1330.99	1073.08	1035.65	-	-	8562	0	-	-
133	M97T91	96.578	1.51235	226.308	333.969	435.232	2555.78	4373.08	3430.61	2380.19	1456.83	0	807.402	1007.39	5871.16	5303.93	3504.05	6946.96	2643.87	1193.64	2340.8	2317.43	2901.84	2879.22	-	-	1897	0	-	-
134	M97T482	96.9713	8.03753	1304.82	1613.61	1448.13	1375.9	1276.7	1220.08	1557.03	1278.14	1681.8	1295.04	1377.34	1309.45	1493.83	1872.89	1372.87	1367.44	1699.49	1487.77	1742.73	1485.11	1020.45	-	[M+3Na+K-H]3+ 183.982 [M+3Na+K-H]3+ 183.982	181	0	-	-
135	M97T258	97.0644	4.30369	944.76	1291.08	1351.22	11285.9	21459.5	11559.9	2035.16	1219.74	14789.2	7785.79	4727.04	10183.6	15606.5	7764.79	4422.9	11324.3	7287.06	8388.04	7146.74	7665.36	8945.53	-	-	5470	2	Cyclohex-2-enone;2,4-Hexadienal	C02395;C19249
136	M97T176	97.0642	2.93375	1096.47	2801.55	2869.24	3276.75	1157.5	2049.39	1367.05	1592.24	1642.5	1787.52	1873.19	2685.51	3041.89	1753.27	1748.4	2287.23	1687.88	2907.12	1748.84	2236.81	1648.11	-	-	8382	2	Cyclohex-2-enone;2,4-Hexadienal	C02395;C19249
137	M97T469	97.0753	7.81758	4337.01	3381.33	1124.74	2084.72	1557.44	1471.46	859.637	945.687	2238.23	2099.25	1389.84	2846.72	2579	3018.88	1160.53	2544.48	1902.79	3425.96	1281.74	3557.05	2353.27	-	-	1010	1	Pyridine	C00747
138	M97T296	97.1006	4.93842	1596.57	4734.55	5788.59	4807.06	4714.48	4615.77	3628.01	2352.74	2024.61	2428.18	2945.68	2884.53	2747.49	3840.31	3618.12	3371.02	3318.62	3611.46	3264.51	3618.5	3773.73	-	-	2926	0	-	-
139	M97T460	97.1005	7.6584	4015.82	1598.61	3997.68	2706.79	1988.28	1683.2	4335.46	1451.9	1201.71	3706.23	3357.08	920.421	3815	3660.62	5671.89	3084.11	4415.1	3696.74	1611.13	1777.22	3003.25	-	-	8603	0	-	-
140	M98T486	97.9316	8.10257	2097.51	1760.26	1026.52	1376.44	1506.19	1028.57	1541.32	1779.53	2458.47	2384.52	1877.98	1982.71	1335.51	1685.59	1490.45	1376.71	2172.57	1360.51	1599.92	1827.21	1252.59	-	-	8563	0	-	-
141	M98T482_1	97.9529	8.03493	3388.97	2645.65	2321.94	2547.59	3297.93	3011.42	2659.76	2608.89	3215.2	3102.73	2592.26	1748.6	2390.51	2372.99	2716.53	2825.12	2817.7	2602.7	2487.45	2509.75	2310.35	-	-	181	0	-	-
142	M98T485	97.968	8.08895	8126.64	10909.2	7316.71	10217.6	7891.56	9376.2	9625.23	7576.77	10264.8	9580.79	10358.8	10209.2	6893.39	8729.81	8915.24	6145.71	12559.7	8294.37	10666.5	9814.43	6103.34	-	[M+H-CO2]+ 140.95	229	0	-	-
143	M98T505	97.9679	8.41314	2747.23	2605.35	1062.2	1988.88	2123.07	1198.15	1208.31	2291.87	2870.43	2362.21	1952.94	2640.84	2315.51	1976.72	1968.58	1784.84	2929.62	2615.84	2947.29	2413	1603.73	-	-	9117	0	-	-
144	M98T482_2	97.9994	8.02955	4317.12	4080.05	4437.41	3198.43	4369.83	4036.38	4925.98	4329.19	5223.48	4503.41	4564.12	4670.19	4519.7	4951.44	5212.49	4513.38	4213.24	3737.47	3823.98	4879.19	3691.42	-	-	181	1	Phosphoramidate	C02306
145	M99T486	98.5116	8.0978	3338	3267.28	3818.78	3204.16	2701	3497.35	3403.85	2617.31	3251.1	2588.05	3384.34	2793.99	2658.31	2863.92	2518.29	2601.01	3688.32	3080.62	3517.88	2859.78	2236.05	-	-	8564	0	-	-
146	M99T482_1	98.9606	8.03417	14148.9	13886.7	12621	13014.8	12729.9	13684.5	12966.5	14629	14121.5	12715	13394.6	12611.5	13221.3	11848.9	14360.5	12582.8	14366.4	14541.6	15089.8	13255.2	12901.1	-	-	181	0	-	-
147	M99T71	98.9837	1.19103	43585.7	40332.8	21663.9	30266.8	20024.7	29800.5	43623.5	51898.3	27914.7	28314	19673.6	8184.18	9165.45	28071.2	23725.3	23569.8	14466.4	27248.2	28214.4	20195	27508.3	-	-	219	4	Orthophosphate;Potassium_acetate;Acetate;Glycolaldehyde	C00009;C12554;C00033;C00266
148	M99T482_2	98.9969	8.02982	2265.89	1889.87	1989.5	1789.78	1841.24	1875.04	2070.83	1854.45	2205.62	2150.37	1961.04	1670.26	2732.57	2238.03	1734.41	1720.1	2261.3	1954.39	1937.99	1920.18	1624.7	-	[M+H-C3H2O3]+ 183.982 [M+H-C3H2O3]+ 183.982	181	0	-	-
149	M99T183	99.0435	3.05338	1792.65	1028.25	2764.67	1635.41	2209.09	1820.61	1662.69	556.971	1263.1	1393.01	972.061	2336.93	2879.61	2108.38	1958.01	1566.82	624.658	1440.54	2387.43	1406.79	1263.11	-	-	4402	2	Furfuryl_alcohol;Tulipalin_A	C20441;C20578
150	M99T96	99.0435	1.60302	1203.58	1701.13	5983.1	1926.2	347.643	1602.72	1784.26	1442.34	7200.88	9333.14	11314.3	4408.82	3305.67	6412.98	5558.79	6884.96	4442.57	4124.9	2297.47	3999.42	3131.4	-	-	6433	2	Furfuryl_alcohol;Tulipalin_A	C20441;C20578
151	M99T67	99.0436	1.12127	636.058	957.077	650.668	11852.4	12522.4	12220.4	19809.4	993.908	2378.37	3037.95	3611.09	739.427	6900.89	1262.9	9291.34	1772.16	12298.2	11609.4	12831.5	744.131	10925	-	-	138	2	Furfuryl_alcohol;Tulipalin_A	C20441;C20578
152	M99T36	99.0799	0.60595	15907.1	17276.1	9485.12	15618.6	12819.4	7614.48	15207.7	15324	18217.2	16279	10256.4	10441.5	5925.04	12127.4	11049	11416.4	18081.6	14027.5	18981.7	13964.3	10418.8	-	-	9055	3	Cyclohexanone;(E)-2-Hexenal;3-Hexenal	C00414;C08497;C16310
153	M100T482_1	99.5117	8.03493	6619.44	5718.65	5426.57	5963.27	6018.27	6170.57	6220.9	6486.82	5789.63	6224.03	6782.14	5852.67	6043.53	5208.25	5969.27	5809.59	5530.1	5909.05	5923.41	5835.81	5416.47	-	[M+Na+NH3]+ 59.5023	181	0	-	-
154	M100T485	99.9239	8.07965	1394.33	1270.01	1498.16	1306.65	1561.38	1159.17	1377.48	1402.66	1280.4	1577.77	1335.23	1443.1	1334.25	1235.15	1050.83	1238.31	1336.75	1217.8	1352.07	1391.31	1107.36	-	-	8565	0	-	-
155	M100T483	99.9479	8.04441	1773.12	1220.45	1426.87	1335.25	1083.19	1341.75	1299.83	1218.51	1335.13	1459.81	1186.63	723.379	591.742	1550.72	1653.26	811.484	990.491	1336.07	1286.85	1407.4	916.762	-	-	7641	0	-	-
156	M100T482_2	99.9684	8.02902	6800.64	6212.97	5848.26	6231.7	6695.07	6653.75	6715.03	6686.36	6937.42	5780.48	6143.37	6047.57	6739.8	7157.86	5636.19	6167.64	6781.04	7810.06	7084.12	6315.5	5417	-	[M+2H]2+ 197.918	181	0	-	-
157	M100T44	100.024	0.739058	147.25	319.496	352.94	558.344	641.712	606.881	297.828	209.987	150.839	690.228	1411.31	120.409	230.818	141.074	62.6591	556.706	541.787	385.136	347.632	467.54	423.372	-	-	8221	0	-	-
158	M101T482_1	100.509	8.036	2374.94	2240.11	2476.36	2297.87	2968.63	2657.77	2228.91	2699.5	2934.4	2509.73	2520.75	2775.3	2232.28	2603.02	2682.48	2667.49	2343.8	2303.8	2685.15	2543.45	2632.45	-	-	181	0	-	-
159	M101T482_2	100.956	8.032	5677.26	4929.06	4273.98	5386.43	4827.41	4642.3	5086.85	5152.32	5800.08	4769.23	4588.22	4282.45	4978.51	5390.54	5492.48	5601.3	5047.13	5107.66	5158.93	5506.54	5126.06	-	[M+3H]3+ 299.861	181	0	-	-
160	M101T91	101.023	1.5226	1689.84	1266.83	1438.81	1309.05	669.784	2568.38	6932.35	4333.67	3275.08	2638.43	3992.61	8013.45	9208.45	6480.94	8729.82	5800.04	4690.94	4691.25	4712.67	4330.81	4739.33	-	-	6791	1	Succinic_anhydride	C19524
161	M101T468	101.07	7.80157	4004.78	1584.32	4584.42	1172.44	3582.45	2748.14	3455.83	2823.19	1985.05	2924.26	2290.57	1226.11	4916.12	5771.31	2280.54	655.59	7110.07	4942.83	2015.32	541.765	4528.4	-	-	6728	2	Gyromitrin;N-Nitrosopyrrolidine	C08305;C19285
162	M102T482	101.964	8.03493	2623.1	2313.65	2881.47	2645.68	2095.16	2478.55	3138.94	2607.45	2926.49	2502.13	2641.05	2742.45	2604.66	2372.41	1806.86	2109.8	2486.62	2800.88	2713.16	1886.79	1863.76	-	-	181	0	-	-
163	M102T63	102.054	1.05371	3041.96	1743.69	1417.22	714.603	439.767	1583.42	2033.57	1668.92	462.933	2557.67	4791.84	1174.08	951.966	1322.19	647.174	851.737	815.365	2733.59	2016.32	958.929	1420.83	-	-	4264	13	1-Aminocyclopropane-1-carboxylate;Homoserine_lactone;Diacetylmonoxime;L-Azetidine_2-carboxylic_acid;3-Oxobutanamide;2-Aminobut-2-enoate;N-Methylolacrylamide;L-Homoserine_lactone;2-Iminobutanoate;4-Hydroxy-2-butynal;3-Butynoate;2(5H)-Furanone;2(3H)-Furanone	C01234;C02926;C07509;C08267;C11106;C17234;C19456;C19777;C20905;C02648;C06144;C17601;C17602
164	M102T219	102.091	3.644	1483.99	277.252	533.632	504.897	884.115	674.344	704.939	663.934	761.547	1096.21	1216.95	1050.95	2322.71	845.997	601.167	1702.08	957.457	1162.92	406.975	652.528	602.563	-	-	5298	10	Pentanamide;2-Methylpropanal_O-methyloxime;4-Methylaminobutanal;5-Aminopentanal;3-Methylbutyraldehyde_oxime;(E)-2-Methylbutanal_oxime;(Z)-2-Methylbutanal_oxime;Cyclopentanone;3-Methyl-2-butenal;(3R)-3,4-Epoxy-3-methylbut-1-ene	C01842;C03982;C10974;C12455;C17255;C19491;C20312;C00557;C07330;C21373
165	M102T475	102.127	7.91854	6354.1	6361	6171.17	3187.18	4614.93	4079.1	2133.29	3684.36	3080.57	7556.15	6559.18	5164.57	6299.35	7601.91	5860.84	3234.44	5373.23	7164.92	4307.85	4044.56	5766.1	-	-	7173	3	Hexylamine;Triethylamine;Cyclohexane	C08306;C14691;C11249
166	M102T64	102.127	1.0626	3830.32	2907.64	1747.03	1198.43	1797.6	1620.95	2618.04	3109.06	780.808	1280.75	1479.13	656.591	1691.11	1083.03	1181.19	1613.91	1848.25	1870.37	1840.16	631.145	2174.88	-	-	4259	3	Hexylamine;Triethylamine;Cyclohexane	C08306;C14691;C11249
167	M103T482	102.954	8.03823	700.054	680.109	645.728	910.027	690.056	474.183	1202.65	548.363	1091.9	704.442	983.978	416.963	830.223	887.294	504.56	580.367	574.97	539.289	490.512	698.997	558.905	-	[M+K]+ 63.9886 [M+K]+ 63.9886	181	0	-	-
168	M103T38	102.97	0.63835	1310.06	1792.02	1904.2	1865.65	3606.86	1504.88	2190.28	4767.93	1269.38	1765.03	1710.4	1356.99	1616.38	1734.21	1373.36	1458.91	2447.83	2245.68	462.469	3527.39	3183.5	-	-	9056	0	-	-
169	M103T264	103.012	4.39613	347.966	315.525	230.351	445.185	184	226.887	344.518	239.066	1865.14	1521.24	1157.48	1353.78	1559.44	1872.46	1597.47	1471.29	508.979	762.305	965.854	642.184	1095.59	-	-	7032	0	-	-
170	M103T94	103.038	1.56527	1519	2227.55	2426.06	1716.48	1516.16	2357.5	2915.68	1983.96	5814.18	8247.43	8776.94	2521.81	2056.75	4475.96	3282.71	5186.68	2558.21	3234.59	3319.37	3670.34	3129.2	-	-	3722	6	2-Oxobutanoate;Acetoacetate;Succinate_semialdehyde;2-Methyl-3-oxopropanoate;(S)-Methylmalonate_semialdehyde;(R)-Methylmalonate_semialdehyde	C00109;C00164;C00232;C00349;C06002;C21030
171	M103T293	103.054	4.8836	652.84	1061.84	900.304	3494.25	4249.46	3662.76	1278.94	1480.32	1762.97	3051.07	4595.71	5021.15	3561.24	4415.37	6391.15	3483.37	2791.52	2897.86	3197.15	2921.55	2668.95	-	-	3907	0	-	-
172	M103T144	103.054	2.39458	870.098	439.898	1360.61	406.065	2350.48	392.593	985.919	814.241	1144.04	1125.89	1013.88	4497.56	1983.31	3770.1	6796.61	1558.17	1780.82	1615.92	1902.18	1784.22	1879.01	-	-	5621	0	-	-
173	M104T526	104.008	8.76407	607.439	627.205	579.191	487.714	484.749	538.705	452.197	287.961	649.8	485.412	577.239	765.186	632.068	854.497	792.32	521.355	557.873	610.33	377.687	422.648	322.136	-	-	9142	1	Chlorodifluoromethane	C19361
174	M104T499	104.008	8.31514	5254.32	3881	2349.26	6634.45	3633.8	5933.87	3421.46	5654.17	2875.73	5492.63	3981.2	964.589	4021.14	5515.24	3572.55	3943.08	2100.37	4863.89	3557.47	3140.81	2843.49	-	-	328	1	Chlorodifluoromethane	C19361
175	M104T53_1	104.07	0.884017	1250.83	18395.1	24411.8	7738.78	887.996	1021.36	5444.3	3314.03	6527.38	1466.55	937.412	12335.6	8280.2	873.16	18512.6	10698.4	1777.82	2937.94	8025.97	2393.51	7903.19	-	-	1969	21	4-Aminobutanoate;N,N-Dimethylglycine;(R)-3-Amino-2-methylpropanoate;D-2-Aminobutyrate;(S)-2-Aminobutanoate;N-Methyl-L-alanine;L-3-Aminoisobutanoate;2-Amino-2-methylpropanoate;3-Aminoisobutyric_acid;HBA;N-Ethylglycine;n-Propyl_carbamate;Diacetyl;gamma-Butyrolactone;2-Butenoate;2-Butyne-1,4-diol;Cyclopropanecarboxylate;Succinic_aldehyde;beta-Butyrolactone;Vinyl_acetate;Methyl_acrylate	C00334;C01026;C01205;C02261;C02356;C02721;C03284;C03665;C05145;C11109;C11735;C19514;C00741;C01770;C01771;C02497;C16267;C16835;C19201;C19309;C19443
176	M104T53_2	104.106	0.87555	1614.08	1284.85	1961.9	4491.38	5128.69	4170.41	2542.13	1961.72	7451.64	13030.7	23450.1	12022.5	7988.51	14562.3	15879.3	10208	6259.97	7518.1	7742.82	8185	5760.52	-	-	1970	6	Prenol;Pentan-2-one;Cyclopentanol;2-Methylbutanal;3-Methylbutanal;Isoprenyl_alcohol	C01390;C01949;C02020;C02223;C07329;C21402
177	M105T483	104.947	8.04463	587.449	482.257	434.66	396.025	736.768	547.76	576.598	457.56	592.761	317.97	501.178	493.594	260.047	266.141	502.764	438.574	562.763	601.565	668.762	333.546	199.053	-	[M+3H-HCOOH]3+ 357.829	7617	0	-	-
178	M105T44	105.003	0.738433	204.432	328.053	418.14	930.365	867.313	609.106	308.101	289.009	255.377	1016.88	2074.78	188.982	264.534	210.41	119.506	1256.85	324.25	517.419	591.985	601.262	577.719	-	-	8222	0	-	-
179	M105T220	105.033	3.6659	281.481	78716.3	113585	80122.2	61650.7	45837.2	31746.8	14712.5	21265.4	26180.1	38056.8	24298.1	23445.1	25430.2	27394.9	25378	49254.8	50100.2	45916.6	54742.6	44418	[8][M]+	-	2197	0	-	-
180	M105T426	105.069	7.1053	3630.96	2989.67	3235.19	3190.43	2904.93	4105.09	6274.88	4258.79	4661.21	4959.43	3417.74	2753.98	3107.85	4933.38	4113.09	3818.21	4995.74	3869.92	2705.47	4008.69	4319.18	-	-	345	1	Styrene	C07083
181	M105T284	105.069	4.73197	657.66	4018.54	6526.87	5673.89	4705.92	3899.04	1866.37	1400.78	791.101	867.367	1528.35	1640.82	1683.92	1676.95	2002.82	1154.46	1829.99	2581.6	2792.39	3850.7	3714.75	-	-	2001	1	Styrene	C07083
182	M105T214	105.069	3.56248	307.259	4267.99	3485.8	2877.74	2257.79	1486.74	1048.68	842.486	514.519	533.649	569.65	837.669	957.703	794.3	1313.57	725.413	1668.19	1509.23	3221.32	1734.66	1346.31	-	[M+3H]3+ 312.191	4023	0	-	-
183	M106T37	105.934	0.621733	987.116	2017.87	2257.26	1688.11	2508.07	1493.99	621.43	1526.75	1992.64	1114.83	1480.24	1459.21	1628.01	2455.61	1951.04	1717.88	2168.5	2848.16	484.401	1582.47	863.92	-	-	9057	0	-	-
184	M106T14	105.934	0.229908	510.803	1043.76	726.656	316.346	508.767	427.242	396.797	450.883	546.173	494.687	407.504	408.62	383.161	612.664	402.91	415.21	807.957	335.683	721.415	403.551	275.786	-	-	318	0	-	-
185	M106T220	106.036	3.66873	39.1877	5640.79	7917.08	6367.34	5127.49	4168.35	2198.29	819.595	1508.36	1808.81	2587.5	1509.09	1602.93	1866.53	1859.54	1720.42	3340.03	2218.72	3091.59	3810.8	3356.78	[8][M+1]+	-	2197	0	-	-
186	M106T465	106.064	7.74567	5160.02	2210.4	2368.1	1392.22	1456.07	2475.91	1889.99	2076.58	1472.54	1411.76	1364.18	703.763	479.981	2186.49	1590.51	815.962	4491.18	1139.37	1952.4	1477.01	1132.65	-	-	6	0	-	-
187	M107T245_1	107.049	4.08033	6270.23	4668.67	3560.39	4111.24	3444.29	3047.74	3729.12	4887.05	3687.94	2690.75	4541.01	5139.06	3890.69	4989.32	5857.88	4480.82	4126.37	4695.54	5162.89	3851.63	3657.47	-	-	6931	2	Aromatic_aldehyde;Benzaldehyde	C00193;C00261
188	M107T164	107.049	2.73057	3914.49	3589.97	3655.9	6026	6362.62	6231.28	7504.84	4573.18	2983.47	3455.49	3362.91	3296.29	3739.31	2848.86	2331.6	3844.68	4553.83	3997.16	3891.89	4726.14	3660.79	-	-	7975	2	Aromatic_aldehyde;Benzaldehyde	C00193;C00261
189	M107T478	107.048	7.96763	1239.42	1618.56	1093.76	1109.61	1520.95	1979.56	1622.85	1317.85	836.918	674.848	1769.89	762.643	1139.23	1263.25	1224.74	862.752	1401.63	2082.14	1029.9	547.858	1607.79	-	-	8341	2	Aromatic_aldehyde;Benzaldehyde	C00193;C00261
190	M107T93	107.048	1.5428	3482.17	2087.51	2177.13	2237.49	2244.28	2784.85	2596.66	2813.19	1520.28	1145.14	1218.94	1039.93	2411.29	1451.9	1619.04	1309.81	1831.63	3762.85	2214.69	2383.31	2791.25	-	-	8834	2	Aromatic_aldehyde;Benzaldehyde	C00193;C00261
191	M107T212	107.049	3.5261	5722.89	5556.99	4236.21	6300.6	9421.07	9094.42	6843.69	5591.2	5600.24	5543.85	6567.81	8291.04	7072.16	9392.26	10749.7	7143	7974.17	6237.13	6627.09	6456.57	5871.72	-	-	4446	2	Aromatic_aldehyde;Benzaldehyde	C00193;C00261
192	M107T297	107.048	4.94371	427.436	1272.04	2989.2	1691.58	1826.1	1254.78	1463.25	918.111	428.614	539.176	488.574	626.923	1356.66	435.911	486.533	571.162	744.586	1007.83	1464.73	614.663	683.863	-	-	2859	2	Aromatic_aldehyde;Benzaldehyde	C00193;C00261
193	M107T302	107.07	5.02703	9165.06	5302.73	9214.51	9341.34	4119.54	8275.73	9858.92	10217.5	8461.39	6096.9	6034.81	6052.65	7803.22	5717.63	15031.2	6860.8	11158.6	5356.24	9086.78	5833.64	5894.62	-	-	5525	1	Diethylene_glycol	C14689
194	M107T245_2	107.085	4.09108	2111.3	3440.98	4771.69	4070.94	3093.49	3930.13	2718.65	2587.71	2073.49	2089.18	1998.27	2355.64	2529.03	2154.6	2784.04	2512.34	2272.58	3388.81	1793.07	3189.29	415.915	-	-	6948	5	p-Xylene;Ethylbenzene;m-Xylene;o-Xylene;Xylene	C06756;C07111;C07208;C07212;C19551
195	M107T223	107.085	3.71603	710.056	3659.39	5993.32	2941.37	4104.08	4131.21	1418.32	1542.57	2576.95	2204.27	2548.09	2278.96	2566.74	2154.01	2504.54	2342.01	3717.02	3954.9	2850.9	2635.86	1721.54	-	-	4590	5	p-Xylene;Ethylbenzene;m-Xylene;o-Xylene;Xylene	C06756;C07111;C07208;C07212;C19551
196	M107T293	107.085	4.88248	6685.51	4160.36	16589.1	8089.97	8800.29	10458.3	5058.26	3489	2133.87	2656.03	2331.49	4061.73	7053.18	6941.34	4123.99	6430.24	7353.2	3249.4	3984.67	6502.36	7719.87	-	-	3920	5	p-Xylene;Ethylbenzene;m-Xylene;o-Xylene;Xylene	C06756;C07111;C07208;C07212;C19551
197	M108T306	107.512	5.10062	2131.57	879.575	703.122	581.13	619.453	1304.96	2149.17	2134.72	4047.06	3852.02	3779.94	4283.14	5998.27	4553.81	4221.36	5990.94	2657.06	2862.63	2489.06	2906.99	2581.53	-	-	3362	0	-	-
198	M108T99	108.043	1.65128	299.504	894.964	1189.4	1272.21	1692.43	2450.05	1074.82	448.302	547.224	477	705.869	2372.19	1592.62	917.927	1322.01	1111.64	710.29	1302.39	1026.56	585.61	904.441	-	-	2825	3	Nitrosobenzene;3-Pyridinaldehyde;6-Iminocyclohexa-2,4-dienone	C06876;C07327;C17500
199	M108T212	108.044	3.5369	209.293	270.462	77.6619	714.331	1692.22	932.451	1384.93	816.391	19.9359	294.196	491.039	2706.62	2691.67	1620.38	3565.23	1299.98	933.945	900.647	1073.5	948.924	1193.42	-	-	4445	3	Nitrosobenzene;3-Pyridinaldehyde;6-Iminocyclohexa-2,4-dienone	C06876;C07327;C17500
200	M108T489	108.068	8.15246	1572.8	2199.24	1357.65	2185.58	1248.44	1670.39	1562.1	2413.22	1421.39	2186.04	2450.51	1448.35	1110.46	2338.32	1521.89	1969.18	1994.23	1220.62	2073.87	1402.89	1247.32	-	-	8990	0	-	-
201	M108T464	108.08	7.73165	3973.38	5206.17	3097.76	7914	5413.46	2863.68	4825.13	3135.28	6323.06	5774.92	5026.1	4552.38	4010.7	3829.3	3501.2	4486.59	4371.92	4885.09	5780.83	4957.17	5918.55	-	-	660	3	N-Methylaniline;ortho-Toluidine;Benzylamine	C02299;C14403;C15562
202	M109T265	108.52	4.42062	310.52	0	18.1947	263.498	686.679	627.999	652.551	313.607	257.24	235.404	227.628	1855.35	1889.66	1073.78	1343.93	1268.24	661.645	645.656	759.647	723.192	509.85	-	-	7033	0	-	-
203	M109T485	108.961	8.08303	1988.16	1399.67	1468.65	1842.35	1651.44	1762.27	1597.24	1563	1590.44	1432.45	1538.06	1735.39	1518.15	1480.29	1763.11	1474.17	1634.78	1668.63	1562.73	1657.48	1366.07	-	-	8566	0	-	-
204	M109T117	109.028	1.94768	1655.13	11232.2	23405.4	29126.7	40422.7	52553.4	42550.3	25231.2	1300.25	1689.29	2255.37	3756.22	7551.88	1073.85	1299.99	2918.52	13264.8	15879.3	25708.2	15085.4	22213.7	-	-	6259	2	p-Benzoquinone;o-Benzoquinone	C00472;C02351
205	M109T387	109.064	6.45015	4293.9	2235.26	3464.43	9292.4	7845.9	2994.32	1628.86	4583.84	4452	235.555	937.998	902.412	1300.22	4723.4	4705.24	395.599	2890.45	2741.34	2800.57	2726.96	2412.3	-	-	1417	6	Benzyl_alcohol;Anisole;3-Cresol;4-Cresol;o-Cresol;Aromatic_primary_alcohol	C00556;C01403;C01467;C01468;C01542;C03485
206	M109T239	109.064	3.98997	3151.76	1809.46	6252.58	4889.47	4628.79	1401.57	4019.29	484.54	983.008	3238.18	2841.22	2075.72	3568.02	3277.46	505.153	1063.74	2025.64	3582.03	1116.71	2127.68	2064.03	-	-	3614	6	Benzyl_alcohol;Anisole;3-Cresol;4-Cresol;o-Cresol;Aromatic_primary_alcohol	C00556;C01403;C01467;C01468;C01542;C03485
207	M109T471	109.1	7.85092	10482.3	7855.86	5863.58	8164.15	7301.57	7209.53	5980.77	8200.78	8240.6	8885.51	6108.14	8273.12	6751.68	7724.74	11339.3	8106.56	9270.15	7723.71	9929.29	7041.81	6945.59	-	-	1000	1	4-Vinylcyclohexene	C19310
208	M110T486	109.943	8.10145	2864.38	2727.55	2639.61	2516	2575.03	2373.42	2451.54	1757.46	2492	2279.13	2700.82	2215.2	1798.19	2330.8	1944.18	1954.03	2882.79	2658.28	2519.19	2533.59	1745.96	-	-	8567	0	-	-
209	M110T44	110.008	0.737383	3359.23	7510.14	11801.6	23166	35753.5	26961.4	11598.3	8277.97	3984.93	37344.2	60576.9	4279.46	6952.71	1969.36	1549.12	33789.8	10829.1	16691.4	16408	14671.5	16808.7	-	-	8229	0	-	-
210	M110T482	110.008	8.02982	2148.94	1862.83	1860.32	1782.75	1855.29	1659.81	1917.16	2169.96	1974.36	1889.89	2165.2	1836.87	2413.91	1972.13	1565.31	1780.79	1614.48	1815.47	1662.34	1805.92	1680.29	-	-	181	0	-	-
211	M110T117	110.031	1.95338	298.792	874.418	1145.76	3540.37	1612.28	2528.53	1767.45	1130.19	405.946	504.216	673.345	574.707	806.946	325.837	380.377	346.509	707.298	1116.77	2233.97	876.375	1054.18	-	-	6260	0	-	-
212	M110T57	110.06	0.950375	558.959	912.476	3171.33	2026.99	3620.77	3300.22	8525.52	4325.5	0	638.467	753.265	8129.7	5689.08	7413.33	16873.2	4204.49	5439.02	4608.99	4182.61	3426.97	5430.86	-	-	7917	4	2-Aminophenol;4-Hydroxyaniline;Hydroxylaminobenzene;m-Aminophenol	C01987;C02372;C02720;C05058
213	M111T183	111.009	3.05192	1902.49	864.617	575.156	752.016	529.33	751.027	795.543	1150.04	3386.88	3275.76	2716.05	1347.26	1502.89	2037.31	1004.69	2001.98	1376.23	951.244	1090.35	1298.46	1215.13	-	-	4403	0	-	-
214	M111T44	111.009	0.737675	365.893	769.298	1839.2	3038.96	3303.71	3120.39	1462.04	1032.49	572.607	4243.59	9280.2	744.611	899.737	397.906	235.624	5254.57	1770.25	1826.51	1882.79	2149.49	1843.97	-	-	8242	0	-	-
215	M111T482	111.02	8.03482	1569.59	2348.78	1989.24	2256.45	2229.04	2110.7	1975.85	2101.28	2322.75	2283.01	2196.28	2203.27	1856.28	2172.05	2971.47	2093.3	2116.87	2208.03	1818.67	2268.4	1951	-	-	181	2	Fosetyl;Dimethyl_hydrogen_phosphite	C18401;C19406
216	M111T141	111.043	2.34821	541.417	5891.11	6176.84	6762.78	8184.15	11941.7	8363.04	2962.41	543.311	600.261	513.81	1411.36	1970.71	653.945	910.817	1404.92	1624.74	6406.37	4058.25	3458.45	3301.37	-	-	2627	6	Catechol;Hydroquinone;Resorcinol;Benzenediol;5-Methyl-2-furaldehyde;Catechol	C00090;C00530;C01751;C01785;C11115;C15571
217	M111T256	111.08	4.2588	1585.2	2361.71	3873.24	4615	2548.56	1948.03	2018.06	1744.19	4309.02	2733.08	1803.88	3422.11	2869.39	3426.32	2415.07	2424.26	2781.73	1634.35	1891.85	3046.04	2463.6	-	-	598	0	-	-
218	M111T434	111.079	7.2392	327.342	945.6	2428.57	3296.61	635.507	1149.6	1538.07	2556.13	979.277	2424.54	1463.96	2225.15	812.754	2416.59	976.86	350.96	1323.03	3195.64	2937.85	2339.88	1947.05	-	[M+3H-C6H10O5]3+ 492.293	4942	0	-	-
219	M111T465	111.091	7.74171	1076.16	7865.92	5111.24	4292.27	3049.99	1529.35	2309.69	4459.69	3005.12	3342.21	2469.27	3366.33	4314.25	2400.33	2904.91	1475.07	3610.43	3965.71	2510.98	2864.99	1153.39	-	-	661	2	Aniline;2-Methylpyridine	C00292;C14447
220	M112T44_1	112.006	0.737517	407.087	958.536	1639.72	2540.22	5242.57	2795.24	1256.92	1001.19	525.024	4541.44	6393.02	570.75	832.234	290.757	276.96	4476.15	1324.98	1807.57	1661.19	1825.18	1969.64	-	-	8228	0	-	-
221	M112T482	112.017	8.03285	1092.48	973.86	736.656	745.639	906.851	773.356	1127.07	657.255	634.591	968.173	1410.35	737.287	654.225	745.717	704.352	946.923	1055.72	800.554	924.629	561.141	1096.93	-	-	181	0	-	-
222	M112T143	112.05	2.3873	410.503	658.714	1526.45	2840.34	3935.94	2410.54	955.433	602.547	917.661	1302.38	1100.86	2320.82	3245.9	1394.09	2131.2	1973.72	1329.26	2058.71	2130.43	1586.53	1575.03	-	-	5622	1	Cytosine	C00380
223	M112T64	112.05	1.0739	2499.7	2960.06	3821.15	5672.71	6374.55	6927.9	2897.84	3380.2	4238.16	4336.22	3442.57	7922.74	8409.45	2340.2	5266.5	6263.15	7945.43	5501.92	4921.42	4912.17	6348.76	-	-	7492	1	Cytosine	C00380
224	M112T90	112.05	1.50796	3175.57	4463.41	4883.56	13953.8	21338.4	14494.3	4433.58	3836.64	7158.48	6426.47	7481.4	15797.5	23923.7	8272.18	10180.8	14525.5	2855.6	12118	9606.67	11047.1	9819.69	-	[M+H-C6H10O4]+ 257.101	26	0	-	-
225	M112T44_2	112.081	0.7344	150.16	187.947	308.319	398.088	236.946	383.647	230.074	132.065	561.998	803.965	919.184	580.475	851.77	548.82	244.26	1040.39	568.381	408.543	565.741	626.352	345.763	-	-	8223	0	-	-
226	M112T158	112.075	2.62563	352.99	2049.39	3507.84	1599.71	1226.2	441.838	1095.25	744.013	256.576	308.438	403.822	2154.58	2336.11	853.384	1410.6	1414.03	1688.63	898.125	652.918	398.678	1083.6	-	-	869	4	N-Vinyl-2-pyrrolidone;Phenol;Arene_oxide;Phenol	C19548;C00146;C01782;C15584
227	M113T46	112.555	0.76755	75.7683	283.109	392.102	615.131	874.23	745.678	333.065	151.078	279.625	246.371	233.438	832.976	598.208	507.474	680.58	351	552.104	423.654	459.199	418.004	507.75	-	-	6020	0	-	-
228	M113T50	112.895	0.838433	767.963	18.4283	37.5012	37.874	48.5545	454.005	4816.49	3045.43	15795.3	9101.02	4652.29	7095.25	6805.29	8968.33	5083.96	6921.11	2890.11	2703.77	2567.07	3284.31	2935.73	-	-	7532	0	-	-
229	M113T526	112.955	8.76972	895.192	910.387	710.596	782.939	659.762	463.09	635.891	652.455	749.189	1251.31	623.091	404.678	408.777	509.671	510.608	529.133	529.526	508.675	533.74	541.143	306.758	-	-	9143	3	1,1-Dichloroethylene_epoxide;2,2-Dichloroacetaldehyde;Chloroacetyl_chloride	C14857;C14858;C14859
230	M113T503	112.955	8.38771	4700.09	509.329	112.497	727.521	1407.6	1325.28	1335.59	2140.47	1125.11	829.523	819.678	753.611	5503.5	732.307	901.233	1261.85	642.785	620.798	680.963	784.605	565.249	-	-	332	3	1,1-Dichloroethylene_epoxide;2,2-Dichloroacetaldehyde;Chloroacetyl_chloride	C14857;C14858;C14859
231	M113T483	112.966	8.05212	1461.09	892.537	680.747	1409.14	979.772	946.526	933.412	1394.07	1831.62	636.432	656.512	1118.66	1529.81	755.208	1185.25	811.981	1214.03	1159.01	988.463	1050.26	692.012	-	-	8655	0	-	-
232	M113T117	113.034	1.94458	10332.8	17432.3	20733.7	38652.4	59873.3	33018.9	2945.56	5976.38	31084.1	34307.8	36394.6	28533.8	52077.4	14911.4	3139.19	44168.7	18714.8	25785.7	29275.9	25960.2	27097.5	[9][M]+	-	6297	2	Uracil;Maleic_hydrazide	C00106;C18474
233	M113T96	113.034	1.59848	4955.08	8810.57	9868.34	16272.3	15729.3	13403.8	2383.87	3208.12	13554.8	18227.3	16881.4	8654.93	23120.1	10038.1	1467.44	17633.7	9460.03	12867.9	8150.85	9447.5	10796.5	-	-	6447	2	Uracil;Maleic_hydrazide	C00106;C18474
234	M113T183	113.059	3.04997	6450.35	3592.99	2471.4	3704.81	4583.64	4077.9	2094.56	2528.48	532.858	1421.1	1460.3	1005.55	1460.53	1419.54	1706.69	2140.69	4356.54	2411.37	2515.27	2896.81	2232.14	-	-	4384	6	Cyclohexane-1,3-dione;cis-1,2-Dihydrobenzene-1,2-diol;trans-1,2-Dihydrobenzene-1,2-diol;Cyclohexane-1,2-dione;1,4-Cyclohexanedione;Parasorbic_acid	C01066;C04091;C04221;C06105;C08063;C08502
235	M113T226	113.059	3.75985	1820.87	6682.26	7927.18	7865.02	2122.77	2770.36	3052.36	1549.51	913.946	956.355	985.189	1090.28	1538.26	991.079	1005.01	315.596	2339.75	3030.48	2509.68	2906.24	3326.72	-	-	20	6	Cyclohexane-1,3-dione;cis-1,2-Dihydrobenzene-1,2-diol;trans-1,2-Dihydrobenzene-1,2-diol;Cyclohexane-1,2-dione;1,4-Cyclohexanedione;Parasorbic_acid	C01066;C04091;C04221;C06105;C08063;C08502
236	M113T94	113.057	1.55948	3985.11	3609.88	3428.16	2835.61	515.472	2320.99	1843.42	2219.13	1121.39	1630.24	573.719	2282.9	2358.56	1900.66	1556.89	592.2	2101.81	1171.62	1015.73	774.576	451.929	-	-	3748	6	(R,R)-Butane-2,3-diol;(S,S)-Butane-2,3-diol;2-Ethoxyethanol;1,3-Butanediol;meso-2,3-Butanediol;2-Methylpropane-1,2-diol	C03044;C03046;C14687;C20335;C20657;C21290
237	M113T437	113.059	7.2811	3048.49	436.146	1808	4792.25	5376.24	4770.17	2238.83	3326.17	3070.12	3203.59	3578.41	3370.69	3067.34	3388.52	2909.46	2690.21	2134.62	3330.34	1819.91	2500.34	1731.1	-	-	775	0	-	-
238	M114T275	113.512	4.58892	643.996	383.617	299.526	380.132	1023.88	572.298	300.256	514.901	3268.92	2482.63	1504.74	1108.37	2504.2	3012.48	2905.4	2393	983.14	1356.62	1450.15	1119.02	1150.38	-	-	2389	0	-	-
239	M114T55	113.714	0.918433	657.706	5599.1	5698.11	11812.9	11112.1	9376.51	1392.99	2454.02	1024.92	2115.34	3208.41	10198.7	12465.4	2701.04	12937.5	10931.4	2858.72	7153.35	5092.66	7311.47	9167.61	-	-	7428	0	-	-
240	M114T482	113.946	8.03493	3458.84	3046.73	2986.81	2309.18	2500.66	2724.2	2959.58	2140.24	3159.34	2207.38	2247.03	2919.36	2941.66	2480.49	2938.89	2792.84	2818.9	3237.79	2594.14	2741.25	2548.72	-	[M+K]+ 74.9817	181	0	-	-
241	M114T516	113.963	8.59773	2057.17	2171.58	2451.4	2819.71	1941.97	1864.48	2003.77	2001.86	2172.25	5315.91	2291.33	2369.74	1694.52	1911.21	3630.3	1592.08	4877.17	3222.14	2236.09	2419.85	1551.56	-	-	310	0	-	-
242	M114T487	113.963	8.1112	20600.1	22188.7	21034.2	17890.6	16580	16782.8	19552.3	14706.4	20260.5	23765.4	24873.7	21066.1	16756.2	21328.5	14716.4	13829.2	21611	17726.4	19607.2	16416.7	12389.9	-	-	8568	0	-	-
243	M114T257	113.985	4.28826	1411.94	828.003	557.314	1279.52	946.582	1274.6	1785.55	1643.62	1520.51	1047.39	1490.5	1072.24	1919.94	1426.83	1126.75	1936.33	1298.29	1180.83	1086.39	1801.98	1521.62	-	-	3450	0	-	-
244	M114T220	113.986	3.65988	1756.8	1345.77	710.727	987.69	1040.44	1142.62	1013.81	1234.63	1512.34	1328.55	1260.2	1062.76	1150.02	656.021	813.66	943.117	1639.21	1346.09	885.26	621.952	865.406	-	-	2198	0	-	-
245	M114T116	114.037	1.93738	965.501	691.657	960.668	1638.07	1446.89	1451.63	660.627	787.877	1173.08	1539.36	1756.39	1160.77	2375.73	1051.07	1052.77	1378.9	1111.16	914.04	1134.95	1198.95	1189.3	[9][M+1]+	-	6296	0	-	-
246	M114T91	114.054	1.5161	768.768	2462.13	3196.59	26161.9	3809.17	38169.9	10147.3	1397.35	12353.7	1952.83	3030.12	42838.3	2435.58	24885.5	36143.8	2471.74	638.805	1433.56	1207.91	2168.42	19552.4	-	-	1846	6	1-Pyrroline-2-carboxylate;(S)-1-Pyrroline-5-carboxylate;delta-1-Pyrroline-5-carboxylate;Glutarimide;Protoanemonin;Furfural	C03564;C03912;C04322;C07275;C07090;C14279
247	M114T54	114.066	0.90135	528954	899749	1.03989e+06	2.77731e+06	2.86557e+06	2.63136e+06	1.06923e+06	839805	1.34008e+06	1.22139e+06	1.09349e+06	3.10559e+06	3.07486e+06	2.38672e+06	3.02027e+06	2.12175e+06	2.07304e+06	1.9281e+06	2.13189e+06	1.94092e+06	2.09738e+06	[10][M]+	-	1449	2	Creatinine;3-(N-Nitrosomethylamino)propionitrile	C00791;C19280
248	M114T70	114.066	1.16295	163311	351480	497782	1.48064e+06	1.97683e+06	1.45653e+06	471276	334563	665896	605525	644363	1.69568e+06	849629	1.44816e+06	1.39851e+06	1.44504e+06	997517	1.277e+06	1.15198e+06	1.14451e+06	1.20362e+06	[11][M]+	-	41	2	Creatinine;3-(N-Nitrosomethylamino)propionitrile	C00791;C19280
249	M114T464	114.066	7.72784	18526.7	9796.32	4109.59	10723.3	1418.9	10683.8	14172.6	11036.7	24375.5	8455.82	5425.1	16226.5	5943.49	17245.3	16738.1	14413.4	12422.8	24180.7	13126	14819.5	15468.7	-	-	662	2	Creatinine;3-(N-Nitrosomethylamino)propionitrile	C00791;C19280
250	M114T191	114.091	3.17517	5896.4	3200.21	4097.48	4497.93	4920.26	3145.88	3396.75	3794.96	3180.39	4262.43	3449.3	6164.33	6772.97	4894.04	4905.63	4403.36	2954.69	4300.48	3158.87	4491.95	4643.02	-	-	4488	3	epsilon-Caprolactam;Cyclohex-2-enone;2,4-Hexadienal	C06593;C02395;C19249
251	M114T467	114.09	7.78393	2388.25	6936	1140.32	8290.82	3672.53	5805.04	6331.57	16630.1	14191.4	10372.9	4889.79	5604.85	903.371	16830.5	20421.1	7246.3	14245.9	2895.62	6109.28	16429.5	3287.23	-	-	5380	3	epsilon-Caprolactam;Cyclohex-2-enone;2,4-Hexadienal	C06593;C02395;C19249
252	M115T50	114.893	0.838525	307.185	316.074	175.737	494.705	68.6778	338.181	2425.5	1589.25	8804.03	4416.31	1852.27	2662.09	3073.41	4473.69	2826.18	3846.91	1380.7	1545.91	1634.52	1427.12	1399.24	-	-	176	0	-	-
253	M115T482	114.955	8.032	2080.29	1322.23	1447.12	1071.26	1307.79	1199.69	1535.39	869.203	1676.86	1581.96	1481.22	1219.01	1399.22	1375.97	1656.5	1398.02	1367.64	983.85	1109.4	1094.49	1105.87	-	-	181	0	-	-
254	M115T44	114.987	0.737592	314.954	527.978	960.451	1764.75	2538.28	1842.53	856.75	545.296	302.907	2514.12	4499.08	236.322	406.057	335.713	334.006	2512.93	1236.6	1298.91	1052.14	1114.47	1195.54	-	[M+Na]+ 91.9988	204	0	-	-
255	M115T147	115.038	2.44969	940.405	1705.51	1314.37	1257.64	1456.43	588.679	1204.38	1612.34	2731.29	2094.94	2450.73	4740.18	3469.79	3380.93	3377.8	3638.45	989.544	1373.73	1763.96	1996.7	1603.6	-	-	25	3	2-Hydroxy-2,4-pentadienoate;cis-Acetylacrylate;Tulipalin_B	C00596;C07091;C21187
256	M115T90	115.049	1.50735	22891.2	9586.69	1566.49	3227.39	4336.85	3957.25	3309.17	11844.9	2337.52	1478.69	1484.47	7843.53	801.16	11159.4	15757.9	2960.53	2709.4	4840.98	5440.21	4564.89	4698.24	-	-	1854	6	5,6-Dihydrouracil;3-Cyano-L-alanine;N-Methylhydantoin;2,5-Dioxopiperazine;Muscimol;Maleimide	C00429;C02512;C02565;C02777;C08311;C07272
257	M115T65	115.05	1.08557	4940.26	6265.93	6235.77	5943.39	108792	3245.18	5458.95	15163.2	3999.55	7124.68	8209.36	99616.9	3221.43	7846.87	9284.89	5221.04	3290.79	4784.8	7171.73	8188.33	5650.09	-	-	14	6	5,6-Dihydrouracil;3-Cyano-L-alanine;N-Methylhydantoin;2,5-Dioxopiperazine;Muscimol;Maleimide	C00429;C02512;C02565;C02777;C08311;C07272
258	M115T54	115.069	0.90135	23922.4	41928.1	43206.6	130334	167107	136524	56798.2	38430.4	53940.7	54561.8	52389.4	150790	148581	102174	131134	113433	97104	102968	107560	113979	110142	[10][M+1]+	-	1448	0	-	-
259	M115T69	115.069	1.15553	15188.8	13376.4	20572.6	65497.4	97653.1	56586.9	18195	16056.7	23662.1	23105.9	24254.1	59117.9	86101.9	57525.9	46795.7	62786	47172.6	55197	44793	56193.2	45957.7	[11][M+1]+	-	41	0	-	-
260	M115T176	115.075	2.92617	2764.07	4863.23	6404.01	4907.22	6893.08	2780.46	1806.06	2408.55	4793.34	4693.03	5689.69	5374.24	5967.59	4513.26	4267.66	5501	4107.14	4198.07	4117.2	4562.69	3807.06	-	-	305	3	2-Hydroxycyclohexan-1-one;epsilon-Caprolactone;3-Hydroxycyclohexanone	C01147;C01880;C03228
261	M115T219	115.075	3.65178	1254.3	1608.54	2338.46	2479.16	3465.73	1847.55	1563.42	1332.8	1714.39	2577.75	955.291	3246.89	3687.68	2530.4	2754.94	2850.09	2480.54	1441.87	2492.08	2263.97	2873.65	-	-	5223	3	2-Hydroxycyclohexan-1-one;epsilon-Caprolactone;3-Hydroxycyclohexanone	C01147;C01880;C03228
262	M115T454	115.074	7.56762	1309.26	1006.28	2775.43	1945.58	1593.58	1700.5	451.702	880.011	1244.67	2058.43	1526.47	483.169	1638.87	2209.48	903.45	1530.77	2146.11	768.867	1250.36	1392.16	659.032	-	[M+3H-CH2]3+ 356.21	89	1	WIN_I(S)	C06497
263	M116T206	115.51	3.42752	84.8786	3645.4	3155.49	2046.8	1793.7	3257.49	2465.54	1637.19	988.824	1266.07	1335.58	3112.87	3266.21	1262.41	1279.54	3033.37	3804.81	3506.61	4195.27	2865.18	3371.75	-	-	2735	0	-	-
264	M116T482_1	115.941	8.0413	1616.59	1300.03	1260.72	1186.71	1307.62	850.334	1227.36	1227.67	949.952	1487.17	1239.96	1143.99	1198.65	893.83	1449.68	1125.63	1232.7	1049.75	1177.02	622.655	968.432	-	[M+2H]2+ 229.862	181	0	-	-
265	M116T482_2	115.963	8.03493	8174.7	7398.53	7068.55	6740.69	6779.07	7043.72	8389.55	7878.86	7971.09	7826.86	7734.22	7292.67	8052.16	7232.35	7692.43	7359.64	7382.89	7715.67	7307.24	6982.95	7007.07	-	[3M+H+K]2+ 63.9886 [3M+H+K]2+ 63.9886	181	0	-	-
266	M116T63	116.045	1.05329	5246.86	5554.8	4659.14	5202.49	5004.64	1547.36	9374.95	7868.23	7988.34	3162.69	9816.59	1668.85	2788.94	1509.49	2476.22	2217.99	3775.71	6875.63	7435.42	3384.72	4211.23	-	[M+H-H20]+ 133.041	4260	0	-	-
267	M116T193	116.049	3.22358	130.573	179.9	253.649	502.475	713.009	798.087	380.35	279.49	530.321	648.029	195.168	914.443	1127.55	989.311	1394.08	841.539	669.94	490.22	452.748	558.594	549.211	-	-	4781	0	-	-
268	M116T55	116.07	0.91215	3238.01	7127.48	5314.51	12889.8	13302.4	7329.62	3510.35	4861.94	4912.98	5614.08	5257.29	12310.3	15430.9	12357.5	15264.2	9222.11	10193.7	7671.39	8160.17	11773.2	9987.01	[10][M+2]+	-	1447	6	L-Proline;D-Proline;Proline;3-Acetamidopropanal;Furfuryl_alcohol;Tulipalin_A	C00148;C00763;C16435;C18170;C20441;C20578
269	M116T267	116.07	4.44709	785.83	929.257	1355.21	5348.09	7620.73	6012.36	1364.39	781.699	1514.66	1502.61	1646.88	4661.95	5646.55	2877.12	4828.73	3741.59	2329.91	3236.92	2453.42	3856.01	2685.15	-	-	8763	6	L-Proline;D-Proline;Proline;3-Acetamidopropanal;Furfuryl_alcohol;Tulipalin_A	C00148;C00763;C16435;C18170;C20441;C20578
270	M116T92	116.07	1.5255	1231.83	2599.8	3354.66	4364.92	7116.46	6804.6	2637.46	2148.92	1938.51	2756.11	4201.89	6393.4	7601.09	4349.46	5383.19	5365.94	1987.87	4446.79	4289.93	4124.59	3624.09	-	-	6792	6	L-Proline;D-Proline;Proline;3-Acetamidopropanal;Furfuryl_alcohol;Tulipalin_A	C00148;C00763;C16435;C18170;C20441;C20578
271	M116T228	116.07	3.80464	235.867	711.232	559.792	5285.92	7778.09	7496.86	1218.62	644.963	2040.93	1951.2	1833.47	2919.45	4950.71	2829.16	2768.43	3085.51	3166.65	4002.17	3128.56	2789.61	2866.31	-	-	1111	6	L-Proline;D-Proline;Proline;3-Acetamidopropanal;Furfuryl_alcohol;Tulipalin_A	C00148;C00763;C16435;C18170;C20441;C20578
272	M116T57	116.106	0.949317	4984.77	5350.27	5777.29	11631.9	17212.9	15036.9	7107	5757.27	7546.13	8252.81	9480.55	14391.1	14813.4	9039.89	16172.6	12938.8	11341.5	11485.8	11447.3	12767.5	11046	-	-	7911	3	Cyclohexanone;(E)-2-Hexenal;3-Hexenal	C00414;C08497;C16310
273	M117T240	116.517	3.99873	659.083	2918.68	2754.44	4511.1	5039.22	4841.74	4523.29	3053.89	9994.97	9386.54	8524.69	6972.2	5981.22	7590.61	6303.36	7727.17	5294.35	5627.81	5072.6	5367.5	5187.56	-	-	3620	0	-	-
274	M117T306_1	116.517	5.0998	695.42	287.98	103.247	61.3219	0	234.41	568.9	538.551	1035.42	911.328	1321.66	1595.07	1341.2	1026.47	1241.02	1546.05	712.273	700.762	743.439	568.413	624.64	-	-	3370	0	-	-
275	M117T101	116.523	1.67802	340.587	636.171	465.329	427.866	327.177	322.885	634.395	277.877	578.064	605.035	709.041	770.024	1016.03	704.601	648.812	984.73	54.6839	421.815	320.332	549.008	692.158	-	-	48	0	-	-
276	M117T482_1	116.951	8.04072	1626.9	496.356	370.755	442.475	1987.12	496.587	1960.51	505.736	2059.79	1737.69	1754.97	622.508	1779.64	1471.71	1675.68	1493.58	676.792	617.495	548.166	511.418	536.482	-	-	181	2	Chloroacetaldehyde;Chloroethylene_oxide	C06754;C20303
277	M117T482_2	116.971	8.03621	986.088	1323.09	1592.78	2051.57	1880.14	1696.78	1947.42	2210.74	2466.24	1718.57	1756.12	1714.5	1723.78	1154.75	1850.22	1663.44	1623.64	1729.52	2032.37	1782.89	1546.15	-	[M+2Na+K]3+ 265.958	181	3	3-Phospho-D-glyceroyl_phosphate;2,3-Bisphospho-D-glycerate;2,3-Bisphosphoglycerate	C00236;C01159;C03339
278	M117T306_2	117.056	5.09922	513.313	781.693	917.743	966.696	1090.46	1133.75	939.798	696.261	1486.45	975.7	1611.95	2427.87	2958.27	2519.41	1903.03	913.085	643.544	1034.14	673.893	639.385	1261.93	-	-	3371	0	-	-
279	M118T257	117.507	4.28666	2907.55	2211.75	1337.55	1321.81	2511.09	988.457	3929.62	3197.44	2239.72	2334.97	2802.5	1210.98	1524.63	1185.39	744.384	2748.56	2516.4	1912.35	2411.44	1916.39	1982.12	-	-	3476	0	-	-
280	M118T482	117.959	8.03528	3534.19	3075.88	2961.8	2944.02	2958.93	2951.96	3519.37	2793.53	3313.83	2674.87	3690.4	2996.93	3273.6	3004.5	3319.97	3200.11	3059.1	2535.24	3102.05	2429.33	2411.83	-	[M+K]+ 78.9916 [M+K]+ 78.9916	181	0	-	-
281	M118T54_1	118.061	0.897733	6263	32126.5	38851.9	34150.8	26819.9	16808.5	12091.3	10720.7	18537.9	16194.4	19537.7	23362.3	18713.1	13845.2	13349.9	14592.5	16027.8	18150	18181.5	17702.9	15496.4	-	-	1457	3	Guanidinoacetate;N-Nitroso-N-ethylurea;Hydantoin	C00581;C19178;C05146
282	M118T183	118.064	3.04862	3721.87	607.828	1196.11	3810.77	1308.72	1689.77	735.198	4137.92	1003.61	1687	2192.52	5812.21	4527.86	3337.28	5082.88	3320.62	1744.85	2189	1568.46	2353.43	1777.26	-	-	4404	2	Indole;Phenylacetonitrile	C00463;C16074
283	M118T275	118.065	4.59107	3870.42	548.049	4956.7	1544.74	3694.52	902.321	3397.53	489.191	2194.94	1719.02	1077.56	3184.43	3768.52	2312.73	3433.76	2389.69	1217.26	1747.11	1687.28	1220.24	1198.36	-	-	2366	2	Indole;Phenylacetonitrile	C00463;C16074
284	M118T298	118.065	4.96237	570.745	3557.43	4825.71	2510.53	3968.73	2578.53	1183.53	384.148	854.917	739.702	4550.38	8060.13	9167.94	5003.77	7081.81	5736.85	3300.36	3063.19	3596.83	2790.67	2422.99	-	-	2927	2	Indole;Phenylacetonitrile	C00463;C16074
285	M118T479	118.086	7.98593	6601.85	6864.66	6878.99	7637.59	8023.67	7385.9	7525.23	7144.98	8218.26	7408.54	7374.42	6528.29	6640.1	6634.37	7338.18	7398.38	6707.33	5976.43	6771.21	5243.1	6643.82	-	-	8342	16	L-Valine;5-Aminopentanoate;Betaine;D-Norvaline;L-Norvaline;2-Amino-2-methylbutanoate;D-Valine;Amyl_nitrite;4-Methylaminobutyrate;Valine;5-Valerolactone;Tiglic_acid;Glutaral;Methyl_methacrylate;Pentane-2,4-dione;Ethyl_acrylate	C00183;C00431;C00719;C01799;C01826;C03571;C06417;C07457;C15987;C16436;C02240;C08279;C12518;C14527;C15499;C19238
286	M118T54_2	118.086	0.897733	44159.2	66285.1	67048.5	80896.3	77324.2	78893.6	98794.1	83660.5	29406.3	38866.9	45054.8	87617.4	68566.5	76671.6	101496	65113.1	66273	62799.2	72131.7	69910.2	75266.2	[12][M]+	-	1450	16	L-Valine;5-Aminopentanoate;Betaine;D-Norvaline;L-Norvaline;2-Amino-2-methylbutanoate;D-Valine;Amyl_nitrite;4-Methylaminobutyrate;Valine;5-Valerolactone;Tiglic_acid;Glutaral;Methyl_methacrylate;Pentane-2,4-dione;Ethyl_acrylate	C00183;C00431;C00719;C01799;C01826;C03571;C06417;C07457;C15987;C16436;C02240;C08279;C12518;C14527;C15499;C19238
287	M118T168	118.086	2.79203	5208.8	5287.02	4839.34	11961.2	8986.34	7374.14	6252.41	5647.61	4749.62	5610.64	8259.13	8062.8	15291.9	10345.6	7006.51	13763.1	7778.02	6331.47	6258.64	6936.43	5696.21	-	-	5118	16	L-Valine;5-Aminopentanoate;Betaine;D-Norvaline;L-Norvaline;2-Amino-2-methylbutanoate;D-Valine;Amyl_nitrite;4-Methylaminobutyrate;Valine;5-Valerolactone;Tiglic_acid;Glutaral;Methyl_methacrylate;Pentane-2,4-dione;Ethyl_acrylate	C00183;C00431;C00719;C01799;C01826;C03571;C06417;C07457;C15987;C16436;C02240;C08279;C12518;C14527;C15499;C19238
288	M119T482	118.966	8.03642	459.19	988.506	889.524	862.001	860.6	623.07	870.509	588.894	864.621	546.602	775.532	676.527	964.384	1093.4	1059.21	661.262	626.573	780.335	481.408	733.929	459.713	-	[3M+2Na]2+ 63.9886 [3M+2Na]2+ 63.9886	181	0	-	-
289	M119T128	119.035	2.14045	315.572	664.617	782.963	1674.15	3543.2	1747.49	271.628	229.5	912.752	847.151	1488.34	1263.53	2990.98	470.977	454.656	1162.35	464.816	948.138	1118.48	800.568	1054.69	-	-	5931	3	Succinate;Methylmalonate;Methyl_oxalate	C00042;C02170;C10900
290	M119T216	119.049	3.59385	1045.4	2493.89	3786.72	3565.32	4835.73	3025.64	1066.8	655.378	1926.76	1357.91	2660.6	1311.65	1275.77	1538.4	1161.09	1282.63	2042.87	1630.24	2111.05	2010.67	2657.68	-	-	5316	1	Benzofuran	C14512
291	M119T273	119.049	4.55373	1281.52	1439.39	1835.46	3884.93	4719.15	5042.89	1141.19	820.276	1649.06	761.659	1321.13	1950.63	2543.63	739.586	1685.05	1348.24	2390	2533.7	2304.39	2122.45	2009.07	-	-	6860	1	Benzofuran	C14512
292	M119T182	119.049	3.03955	2186.08	2942.92	3557.04	3137.73	4159.14	1464.26	2087.34	1550.59	4795.71	4768.78	5013.27	2607.2	3257.13	2606.29	2135.24	3670.71	2449.37	3429.19	2906.63	2834.94	2790.45	-	-	4405	1	Benzofuran	C14512
293	M119T241	119.049	4.02007	1426.43	3178.12	4853.66	3662.14	3604.3	2732.67	1798.68	1662.01	1953.81	1719.71	2112.9	2584.9	2699.52	1424.23	2538.72	2203.42	1388.39	1921.44	1678.71	1652.27	1970.48	-	-	7884	1	Benzofuran	C14512
294	M119T478	119.085	7.95837	10752.5	11807	10475.2	10894.8	11318.6	12449.8	11830.2	10197.7	11973.2	10388.8	10516.7	10897	8063.04	12962.4	7076.81	14088	11922.4	11690.6	10974.1	10984	11419	-	-	7154	2	alpha-Methylstyrene;Vinyl_toluene	C14395;C19549
295	M119T436	119.085	7.26918	5273.84	6682.43	8186.93	4590.46	7604.88	6600.93	9685.72	6005.24	6609.87	6098.47	8241.5	7911.14	9136.53	7007.43	6477.4	8154.12	9292.95	8131.61	15750.8	10207.9	5014.73	-	-	834	2	alpha-Methylstyrene;Vinyl_toluene	C14395;C19549
296	M119T297	119.085	4.94998	1667.03	9868.7	13989.3	9548.95	9274.74	8620.58	1867.84	2526.4	2446.06	2514.48	2744.44	2880.63	3794.12	1469.87	3279.47	650.067	4491.62	6798.35	5264.52	5602.56	6441.58	-	-	2854	2	alpha-Methylstyrene;Vinyl_toluene	C14395;C19549
297	M119T315	119.085	5.24967	2432.46	3673.96	5363.61	5744.73	7228.49	6761.19	2599.56	2147.64	3549.62	2049.8	2560.29	3448.14	3742.23	2701.73	3073.11	2649.5	3316.51	4027.7	3600.44	3704.59	6121.11	-	-	7584	2	alpha-Methylstyrene;Vinyl_toluene	C14395;C19549
298	M119T225	119.085	3.74567	975.369	7085.56	11478.1	6987.91	2661.75	2720.61	2200.55	1377.39	909.046	827.311	985.92	356.958	1135.1	1103.89	859.094	1024.92	1333.86	4319.02	3031.82	4881.94	3207.52	-	-	20	2	alpha-Methylstyrene;Vinyl_toluene	C14395;C19549
299	M119T54	119.089	0.8928	2890.07	5071.46	4285.56	7418.69	5062.04	6197.9	7290.76	5004.14	2456.56	1176.88	1832.7	4297.82	4430.52	3237.13	6885.87	3339.35	4360.96	4306.37	4788.9	3782.85	4479.49	[12][M+1]+	-	1458	0	-	-
300	M120T330	119.541	5.50577	188.522	13.4909	32.9267	269.973	632.561	426.521	242.63	206.081	950.489	783.621	576.573	471.117	777.417	794.62	253.669	724.345	235.953	315.644	481.6	354.141	368.916	-	-	6846	0	-	-
301	M120T482	119.956	8.03705	654.748	560.805	604.483	540.671	704.388	551.183	496.79	815.703	618.326	648.41	1010.4	644.751	647.636	1161.47	564.365	526.659	528.251	539.803	487.703	606.096	347.02	-	-	7622	0	-	-
302	M120T269	120.044	4.48417	797.713	7813.6	8391.02	7042.39	4356.38	3366.08	1777.18	1275.04	4274.13	8237.75	10763.1	5011.53	5368.65	6597.91	7378.43	9420.21	4635.67	4929.96	4096.29	4735.69	4686.53	-	-	4203	0	-	-
303	M120T181	120.044	3.00958	1376.6	33282.3	59054.1	86370.2	112862	66061.1	8301.11	4342.95	44121	50818.3	63080.8	64099.6	69890	49885.5	56857.7	62616.4	51605	56470.3	52452.5	49229.6	49984.6	[13][M]+	-	140	0	-	-
304	M120T315	120.033	5.25542	441.21	462.484	738.028	1309.46	1185.03	1005.84	535.189	685.677	987.838	619.342	413.792	1163.54	1077.51	1115.97	1185.9	790.081	734.604	777.949	801.166	860.625	1042.86	-	-	7585	0	-	-
305	M120T89	120.065	1.48158	433.813	1588.63	1919.13	2966.71	4827.71	3286.11	1490.7	895.435	1028.52	2282.47	2750.01	2429.28	3090.44	1594.97	2869.36	1122.01	1248.87	2650.59	2489.86	2207.29	2425.2	-	-	1898	14	L-Threonine;L-Homoserine;D-Threonine;2-Methylserine;4-Amino-3-hydroxybutanoate;L-Allothreonine;(-)-erythro-(2R,3R)-Dihydroxybutylamide;D-Allothreonine;2-Oxobutanoate;Acetoacetate;Succinate_semialdehyde;2-Methyl-3-oxopropanoate;(S)-Methylmalonate_semialdehyde;(R)-Methylmalonate_semialdehyde	C00188;C00263;C00820;C02115;C03678;C05519;C11108;C12317;C00109;C00164;C00232;C00349;C06002;C21030
306	M120T58	120.065	0.959633	1436.99	7329.25	6588.08	3936.15	2155.33	2682.69	1696.99	948.951	1678.19	6630.81	11486.1	4253.39	2148.43	3157.56	4734.14	3379.26	5443.18	2191.07	3515.57	5148.39	5558.7	-	-	7918	14	L-Threonine;L-Homoserine;D-Threonine;2-Methylserine;4-Amino-3-hydroxybutanoate;L-Allothreonine;(-)-erythro-(2R,3R)-Dihydroxybutylamide;D-Allothreonine;2-Oxobutanoate;Acetoacetate;Succinate_semialdehyde;2-Methyl-3-oxopropanoate;(S)-Methylmalonate_semialdehyde;(R)-Methylmalonate_semialdehyde	C00188;C00263;C00820;C02115;C03678;C05519;C11108;C12317;C00109;C00164;C00232;C00349;C06002;C21030
307	M120T267	120.08	4.4494	752.72	2154.21	3426.94	5477.39	7743.89	5905.31	2597.4	1641.26	3694.76	4534.86	6294.36	7945.51	11286.6	5120.52	6048.48	8334.44	4778.19	5085.1	4790.72	4570.04	4297.82	-	[M+K]+ 81.1172 [M+Na]+ 97.0911 [M+H]+ 119.073	242	0	-	-
308	M120T144	120.08	2.39285	13841.8	21402.5	23890.7	35325	42857.9	33434.4	20193.3	16208.6	17057.6	28389	31114.8	129230	72674.4	117901	201088	53178.8	53893.2	48770	54376.7	54882.3	46712.1	-	[M+K]+ 81.1171 [M+Na]+ 97.091 [M+H]+ 119.073	5615	0	-	-
309	M121T486	120.968	8.09622	2178.23	1506.97	2338.73	2045.52	1705.89	1438.83	1421.66	1862.8	2163.78	1782.97	1919.46	2162.91	1808.53	2171.82	1819.7	1095.52	1638.07	1630.46	2241.78	1962.46	1297.78	-	-	8569	0	-	-
310	M121T181_1	121.028	3.00855	2267.52	17111.8	26103.9	34017.5	40098.2	30104.4	17890.9	10300.4	6191.25	6638.64	7912.08	8602.98	11293.5	7849.64	7583.65	8999.99	15727.1	16326.3	16169.5	15242.1	14980.7	-	-	3938	0	-	-
311	M121T166	121.028	2.76053	1996.78	161188	248109	236492	234099	192464	133274	93095.8	58681	73949.7	97786.6	81499.8	70172.8	73849.1	82087.3	82678.9	143779	147746	134519	136416	125905	[14][M]+	-	101	0	-	-
312	M121T257	121.028	4.27893	101111	190301	253504	212423	230918	204729	195567	148525	59636.7	76117.8	93768.9	76960.1	109620	44404.4	37469.6	102623	155872	141382	151628	142990	129284	[15][M]+	-	3451	0	-	-
313	M121T462	121.027	7.69375	3013.29	1367.4	2777.83	2113.01	2957.2	1684.95	1365.7	2188.18	635.088	2670.53	935.432	2118.36	1696.74	2029.66	1243.48	2302.3	1850.91	1373.62	1145.34	2038.73	1554.49	-	-	2452	0	-	-
314	M121T245_1	121.041	4.08657	486.609	1105.43	1077.73	1217.6	1222.7	1605.34	1449.8	1054.08	3574.09	3605.31	6187.82	3629.77	4637.52	4135.18	3935.07	4933.81	2132.51	2455.06	1808.74	1890.61	2018.12	-	[M+H+K]2+ 202.119	152	3	Sebacic_acid;Diethyl_adipate;Dimethyl_suberate	C08277;C14566;C17803
315	M121T181_2	121.047	3.01832	2208.61	2570.06	3943.56	7331.02	8330.47	5540.65	718.016	7446	3955.82	3808.04	4627.32	6448.47	5944.8	3240.07	4387.64	5173.02	3770.67	3541.17	3839.05	3993.59	3370.38	[13][M+1]+	-	6538	0	-	-
316	M121T87	121.039	1.44438	393.083	807.175	875.01	1797.22	2343.32	1589.91	666.553	683.937	313.9	688.553	687.378	2288.15	1691.47	1346.25	1643.35	1361.26	632.264	698.569	1315.04	1163.85	1780.25	-	-	6176	0	-	-
317	M121T426	121.064	7.0998	4694.07	4443.52	5026.7	5271.24	1867.29	5079.36	3320.77	4228.85	3206.2	5051.9	2142.76	5589.05	7729.35	3599.73	4418.33	1688.46	2956.94	3964.46	4993.31	3468.61	4518.68	-	-	1351	8	Phenylacetaldehyde;Styrene_oxide;4-Hydroxystyrene;p-Tolualdehyde;Acetophenone;3-Methylbenzaldehyde;2-Methylbenzaldehyde;(S)-2-Phenyloxirane	C00601;C02083;C05627;C06758;C07113;C07209;C07214;C20782
318	M121T278	121.064	4.62665	2304.8	3584.67	3870.07	4239.13	5429.16	4737.34	3239.72	3275.87	2396.54	2265.83	2486.8	4168.58	3432.83	3740.38	3939.2	3490.97	5964.36	4144.7	3639.14	4314.54	3628.2	-	-	2397	8	Phenylacetaldehyde;Styrene_oxide;4-Hydroxystyrene;p-Tolualdehyde;Acetophenone;3-Methylbenzaldehyde;2-Methylbenzaldehyde;(S)-2-Phenyloxirane	C00601;C02083;C05627;C06758;C07113;C07209;C07214;C20782
319	M121T183	121.064	3.0563	1832.62	2470.64	3202.8	3743.69	4648.4	5095.09	3103	2936.12	2053.9	1991.21	1882.12	2283.09	3442.65	2240.88	1862.52	3062.52	2803.91	2937.34	3117.12	2847.55	3041.84	-	-	4406	8	Phenylacetaldehyde;Styrene_oxide;4-Hydroxystyrene;p-Tolualdehyde;Acetophenone;3-Methylbenzaldehyde;2-Methylbenzaldehyde;(S)-2-Phenyloxirane	C00601;C02083;C05627;C06758;C07113;C07209;C07214;C20782
320	M121T94	121.064	1.56896	3594.43	2781.53	2981.67	3800.64	2110.39	3473.84	2803.93	5335.57	2487.57	2985.62	2655.29	9462.39	7073.03	6689.1	11709.5	4603.69	3631.37	4930.48	3983.64	4260.85	2901.62	-	-	3749	8	Phenylacetaldehyde;Styrene_oxide;4-Hydroxystyrene;p-Tolualdehyde;Acetophenone;3-Methylbenzaldehyde;2-Methylbenzaldehyde;(S)-2-Phenyloxirane	C00601;C02083;C05627;C06758;C07113;C07209;C07214;C20782
321	M121T56	121.071	0.928017	13275.7	25784.4	28772.8	16567.3	9727.12	12026.4	14256.5	13244.4	12204.8	16957.8	17488.9	6171.58	6085.64	9728.26	2239.37	14211.5	12551.4	13868.6	12363.6	12506.6	13860.4	-	[M+Na]+ 98.0762	7422	0	-	-
322	M121T143	121.084	2.38089	1236.47	2352.45	2952.75	2420.49	3504.94	2471.32	3302.66	1851.71	2582.42	2708.85	2782.1	11024.2	5892	10136.9	18132.8	4313.03	5722.06	3955.69	5380.7	4818.49	3249.57	-	-	5623	0	-	-
323	M121T433	121.1	7.21405	4374.38	5592.97	5382.62	6183.08	5321.46	6935.8	5141.78	6401.8	4631.16	4696.65	7931.44	6514.4	6495.77	4002.72	4433.87	4825.17	6552.27	7337.1	13576.9	5111.44	9327.42	-	-	2304	6	Cumene;Mesitylene;1,2,3-Trimethylbenzene;3-Ethyltoluene;1,2,4-Trimethylbenzene;2-Ethyltoluene	C14396;C14508;C14518;C14522;C14533;C14572
324	M121T245_2	121.101	4.08898	2266.41	4141.8	6681.02	5474.14	4648.75	4129.83	2681.85	2293.81	3031.69	2500.72	3029.31	4662.5	4012.33	3250.1	4960.81	5675.63	2883.89	4320.77	3261.07	3152.39	3345.26	-	-	152	6	Cumene;Mesitylene;1,2,3-Trimethylbenzene;3-Ethyltoluene;1,2,4-Trimethylbenzene;2-Ethyltoluene	C14396;C14508;C14518;C14522;C14533;C14572
325	M121T335	121.101	5.57703	2612.31	4877.91	9953.37	5881.98	5488.75	5409.52	3685.14	2993.62	3247.87	3329.13	2712.71	5024.73	5231.37	4686.93	3954.82	3405.68	4081.02	4101.62	5748.78	4171.56	3974.01	-	-	7985	6	Cumene;Mesitylene;1,2,3-Trimethylbenzene;3-Ethyltoluene;1,2,4-Trimethylbenzene;2-Ethyltoluene	C14396;C14508;C14518;C14522;C14533;C14572
326	M122T482	121.966	8.03863	1999.79	1708.97	1490.78	1867.42	1447.47	1282.31	1668.54	1512.69	2216.11	1905.85	1471.8	1525.7	1720.94	1599.97	2012.85	1465	1943.25	1994.04	1860.63	1985.53	914.022	-	-	181	0	-	-
327	M122T90	122.024	1.50253	413.29	1015.76	708.758	1943.05	3190.33	1762.97	4040.38	2659.21	864.112	1346.03	1314.15	1767.89	3964.62	2126.21	4734.86	2494.55	1740.34	2508.14	2194.24	3947.63	2131.15	-	-	1814	0	-	-
328	M122T205	122.026	3.4215	1036.63	755.371	400.076	2684.06	4394.01	3753.71	1267.2	1192.66	496.687	470.338	676.137	1915.91	3848.37	1277.81	1498.07	1867.2	1458.08	959.37	1678.58	1615.92	913.416	-	-	2736	3	L-Cysteine;Cysteine;D-Cysteine	C00097;C00736;C00793
329	M122T103	122.026	1.71558	342.134	717.625	920.273	987.884	2460.39	2706.15	1090.74	737.599	1111.76	528.66	1152.47	5260.08	8858.76	2996.45	4441.54	3823.72	1376.37	4423.73	2026.42	2200.93	2074.94	-	-	8160	3	L-Cysteine;Cysteine;D-Cysteine	C00097;C00736;C00793
330	M122T67	122.024	1.11131	384.951	604.979	593.865	1020.79	2792.52	2459.48	2315.7	1564.92	585.238	932.424	1168.4	1791.4	2636.18	2296.3	3625.57	1424.65	1528.65	1348.88	1439.25	1128.04	1638.17	-	-	138	0	-	-
331	M122T227	122.026	3.7781	190.896	1928.65	5059.45	4602.79	6196.57	2494.8	523.504	590.176	431.819	521.999	915.212	1961.42	1721.96	592.776	374.023	1180.94	1823.32	1709.97	1328.24	2185.71	281.665	-	-	5469	3	L-Cysteine;Cysteine;D-Cysteine	C00097;C00736;C00793
332	M122T257	122.031	4.28172	7355.33	14765.5	20259.8	18403.6	19655.9	18592.6	15677.9	11393.8	5011.81	5577.77	7247.79	5408.11	8964.92	3948.04	2146.12	7115.2	13592.4	11174.8	12202.2	12314.1	9543.09	[15][M+1]+	-	3407	0	-	-
333	M122T166	122.031	2.76387	175.84	12010.1	22216.9	17434.7	17626	14478.1	10554.8	6340.23	4546.93	6444.8	6412.78	5828.65	5117.86	5817.13	6136.26	6451.47	9865.87	10361.1	10430.5	10583.9	8110.73	[14][M+1]+	-	5144	0	-	-
334	M122T206	122.059	3.42718	1149.96	1333.13	1902.56	946.891	3674.94	2433.07	1784.01	1273.8	816.47	704.6	993.409	1519.43	1752.88	1208.2	1210.7	1630.49	714.241	1662.2	964.558	1439.12	813.227	-	-	2771	1	Benzamide	C09815
335	M122T92	122.096	1.54118	688.965	1869.61	2449.27	2266.94	1870.83	917.108	1105.81	779.443	768.292	871.165	498.961	1808.77	1674.16	1217.16	1264.2	1662.82	534.844	1178.19	1116.85	1490.91	1050.18	-	-	8843	8	1-Phenylethylamine;N,N-Dimethylaniline;Phenethylamine;2,4-Xylidine;2,6-Dimethylaniline;N-Ethylaniline;2,5-Xylidine;Styrene	C02455;C02846;C05332;C11003;C11004;C14455;C18993;C07083
336	M122T464	122.096	7.72573	4000.71	5147.72	4556.25	5044.99	3883.59	5135.49	4177	6149.71	2918.71	8938.68	2327.34	2208.3	541.138	4916.79	1873.6	1265.77	4222.72	3405.44	4012.81	2565.57	4399.12	-	-	663	8	1-Phenylethylamine;N,N-Dimethylaniline;Phenethylamine;2,4-Xylidine;2,6-Dimethylaniline;N-Ethylaniline;2,5-Xylidine;Styrene	C02455;C02846;C05332;C11003;C11004;C14455;C18993;C07083
337	M123T275	122.517	4.59085	1005.26	672.672	158.738	951.368	1200.89	975.459	442.644	418.279	3876.01	2362.83	1938.89	3102.61	3348.13	3333.36	4172.04	3055.79	1446.65	1697.47	1532.82	1868.56	1544.26	-	-	2386	0	-	-
338	M123T50	122.924	0.826683	1369.73	127.137	0	57.7512	99.008	392.425	4881.04	3562.57	10037.6	5898.44	3959.91	12778.2	13633	12661.9	14503	9322.98	2889.02	2943.39	2656.63	2565.81	2628.36	-	[M+2H-C2H4]2+ 271.864	176	0	-	-
339	M123T486	122.963	8.10488	44684.7	43220.8	39475.3	40326.3	37179.7	31442.7	34814.2	33654.5	40748.1	37825.9	40265.8	37439.8	37322.3	32112.5	32338.4	30410.7	47514.9	42793.4	40066.7	36815.2	29424.6	[16][M]+	-	8587	0	-	-
340	M123T89	123.043	1.4904	2802.59	3862.11	3463.82	3897.19	5052.03	6015.79	6153.46	1421.31	3203.89	6573.5	6588.74	4991.4	5719.02	4888.23	6780.85	4574.29	2790.25	4589.22	4027.25	6546.68	3688.44	-	-	1899	6	Benzoate;Aromatic_acid;4-Hydroxybenzaldehyde;3-Hydroxybenzaldehyde;Salicylaldehyde;Tropolone	C00180;C00539;C00633;C03067;C06202;C15474
341	M123T238	123.043	3.97419	4255.37	1742.17	1302.04	2288.74	3109.53	2083.35	5602.86	2797.85	2544.72	2144.89	2337.31	3276.95	3064.24	1291.43	1040.57	2644.97	1971.35	3038.94	1822.07	3228.67	236.676	-	-	8670	6	Benzoate;Aromatic_acid;4-Hydroxybenzaldehyde;3-Hydroxybenzaldehyde;Salicylaldehyde;Tropolone	C00180;C00539;C00633;C03067;C06202;C15474
342	M123T65	123.043	1.0772	2475.84	2581.41	1965.07	2298.25	2297.86	1281.19	1925.18	2271.55	1781.8	2149.92	2985.08	1625.25	1432.01	2338.29	2247.38	1563.21	3315.53	2045.08	2029.98	2359.61	1605.99	-	-	7483	6	Benzoate;Aromatic_acid;4-Hydroxybenzaldehyde;3-Hydroxybenzaldehyde;Salicylaldehyde;Tropolone	C00180;C00539;C00633;C03067;C06202;C15474
343	M123T184	123.043	3.06525	2236.31	3901.32	4963.5	4065.35	5446.5	3367.96	4938.12	2101.46	3558.84	4139.21	3504.15	3364.95	3991.35	3796.36	1512.43	8274.9	3022.99	3425.03	2739.27	3799.03	2600.5	-	-	4528	6	Benzoate;Aromatic_acid;4-Hydroxybenzaldehyde;3-Hydroxybenzaldehyde;Salicylaldehyde;Tropolone	C00180;C00539;C00633;C03067;C06202;C15474
344	M123T157	123.043	2.62341	7240.21	7541.23	5425.08	1739.35	788.473	1880.79	3154.9	5020.68	1829.19	1587.75	1612.34	1276.83	2172.18	1631.79	1412.07	1959.66	4613.44	2335.59	2566.37	2677.08	674.526	-	-	871	6	Benzoate;Aromatic_acid;4-Hydroxybenzaldehyde;3-Hydroxybenzaldehyde;Salicylaldehyde;Tropolone	C00180;C00539;C00633;C03067;C06202;C15474
345	M123T299	123.043	4.98505	2425.95	1796.72	1488.75	1746.03	1607.29	1981.45	2697.29	2346.22	1940.19	2087.74	1835.01	2308.74	2096.52	3590.67	1652.55	1872.22	994.546	896.65	1685.93	1477.49	1504.37	-	-	2533	6	Benzoate;Aromatic_acid;4-Hydroxybenzaldehyde;3-Hydroxybenzaldehyde;Salicylaldehyde;Tropolone	C00180;C00539;C00633;C03067;C06202;C15474
346	M123T327	123.08	5.45274	2373.72	3923.27	4843.91	6137.74	7864.49	5415.8	1894.69	1751.86	3566.02	3353.51	2771.76	2892.44	4834.76	3549.89	2002.78	3458.78	2870.12	2897.17	3592.8	4788.84	2209.38	-	-	2701	12	Phenylethyl_alcohol;4-Methylbenzyl_alcohol;1-Phenylethanol;2-Methylbenzyl_alcohol;3-Methylbenzyl_alcohol;(S)-1-Phenylethanol;4-Ethylphenol;2-Ethylphenol;3-Ethylphenol;2,4-Dimethylphenol;Chlormequat;Benzenediazonium	C05853;C06757;C07112;C07213;C07216;C11348;C13637;C14385;C14386;C14582;C18585;C20284
347	M123T276	123.08	4.60249	1053.05	8114.91	16085.3	5981.2	4062.77	3129.69	1744.12	1137.86	618.684	1251.94	1289.86	814.94	1284.63	1562.19	2062.11	1401.13	2325.89	3200.84	2867.21	7551.9	3858.74	-	[M+2H-CO2]2+ 288.151	279	0	-	-
348	M123T225	123.08	3.74907	1365.67	10360.3	14102.6	6380.02	2509.87	3888.89	2925.37	1627.24	1251.79	1106.82	1458.21	1319.74	1386	1257.6	1378.3	1377.62	4315.02	4347	6012.86	4315.58	3618.53	-	[M+3H-H20]3+ 384.231	20	7	Megestrol_acetate;Ethynodiol_diacetate;Estradiol_dipropionate;Estra-1,3,5(10)-triene-3,16alpha-diol_dipropionate;Resibufogenin;Acequinocyl;Scillarenin	C08151;C12724;C13077;C15350;C17058;C18535;C19643
349	M123T45	123.078	0.754733	502.708	575.415	611.074	886.48	2130.37	1120.07	685.165	317.325	428.097	633.23	642.546	1678.77	1577.25	931.118	1509.67	786.574	1124.32	923.938	855.291	888.08	909.612	-	[M+2H-COCH2]2+ 286.169	6014	1	4-Dimethylallyl-L-abrine	C20410
350	M123T113	123.091	1.89085	1214.83	1292.03	1098.46	2166.58	2789.26	1500.22	1152.96	1144.63	1196.05	1080.29	1193.94	2608.45	2897.1	1667.66	2012.41	1950.69	1147.48	1443.45	1640	1168.35	1484.93	-	-	6261	2	2,4-Diaminotoluene;2,5-Diaminotoluene	C14401;C19386
351	M123T465	123.091	7.74403	855.808	4927.46	3899.18	1492.29	3885.6	1668.43	2832.87	530.101	6116.06	2623.76	1175.62	5306.16	4302.92	5796.47	725.239	5247.26	4592.93	2049.78	5391.67	1160.25	1540.53	-	-	664	2	2,4-Diaminotoluene;2,5-Diaminotoluene	C14401;C19386
352	M123T370	123.116	6.17322	2957.42	11875.4	36027.7	39509.6	22168.7	14876	14206.8	4167.43	4295.34	4439.19	4642.33	6678.63	7467.37	5191.43	7351.62	5661.72	11888	8762.8	8802.1	9359.39	9439.4	-	-	3196	0	-	-
353	M123T434	123.116	7.23588	11555.2	3731.06	7031.91	9436.5	8925.8	8039.4	9223.82	6031.55	7666.87	6010.45	6638.85	6953.28	7012.02	4273.28	4958.95	4865.55	6623.06	9679.24	4393.51	7938.22	4350.21	-	-	4972	0	-	-
354	M124T265	123.525	4.41142	816.398	1069.22	754.565	1056.16	1725.12	1115.02	1528.63	1497.17	5353.27	5469.31	8107.17	3976.56	5151.03	5364.52	4276.5	4607.18	2796.56	2443.08	2399.18	2841.47	2817.46	-	-	7034	0	-	-
355	M124T46	123.594	0.774192	103.517	361.056	421.187	1359.32	1600.25	1124.31	309.643	178.635	346.255	398.924	422.879	1021.8	994.253	689.12	931.582	840.866	811.142	662.929	876.265	700.942	753.424	-	-	6021	0	-	-
356	M124T486	123.965	8.10488	1916.57	1264.32	1069.01	1450.45	1142.55	725.091	1448.4	897.701	1945.72	1572.26	1744.13	1254.73	1579.22	738.214	981.201	1138.33	1785.69	1849.98	1409.27	1453.44	671.095	[16][M+1]+	-	8586	0	-	-
357	M124T194	124.039	3.22632	133.589	958.952	1856.5	2113.07	2706.79	1405.65	633.263	382.63	1476.21	972.102	1506.88	1589	2408.32	1014.46	1503.56	1443.71	1251.69	1393.88	1501.7	1640.34	1176.29	-	-	4782	4	Nicotinate;Nitrobenzene;Isonicotinic_acid;Picolinic_acid	C00253;C06813;C07446;C10164
358	M124T64	124.038	1.06538	2313.82	1141.88	538.329	688.866	374.964	652.483	1374.5	1923.61	1122.8	614.288	349.249	2202.52	1324.19	2623.13	1946.5	591.501	1290.69	972.754	624.261	1591.82	789.764	-	-	7500	4	Nicotinate;Nitrobenzene;Isonicotinic_acid;Picolinic_acid	C00253;C06813;C07446;C10164
359	M124T157	124.039	2.62146	561.7	624.297	663.395	1883.63	480.751	2007.45	6352.8	3419.71	187.354	228.401	355.625	2678.14	1955.64	1778.86	3520.85	1486.81	1958.18	783.928	1639.25	1187.43	2096.99	-	-	882	4	Nicotinate;Nitrobenzene;Isonicotinic_acid;Picolinic_acid	C00253;C06813;C07446;C10164
360	M124T473	124.086	7.8763	3018.7	4389.79	4306.7	2750.87	3322.45	6715.2	5914.37	6948.61	2467.28	4154.22	1895.4	2366.26	2980.6	3579.23	2515.95	5087.81	3376.63	2570.56	3471.62	2765.25	4127.86	-	-	8025	0	-	-
361	M124T49	124.086	0.814683	1380.21	4271.74	4129.94	10516.3	17766.1	12528.3	1129.19	1424.67	2643.11	1042.03	2122.24	2573.49	1914.27	833.547	865.291	4736.37	6268.58	5517.73	6062.22	5246.88	4477.57	-	-	266	0	-	-
362	M125T205	124.515	3.42458	193.058	420.959	1044.14	895.705	835.406	767.719	1540.36	951.136	295.452	413.55	624.086	1051.08	774.603	354.868	492.339	1193.73	1004.59	1161.27	1645.63	791.892	1298.85	-	-	2784	0	-	-
363	M125T49	124.922	0.823883	203.593	23.2993	13.0815	22.2528	145.807	44.9758	829.372	308.22	1377.49	544.258	495.559	1880.91	1998.31	1662.13	2212.09	1527.47	397.273	393.52	355.593	293.155	248.111	-	-	7524	0	-	-
364	M125T482	124.964	8.03493	29719.6	28563	28643.5	26701.2	27208.7	28353.6	27733.1	29407.5	27825.1	27882.8	29391.9	27428	27725.8	25874.9	27264.7	27324.1	31373.4	32098	32060.9	30268	25177.2	-	-	181	0	-	-
365	M125T246	125.022	4.10833	947.681	49.3615	142.281	494.36	2168.06	1082.94	752.601	506.516	163.491	139.017	173.007	546.913	734.371	402.894	592.135	379.2	304.011	318.954	557.901	426.895	304.717	-	-	3564	6	2-Oxobutanoate;Acetoacetate;Succinate_semialdehyde;2-Methyl-3-oxopropanoate;(S)-Methylmalonate_semialdehyde;(R)-Methylmalonate_semialdehyde	C00109;C00164;C00232;C00349;C06002;C21030
366	M125T141	125.023	2.34303	1161.22	749.777	540.809	3008.89	4258.82	9636.37	14754.1	8512.86	571.307	656.293	542.435	6327.9	3561.75	5901.56	18824.2	2677.17	3435.56	5128.37	5870.76	5284.31	4577.51	-	-	2586	2	2-Hydroxy-1,4-benzoquinone;Furan-2,5-dicarbaldehyde	C07103;C20899
367	M125T214	125.059	3.56895	11975.8	10501.8	5657.49	4906.71	5016.16	3660.42	4230.51	7405.93	1393.18	1161.93	1844.39	2928.63	2463.04	1512.23	2030.37	1718.98	2540.48	2915.88	4021.65	3198.56	2764.05	-	-	5228	8	Orcinol;o-Methoxyphenol;Salicyl_alcohol;2,3-Dihydroxytoluene;3-Hydroxybenzyl_alcohol;4-Methylcatechol;Guaiacol;p-Hydroxybenzyl_alcohol	C00727;C01502;C02323;C02923;C03351;C06730;C15572;C17467
368	M125T456	125.059	7.59428	1922.3	1880.43	2955.61	2809.18	2565.23	1682.36	2598.44	3344.19	2754	3327.68	3051.39	4798.97	3173.29	5361.04	5869.77	1060.31	2484.85	3004.57	3437.19	1604.99	1878.58	-	-	4723	8	Orcinol;o-Methoxyphenol;Salicyl_alcohol;2,3-Dihydroxytoluene;3-Hydroxybenzyl_alcohol;4-Methylcatechol;Guaiacol;p-Hydroxybenzyl_alcohol	C00727;C01502;C02323;C02923;C03351;C06730;C15572;C17467
369	M125T92	125.059	1.52543	1622.03	559.677	1177.68	2185.98	2974.14	2202.22	848.754	1068.89	2840.72	1209.66	286.238	1820.95	781.819	2464.24	3742.69	1050.25	1121.35	942.476	1749.98	1191.17	742.152	-	-	6760	8	Orcinol;o-Methoxyphenol;Salicyl_alcohol;2,3-Dihydroxytoluene;3-Hydroxybenzyl_alcohol;4-Methylcatechol;Guaiacol;p-Hydroxybenzyl_alcohol	C00727;C01502;C02323;C02923;C03351;C06730;C15572;C17467
370	M125T296	125.096	4.93638	6192.6	25041.3	35270	30159.1	25960.7	20366.7	17509.6	12612.2	9936.8	11344	13816.8	15939	15611.9	14216	17218.3	12203.6	17967.1	18739.4	16618.3	17896.4	16747.9	-	-	7108	0	-	-
371	M125T471	125.095	7.84872	5999.88	5183.45	5144.42	4763.14	4461.83	4543.07	6843.6	3714.38	6051.09	4720.56	1689.25	3153.75	5071.07	5498.56	2767.42	4563.18	5292.43	4999.05	6320.98	3342.32	5459.49	-	-	1011	0	-	-
372	M125T362	125.096	6.03935	1679.86	2271.69	3353.6	16511.9	33420.6	20407.1	4041.53	2765.37	20008.4	12427.5	5658.63	17073.7	27980.3	13265.5	8205.12	17388.4	11742	12459.1	12879.2	13610.5	13275.7	[17][M]+	-	164	0	-	-
373	M125T90	125.107	1.49433	588.879	1258.29	1037.13	2109.99	1504.83	842.148	763.05	373.963	2888.43	509.062	1165.25	1837.25	1550.14	1906.4	2596.09	1691.27	1075.98	979.9	967.02	2037.12	697.608	-	-	1900	3	N-Methylaniline;ortho-Toluidine;Benzylamine	C02299;C14403;C15562
374	M125T172	125.107	2.8584	878.419	1125.17	1488.39	1264.85	1303.77	772.492	550.587	574.288	556.33	337.652	689.857	2073	2062.84	764.574	1152.33	1524.67	466.431	891.726	921.768	751.875	743.745	-	-	8286	3	N-Methylaniline;ortho-Toluidine;Benzylamine	C02299;C14403;C15562
375	M125T65	125.107	1.0754	783.477	959.904	2703.72	2779.52	2303.49	2098.45	850.457	760.991	383.022	1004.89	2237.81	1480.54	1665.95	1749.47	1169.83	1573.72	695.104	1400.5	1530.05	1115.72	1414.32	-	-	7484	3	N-Methylaniline;ortho-Toluidine;Benzylamine	C02299;C14403;C15562
376	M126T240	125.523	3.99454	128.923	240.549	656.746	428.957	748.837	845.806	343.887	368.818	1957.04	1860.66	1060.27	724.939	893.521	1360.54	1009.51	1072.05	835.621	942.209	1329.84	870.517	905.285	-	-	3586	0	-	-
377	M126T296_1	125.541	4.93837	777.476	1218.55	1118.68	775.548	446.952	829.952	1455.5	1386.48	1055.09	1422.33	1775.11	1181.9	708.525	1514.11	1365.25	897.318	1077.53	1096.2	803.017	1077.98	1396.43	-	-	2886	0	-	-
378	M126T483	125.965	8.05593	1721.31	1596.96	1336.03	1330.17	1278.66	1278.26	2282.03	1521.66	1623.21	1994.05	41593.6	1955.17	2354.57	1775.2	1487.74	1754.17	2053.87	1578.59	818.062	1871.58	1570.7	-	-	235	0	-	-
379	M126T519	125.985	8.64837	4232.32	8834.78	4493.19	6805.8	10115.2	8361.25	5090.76	11746.6	11206	2382.76	4180.54	4971.12	4588.38	5055.66	12548.2	8165.3	5563.19	6396.29	4930.3	5421.23	3480.25	-	-	303	0	-	-
380	M126T482	125.985	8.03528	37994.6	40270.3	38438.4	35418.8	37474.3	40267.7	40149.5	39955.4	39676.9	36623.7	36324.8	40668.7	35620.9	32914.7	39284.1	35891.9	38006.1	41298.2	39921.3	41163.6	36849.6	[18][M]+	-	181	0	-	-
381	M126T38	125.986	0.640367	4507.02	4352.99	4751.38	1778.4	13437.3	12204.2	4186.63	18659.9	14523.3	4296.91	6536.52	7018.26	11126.8	7626.81	12962.1	6168.44	13624.2	11280	12938.6	11688.1	13065.8	-	-	9058	0	-	-
382	M126T192	126.021	3.19512	735.728	350.143	495.348	1981.54	3103.68	4774.17	6730.87	3077.52	1855.11	1529.23	722.76	7021.51	2277.31	8316.73	13425.4	2034.58	4047.45	3065.49	3251.44	2939.95	3032.05	-	[M+2H-CH4]2+ 266.052	3309	0	-	-
383	M126T52	126.021	0.872642	300.155	7847.49	10864.2	7361.12	7672.46	2604.8	1969.44	1446.02	1639.35	3494.92	3383.47	417.589	145.223	1600.32	496.669	3129.27	1555.87	1431.46	1395.42	3279.9	1405.12	-	-	1979	1	Taurine	C00245
384	M126T91	126.054	1.51331	840.582	2529.36	1710.97	1134.15	1726.57	3827.89	2832.99	2537.99	1667.36	1557.64	1387.86	3174.1	2891.06	2638.24	4732.93	1034.01	1666.29	2352.53	2405.09	1950.68	2859.17	-	-	1827	8	N-Ethylmaleimide;N-Furfurylformamide;3-Hydroxyaminophenol;Aminohydroquinone;3,6-Dihydronicotinic_acid;4-Aminocatechol;p-Benzoquinone;o-Benzoquinone	C02441;C02854;C14602;C14604;C16671;C18351;C00472;C02351
385	M126T58	126.065	0.9616	1858.49	4496.87	3492.42	2588.18	4750.65	4058.73	2188.1	1126.35	3275.17	1432.12	1849.04	6233.14	6581.92	4919.46	7821.09	2653	2018.43	793.058	3768.98	4984.34	3481.77	-	-	7919	1	5-Methylcytosine	C02376
386	M126T45	126.091	0.758167	422.741	1739.61	2091.45	2514.13	4656.2	3723.73	706.053	529.777	3711.39	2862.41	2336.44	7598.74	9558.42	4448.67	6222.69	6221.39	3976.53	4215.44	4367.02	4538.31	4260.14	-	-	6022	6	Benzyl_alcohol;Anisole;3-Cresol;4-Cresol;o-Cresol;Aromatic_primary_alcohol	C00556;C01403;C01467;C01468;C01542;C03485
387	M126T62	126.091	1.03927	752.599	1764.74	2056.57	3511.12	1615.19	4888.34	1461.08	456.867	2519.25	3229.57	3209.5	7126	4929.13	4863.9	5035.44	4310.5	3304.03	2899.35	2385.84	2746.31	2614.38	-	-	4262	6	Benzyl_alcohol;Anisole;3-Cresol;4-Cresol;o-Cresol;Aromatic_primary_alcohol	C00556;C01403;C01467;C01468;C01542;C03485
388	M126T246	126.091	4.09167	181.91	3598.07	5834.26	5928.69	8816.81	4985.37	736.849	398.519	887.826	753.654	842.319	1958.48	1885.66	1366.82	2365.33	1427.62	2750.19	2848.5	2150.13	3360.64	2251.72	-	-	6949	6	Benzyl_alcohol;Anisole;3-Cresol;4-Cresol;o-Cresol;Aromatic_primary_alcohol	C00556;C01403;C01467;C01468;C01542;C03485
389	M126T172	126.091	2.8606	180.39	697.657	1159.27	1099.82	927.165	607.012	504.718	360.428	722.507	702.675	583.34	2430.19	2939.56	1149.58	1589.38	2301.55	1002.67	1114.93	740.745	1243.6	1012.18	-	-	207	6	Benzyl_alcohol;Anisole;3-Cresol;4-Cresol;o-Cresol;Aromatic_primary_alcohol	C00556;C01403;C01467;C01468;C01542;C03485
390	M126T118	126.091	1.96632	265.613	7826.75	13188	9747.5	7466.32	6964.8	1597.1	737.195	494.814	677.366	613.976	1546.5	1998.57	833.162	1378.07	1263.28	3983.11	3100.25	5240.33	3518.91	4820.53	-	-	8878	6	Benzyl_alcohol;Anisole;3-Cresol;4-Cresol;o-Cresol;Aromatic_primary_alcohol	C00556;C01403;C01467;C01468;C01542;C03485
391	M126T296_2	126.099	4.93828	461.17	2147.71	3005.78	2933.41	2713.28	1622.18	1902.07	1048.95	411.098	882.192	1022.51	1764.27	1386.16	1456.78	1405.46	1110.82	1651.13	908.556	1549.56	1585.06	1401.04	-	-	2928	0	-	-
392	M126T362	126.099	6.037	154.836	127.413	126.734	1494.15	2878.3	2225.61	352.118	227.658	1762.53	985.116	455.557	1968.32	2473.45	1188.9	652.175	1113.49	919.587	1269.67	989.338	778.37	924.778	[17][M+1]+	-	7326	0	-	-
393	M127T44_1	126.594	0.736717	228.716	508.908	790.246	1547.79	2768.01	1561.56	425.335	391.09	823.872	874.633	507.947	1783.2	1888.85	1118.54	1439.26	1427.84	1231.51	1017.7	1180.92	909.143	1170.3	-	-	8243	0	-	-
394	M127T482	126.959	8.03888	12193.7	10638.1	7013.09	6681.07	12475.9	5987.37	6310.03	10285.2	9297.55	8737.83	2360.72	12316	181.291	10859.3	7939.72	8850.7	1091.56	8788.48	11056.3	2978.11	10898.4	-	[3M+Na+K]2+ 63.9886 [3M+Na+K]2+ 63.9886	181	0	-	-
395	M127T483	126.989	8.04246	1901.57	1542.92	1394.26	1347.47	1222.87	1263.48	1689.44	1287.73	1525.64	1057.77	1420.8	1304.82	1226.88	11486.1	1245.13	1131.69	1308.77	1293.85	1349.61	1562.23	1140.76	[18][M+1]+	-	181	0	-	-
396	M127T44_2	127.024	0.738175	294.556	275.536	545.959	773.461	1300.45	906.149	405.511	360.9	530.802	1243.47	2554.8	696.957	606.571	628.484	588.704	1178.87	308.197	419.276	426.729	748.874	406.433	-	-	8244	0	-	-
397	M127T339	127.04	5.65362	1010.73	571.048	934.032	1298.64	1840.67	1758.07	1544.02	1216.33	1159.07	1006.2	1599.52	1709.28	1975.64	1167.41	2601.31	1502.45	1458.92	1694.79	1382.48	1336.17	1536.26	-	-	7853	7	1,2,3-Trihydroxybenzene;Phloroglucinol;Triacetate_lactone;Benzene-1,2,4-triol;5-Hydroxymethyl-2-furaldehyde;Maltol;4-Hydroxy-5-methyl-2-methylenefuran-3(2H)-one	C01108;C02183;C02752;C02814;C11101;C11918;C20718
398	M127T68	127.038	1.12883	661.513	2853.35	2810.48	3005.21	1710.63	3863.21	8630.34	6591.36	4216.59	5986.11	7394.74	2200.67	1027.13	4725.83	3411.63	4573.88	3712.68	3368.56	3686.17	3475.83	3292.84	-	-	7474	7	1,2,3-Trihydroxybenzene;Phloroglucinol;Triacetate_lactone;Benzene-1,2,4-triol;5-Hydroxymethyl-2-furaldehyde;Maltol;4-Hydroxy-5-methyl-2-methylenefuran-3(2H)-one	C01108;C02183;C02752;C02814;C11101;C11918;C20718
399	M127T183	127.038	3.05812	1449.55	3264.77	3256.95	6216.92	8539.59	6101.96	4057.05	2675.98	3553.82	4367.33	3708.02	7676.09	9768.02	6412.66	8451.41	7285.13	5256.1	5548.17	5408.9	6391.18	4969.44	-	-	4407	7	1,2,3-Trihydroxybenzene;Phloroglucinol;Triacetate_lactone;Benzene-1,2,4-triol;5-Hydroxymethyl-2-furaldehyde;Maltol;4-Hydroxy-5-methyl-2-methylenefuran-3(2H)-one	C01108;C02183;C02752;C02814;C11101;C11918;C20718
400	M127T96	127.038	1.59522	4152.2	8805.74	9702.1	10867.8	8222.56	16964.8	35428	22355.3	20398.7	26387	32235.8	9959.52	5585.89	15770.7	14155.7	18792.8	14852.2	13891	22887	14424.8	12043.7	[19][M]+	-	6448	7	1,2,3-Trihydroxybenzene;Phloroglucinol;Triacetate_lactone;Benzene-1,2,4-triol;5-Hydroxymethyl-2-furaldehyde;Maltol;4-Hydroxy-5-methyl-2-methylenefuran-3(2H)-one	C01108;C02183;C02752;C02814;C11101;C11918;C20718
401	M127T162	127.05	2.69847	867.145	1192.64	1634.4	2849.81	4960.83	3424.74	752.945	773.143	2835.9	2517.27	2142.31	4410.98	2251.94	2212.96	2178.2	4993.56	3004.95	2487.05	3854.79	2045.26	2822.26	-	-	9042	2	Thymine;Imidazole-4-acetate	C00178;C02835
402	M127T133	127.05	2.21698	1305.45	2032.91	2139.76	5837.59	11001.8	7025.01	3952.86	3055.36	6352.75	5812.01	2089.89	5005.56	7536.85	7259.45	5699.66	5020.91	3325.92	4057.11	4735.55	3923.12	5606.78	-	-	6207	2	Thymine;Imidazole-4-acetate	C00178;C02835
403	M127T45_1	127.095	0.745658	895.122	918.219	988.608	523.859	561.145	428.695	788.916	386.282	8768.53	380.296	7726.11	920.846	731.885	408.424	544.515	758.64	404.09	517.619	4190.87	464.052	366.912	-	-	8232	0	-	-
404	M127T45_2	127.122	0.753317	945.4	565.641	916.472	936.297	1363.84	1313.6	740.664	733.94	9012.72	7630.28	7909.81	4392.57	3582.82	6174.64	4164.52	5375.13	4862.48	3990.39	4396.48	4875.19	4337.45	-	-	6023	1	Cyclohexyl_isocyanide	C11520
405	M128T256	127.538	4.2588	292.334	477.417	517.314	228.095	429.679	460.337	568.699	306.182	1339.62	951.492	458.84	892.475	1071.55	631.606	810.903	774.673	462.21	621.827	674.817	646.574	618.936	-	-	621	0	-	-
406	M128T482	127.974	8.032	1346.11	1700.96	1464.37	1506.69	1402.39	1458.54	995.242	1865.59	1682.73	1222.53	1669.03	1608.51	1525.68	1629.91	1788.94	1384.93	1638.12	1442.7	1588.9	1406.64	1428.77	[18][M+2]+	-	181	1	Oxamate	C01444
407	M128T44	128.019	0.7376	824.417	1838.73	2872.32	5572.43	8009.67	5821.58	2762.73	1916.38	980.365	8672.6	14121	632.918	1553.41	520.659	350.367	8191.28	2179.82	3608.64	3517.92	3313.58	3508.11	-	-	8231	0	-	-
408	M128T306	128.025	5.10028	3597.68	1856.23	1113.84	1081.2	1552.52	2332.31	3934.4	3961	7762.61	6977.62	6495.26	9666.41	10219.3	7435.14	7465.69	9699.77	4450.83	4219.35	4568.1	4421.97	4560.97	[20][M]2+	-	3365	0	-	-
409	M128T96	128.042	1.5984	475.925	540.248	474.998	775.815	903.49	1136.41	2501.27	1922.87	1406.07	2033.35	2354.66	1280.67	610.585	1278.06	990.515	1125.01	460.249	1080.49	598.072	1205.5	861.918	[19][M+1]+	-	6449	0	-	-
410	M128T100	128.07	1.67432	2304.53	5449.56	4959.78	5505.15	11377.3	8444.42	2328.77	1942.42	1790.57	3083.06	2156.36	4902.64	4732.77	4640.52	5176.16	3487.06	3549.05	3871.22	3791.87	3280.35	6885.14	-	-	2826	12	(S)-2,3,4,5-Tetrahydropyridine-2-carboxylate;delta1-Piperideine-2-carboxylate;L-Baikiain;alpha-(Methylenecyclopropyl)glycine;Guvacine;Isoguvacine;Catechol;Hydroquinone;Resorcinol;Benzenediol;5-Methyl-2-furaldehyde;Catechol	C00450;C04092;C08268;C08292;C10149;C13694;C00090;C00530;C01751;C01785;C11115;C15571
411	M128T65	128.07	1.08418	1117.49	1480.98	1665.91	2928.51	3434.95	4702.88	1661.65	1128.22	635.586	604.901	1161.5	2818.95	1483.13	2094.93	3591.33	3779.92	3200.94	1229.58	2182.98	1501.79	2146.17	-	[M+H+Na]2+ 232.139	14	0	-	-
412	M128T46	128.07	0.759233	667.967	496.816	628.574	1056.96	1564.21	961.466	419.345	570.892	667.726	708.377	998.723	902.647	708.324	822.703	682.958	1050.42	529.89	544.721	795.305	699.286	541.558	-	[M+K]+ 89.1069 [M+Na]+ 105.081 [M+H]+ 127.063	121	6	(S)-2,3,4,5-Tetrahydropyridine-2-carboxylate;delta1-Piperideine-2-carboxylate;L-Baikiain;alpha-(Methylenecyclopropyl)glycine;Guvacine;Isoguvacine	C00450;C04092;C08268;C08292;C10149;C13694
413	M128T146	128.07	2.4324	1160	1609.94	1711.33	4093	5062.81	3481.26	1177.42	1483.93	1988.61	2185.2	1483.4	3387.8	6486.72	2946.38	2219.05	2980.13	2556.9	3461.49	3247.96	2535.66	2537.54	-	-	8317	12	(S)-2,3,4,5-Tetrahydropyridine-2-carboxylate;delta1-Piperideine-2-carboxylate;L-Baikiain;alpha-(Methylenecyclopropyl)glycine;Guvacine;Isoguvacine;Catechol;Hydroquinone;Resorcinol;Benzenediol;5-Methyl-2-furaldehyde;Catechol	C00450;C04092;C08268;C08292;C10149;C13694;C00090;C00530;C01751;C01785;C11115;C15571
414	M128T242	128.107	4.02672	1342.34	9840.21	16706.6	22299.4	24083.2	19199.7	7380.56	4161.9	12857.1	25133	23487	17933.9	31014.6	11224.3	13031.4	21844.8	14203.5	21076.1	15957.9	14256.8	14630.3	[21][M]+	[M+K]+ 89.1434 [M+Na]+ 105.117 [M+H]+ 127.099 [M+H-HCOOH]+ 173.106	7878	1	N-Cyclohexylformamide	C11519
415	M129T306	128.527	5.09835	224.945	155.732	164.67	98.0993	164.85	122.388	386.521	329.345	575.018	701.922	1001.97	1008.07	1223.32	830.242	648.223	1248.88	549.362	498.471	457.647	515.158	349.289	[20][M+1]2+	-	3365	0	-	-
416	M129T519	128.95	8.6531	1348.14	1220.47	899.08	684.84	1089.61	1123.51	288.804	1349.86	577.53	1179.41	1964.96	1869.7	6748.08	1520.64	1545.75	1201.1	2139.2	3556.5	1476.94	1222.4	1636.99	-	-	9138	4	Calcium_oxalate;Dichloroacetate;trans-3-Chloroallyl_aldehyde;cis-3-Chloroallyl_aldehyde	C17478;C11149;C06613;C16348
417	M129T13	128.95	0.223408	765.576	285.9	1182.89	709.893	1534.08	1115.15	544.474	1131.76	695.239	429.289	579.414	611.216	607.526	568.957	630.158	503.392	173.745	2002.79	567.201	654.461	568.16	-	-	9147	4	Calcium_oxalate;Dichloroacetate;trans-3-Chloroallyl_aldehyde;cis-3-Chloroallyl_aldehyde	C17478;C11149;C06613;C16348
418	M129T37	128.95	0.623467	1836.95	2770.48	1188.32	3431.82	1023.59	1235.67	2335.92	3064.37	1766.89	462.841	3077.11	1642.47	1616.67	1527.25	1539.71	829.212	5507.94	2862.78	1612.09	1403.57	1585.83	-	-	9059	4	Calcium_oxalate;Dichloroacetate;trans-3-Chloroallyl_aldehyde;cis-3-Chloroallyl_aldehyde	C17478;C11149;C06613;C16348
419	M129T482	128.962	8.03564	4839.95	2592.83	4005.8	4235.52	3897.83	3872.72	5040.32	4739.68	5212.65	4147.32	4505.1	4016.06	4369.6	5182.39	4794.79	3697.34	3840.32	3608.85	4482.78	4003.68	3510.68	-	-	181	0	-	-
420	M129T80	129.018	1.3376	1108.88	8487.89	9150.97	4775.38	3436.61	4294.55	10225.1	6390.78	6737.32	16418.4	32037.2	19024.4	27492.5	10414.4	14552.6	24754.5	5951.01	12213.6	12583.5	11001.7	15981.3	-	-	4140	0	-	-
421	M129T62	129.017	1.0321	1195.42	2377.5	2613.26	1570.38	906.165	1745.59	5304.34	3728.68	3689.87	7315	8938.28	4827.92	5112.59	3593.2	3739.32	8669.3	4306.35	4107.04	4911.54	5773.65	4087.15	-	-	12	0	-	-
422	M129T265	129.033	4.42063	374.13	236.375	105.721	516.277	1389.28	1329.96	631.207	736.621	614.617	808.637	713.534	2048.44	3046.97	1728.49	1728.74	2028	685.93	1088.28	1104.15	1203.62	1091.85	-	-	7035	0	-	-
423	M129T97	129.054	1.62393	1939.46	12484.1	20528	13727.7	8948.3	5695.38	4394.52	3249.14	2271.87	2702	3292.83	1568.8	3840.12	2751.22	4319.61	1573.63	4633.94	4719.84	6374.62	8627.86	5259.38	-	-	6665	8	Dihydro-4,4-dimethyl-2,3-furandione;Dihydrophloroglucinol;(4E)-2-Oxohexenoic_acid;2-Hydroxy-cis-hex-2,4-dienoate;(2Z,4Z)-2-Hydroxyhexa-2,4-dienoate;5-Hydroxymethylfurfuryl_alcohol;4-Hydroxy-2,5-dimethylfuran-3(2H)-one;Semicarbazide_hydrochloride	C01125;C06719;C06761;C11354;C20240;C20443;C20717;C19521
424	M129T173	129.054	2.88086	1475.85	2169.91	2722.48	3372.64	3628.46	2668.95	1515.9	1224.14	2008.04	1523.29	2882.5	2424.59	3021.01	1683.35	1698.84	2520.62	3015.62	2411.99	2309.14	3351.12	1663.52	-	-	8470	8	Dihydro-4,4-dimethyl-2,3-furandione;Dihydrophloroglucinol;(4E)-2-Oxohexenoic_acid;2-Hydroxy-cis-hex-2,4-dienoate;(2Z,4Z)-2-Hydroxyhexa-2,4-dienoate;5-Hydroxymethylfurfuryl_alcohol;4-Hydroxy-2,5-dimethylfuran-3(2H)-one;Semicarbazide_hydrochloride	C01125;C06719;C06761;C11354;C20240;C20443;C20717;C19521
425	M129T446	129.054	7.43255	5134.25	2447.1	3006.69	4207.18	3693.3	3669.01	1558.13	3002.66	2138.07	3143.81	3448.19	6359.23	529.69	8883.06	14366.9	1590.93	3017.19	3300.2	2568.19	3920.97	2316.28	-	-	78	8	Dihydro-4,4-dimethyl-2,3-furandione;Dihydrophloroglucinol;(4E)-2-Oxohexenoic_acid;2-Hydroxy-cis-hex-2,4-dienoate;(2Z,4Z)-2-Hydroxyhexa-2,4-dienoate;5-Hydroxymethylfurfuryl_alcohol;4-Hydroxy-2,5-dimethylfuran-3(2H)-one;Semicarbazide_hydrochloride	C01125;C06719;C06761;C11354;C20240;C20443;C20717;C19521
426	M129T376	129.054	6.26316	1626.48	1768.22	2200.59	2476.46	4179.22	2988.03	2117.68	1949.71	2211.12	1955.05	5662.07	1984.08	3288.08	2746.64	2269.52	4200.06	1401.94	2331.22	2754.12	2708.55	1420.6	-	-	3082	8	Dihydro-4,4-dimethyl-2,3-furandione;Dihydrophloroglucinol;(4E)-2-Oxohexenoic_acid;2-Hydroxy-cis-hex-2,4-dienoate;(2Z,4Z)-2-Hydroxyhexa-2,4-dienoate;5-Hydroxymethylfurfuryl_alcohol;4-Hydroxy-2,5-dimethylfuran-3(2H)-one;Semicarbazide_hydrochloride	C01125;C06719;C06761;C11354;C20240;C20443;C20717;C19521
427	M129T54	129.065	0.89695	6479.24	15092.3	17718	13687.2	11534.4	9128.53	8952.07	7725.68	13460.9	20376.5	23433.8	26045.6	17039.1	23005.3	26397.2	21793.4	16365.3	13147.1	16962.7	18247.8	14358.1	-	-	1459	9	5,6-Dihydrothymine;gamma-Amino-gamma-cyanobutanoate;alpha-Amino-gamma-cyanobutanoate;(R)-5,6-Dihydrothymine;2,5-Dihydroxypyridine;3,4-Dihydroxypyridine;2,6-Dihydroxypyridine;3-Hydroxy-4H-pyrid-4-one;Pyrrole-2-carboxylate	C00906;C05715;C05717;C21028;C01059;C02932;C03056;C03927;C05942
428	M129T279	129.055	4.6529	1658.83	2113.73	833.572	1313.65	3712.03	1770.62	2659.01	1650.3	1886.85	1823.9	1797.57	2832.55	1363.59	1289.87	271.107	2548.36	570.851	484.858	2566.63	2305.05	2089.24	-	-	5718	7	Dihydro-4,4-dimethyl-2,3-furandione;Dihydrophloroglucinol;(4E)-2-Oxohexenoic_acid;2-Hydroxy-cis-hex-2,4-dienoate;(2Z,4Z)-2-Hydroxyhexa-2,4-dienoate;5-Hydroxymethylfurfuryl_alcohol;4-Hydroxy-2,5-dimethylfuran-3(2H)-one	C01125;C06719;C06761;C11354;C20240;C20443;C20717
429	M129T256	129.09	4.26118	1680.62	2627.13	3845.98	3247.55	3431.61	2051.05	1361.58	1721.2	1370.85	1053.24	2046.27	1639.22	1628.06	1857	979.949	2041.33	1328.89	894.47	2547.59	1835.3	2316.52	-	-	624	7	Ethyl_tiglate;Cyclohexane-1-carboxylate;Butyl_acrylate;1-Oxa-2-oxo-3-methylcycloheptane;3-Isopropyl-3-butenoic_acid;alpha-EMGBL;beta-EMGBL	C08487;C09822;C10921;C10976;C11950;C13714;C13717
430	M129T436	129.09	7.26743	2347.4	2591.79	1633.4	4903.8	1871.65	4162.49	2795.23	635.975	932.72	2846.83	2773.29	1748.99	3493.44	2485.19	2618.8	2353.86	3036.35	1949.41	2413.44	2355.07	1126.86	-	-	776	7	Ethyl_tiglate;Cyclohexane-1-carboxylate;Butyl_acrylate;1-Oxa-2-oxo-3-methylcycloheptane;3-Isopropyl-3-butenoic_acid;alpha-EMGBL;beta-EMGBL	C08487;C09822;C10921;C10976;C11950;C13714;C13717
431	M129T58	129.101	0.972667	2511.88	3750.76	5009.98	6150.26	9177.3	5956.39	2970.17	3172.37	4210.96	4860.06	3413.4	7386.35	6730.74	3378.61	8182.41	7050.82	5925.77	6059.02	5570.93	4925.03	5071.67	-	-	51	4	L-Lysine_1,6-lactam;D-2-Aminohexano-6-lactam;(S)-Piperidine-2-carboxamide;N-Vinyl-2-pyrrolidone	C02837;C05328;C19809;C19548
432	M129T387	129.102	6.44635	1785.89	14423.7	26887.5	63438.5	95649	53706.8	9969.3	5299.3	1895.37	3989.39	5785.04	9563.42	14941.1	1855.61	3523.44	11204.8	20191.4	22312.4	22819.2	21595.5	20298.9	[22][M]+	-	18	4	L-Lysine_1,6-lactam;D-2-Aminohexano-6-lactam;(S)-Piperidine-2-carboxamide;N-Vinyl-2-pyrrolidone	C02837;C05328;C19809;C19548
433	M129T242	129.11	4.02508	710.97	837.691	1507.11	1014.99	2812.71	1530.77	519.667	539.719	863.226	718.564	2435.29	2045.19	1519.19	1010.64	957.706	1845.14	997.063	1286.98	1892.67	1185.2	1171.99	[21][M+1]+	-	7901	0	-	-
434	M129T441	129.127	7.34721	2074.97	1999.83	1561.02	1519.23	3280.79	3736.15	2644.9	2761.39	1136.75	1968.26	1831.86	7419.32	1241.51	636.345	13149.1	3344.12	1167.1	1158.77	4243.05	4682.75	3829.57	-	-	722	4	1-Octanal;Sulcatol;1-Octen-3-ol;3-Octanone	C01545;C07288;C14272;C17145
435	M130T44	130.016	0.738633	203.118	369.885	519.829	952.601	1504.82	1046.38	405.064	274.595	250.291	1266.69	2570.63	342.526	339.857	197.064	154	1375.84	411.456	515.678	602.94	650.389	513.722	-	-	8227	1	Monomethyl_sulfate	C02704
436	M130T66	130.049	1.09483	8181.09	9820.11	10885.8	12787.5	15126.4	15935.3	14645.3	15076.4	15322.1	23955.8	26984.6	13198.6	14677.6	17430.8	18226.4	17337.4	17093.1	17046.9	14579.3	14353.7	15012.7	[23][M]+	-	14	6	4-Oxoproline;Pidolic_acid;5-Oxo-D-proline;L-1-Pyrroline-3-hydroxy-5-carboxylate;1-Pyrroline-4-hydroxy-2-carboxylate;2-Furoate	C01877;C01879;C02237;C04281;C04282;C01546
437	M130T271	130.049	4.51335	3637.29	9084.3	16101.3	21277.6	27560.5	15726.7	4989.07	2305.31	1625.8	2267.57	2527.52	6860.4	16479.3	3208.22	2910.82	6267.86	9904.74	7758.63	8820.5	9772.39	8176.24	-	-	52	6	4-Oxoproline;Pidolic_acid;5-Oxo-D-proline;L-1-Pyrroline-3-hydroxy-5-carboxylate;1-Pyrroline-4-hydroxy-2-carboxylate;2-Furoate	C01877;C01879;C02237;C04281;C04282;C01546
438	M130T87	130.049	1.44655	5531.43	12733.7	13009	24136.2	31267.5	23987.4	14451.8	10785.5	17444.9	21908	24125.8	35246.8	33412.8	34211.4	39899.2	25964.2	15973.4	24004.5	22621.8	26787	25104.4	[24][M]+	-	6203	6	4-Oxoproline;Pidolic_acid;5-Oxo-D-proline;L-1-Pyrroline-3-hydroxy-5-carboxylate;1-Pyrroline-4-hydroxy-2-carboxylate;2-Furoate	C01877;C01879;C02237;C04281;C04282;C01546
439	M130T440	130.049	7.34103	3642.63	2960.01	1883.91	14714.3	19812.2	13580	3141.3	1797.89	6252.61	9879.85	5661.41	47429.9	50050.2	32240.8	54596.6	30309.3	17474.2	20533.2	18786	17011.4	17555.9	-	-	5064	6	4-Oxoproline;Pidolic_acid;5-Oxo-D-proline;L-1-Pyrroline-3-hydroxy-5-carboxylate;1-Pyrroline-4-hydroxy-2-carboxylate;2-Furoate	C01877;C01879;C02237;C04281;C04282;C01546
440	M130T389	130.049	6.48853	3274.46	3279.6	4046.64	7157.78	15399.5	8431.8	1626.55	1243.79	4055.75	3036.09	2684.75	6607.65	11572.4	3524.38	4933.33	5004.2	4539.1	5496.67	3410.83	5028.89	4116.19	-	-	18	6	4-Oxoproline;Pidolic_acid;5-Oxo-D-proline;L-1-Pyrroline-3-hydroxy-5-carboxylate;1-Pyrroline-4-hydroxy-2-carboxylate;2-Furoate	C01877;C01879;C02237;C04281;C04282;C01546
441	M130T356	130.049	5.92878	4999.57	2239.82	3972.21	4049.33	5890.8	4851.49	897.33	4706.21	2540.09	4970.87	3685.3	3808.61	4496.15	4798.75	5385.89	6835.15	5964.56	3070.66	3065.76	5658.71	4508.54	-	-	1650	6	4-Oxoproline;Pidolic_acid;5-Oxo-D-proline;L-1-Pyrroline-3-hydroxy-5-carboxylate;1-Pyrroline-4-hydroxy-2-carboxylate;2-Furoate	C01877;C01879;C02237;C04281;C04282;C01546
442	M130T283	130.049	4.71888	529.645	7279.04	10603.7	7687.58	8188.84	4331.2	4813.53	1905.83	1983.21	2451.36	2742.03	4059.71	7515.99	2756.07	4302.06	3188.19	5855.07	5435.38	3789.93	5810.96	4886.69	-	-	5790	6	4-Oxoproline;Pidolic_acid;5-Oxo-D-proline;L-1-Pyrroline-3-hydroxy-5-carboxylate;1-Pyrroline-4-hydroxy-2-carboxylate;2-Furoate	C01877;C01879;C02237;C04281;C04282;C01546
443	M130T424	130.049	7.06363	2613.63	2835.62	2472.49	5397.6	9071.44	6878.89	996.188	721.701	1300.38	3858.82	2052.4	8005.7	13033.5	5410.45	5750.37	3696.87	5041.35	5766.27	2830.63	7108.62	4352.15	-	-	5835	6	4-Oxoproline;Pidolic_acid;5-Oxo-D-proline;L-1-Pyrroline-3-hydroxy-5-carboxylate;1-Pyrroline-4-hydroxy-2-carboxylate;2-Furoate	C01877;C01879;C02237;C04281;C04282;C01546
444	M130T227	130.049	3.79123	2822.77	7190.92	13954.8	5909.11	22845.6	16662.5	3825.13	1763.41	1674.69	4093.97	3324.59	2884.87	7021.92	2297.24	3245.31	3292.73	7021.79	12082	9201.21	12809.2	5516.46	-	-	1112	6	4-Oxoproline;Pidolic_acid;5-Oxo-D-proline;L-1-Pyrroline-3-hydroxy-5-carboxylate;1-Pyrroline-4-hydroxy-2-carboxylate;2-Furoate	C01877;C01879;C02237;C04281;C04282;C01546
445	M130T189	130.049	3.14533	2258.85	7355.91	8796.65	24988	12720.7	8811.28	2879.45	3256.96	2216.93	2492.76	3564.06	3839.41	4171.26	3686.51	4766.57	3390.02	6441.97	4138.18	3999.66	4173.43	4431.27	-	-	4106	6	4-Oxoproline;Pidolic_acid;5-Oxo-D-proline;L-1-Pyrroline-3-hydroxy-5-carboxylate;1-Pyrroline-4-hydroxy-2-carboxylate;2-Furoate	C01877;C01879;C02237;C04281;C04282;C01546
446	M130T144	130.049	2.40792	1166.67	23399.5	26897.6	24518.1	6316.29	9747.49	5515.77	4757.49	1901.41	1716.97	1816.2	3003.02	3904.56	2001.94	3091.71	2402.88	5033.89	9488.31	6779.31	6334.77	6707.31	-	-	5624	6	4-Oxoproline;Pidolic_acid;5-Oxo-D-proline;L-1-Pyrroline-3-hydroxy-5-carboxylate;1-Pyrroline-4-hydroxy-2-carboxylate;2-Furoate	C01877;C01879;C02237;C04281;C04282;C01546
447	M130T250	130.065	4.17375	4569.83	13703.3	18779.9	42483.1	88894.8	42607	23789.6	10560.4	7954.51	15075.2	21838.1	32666.2	21147.1	32643.2	54215.9	21286.6	25186.4	24460.5	23576.6	35369.9	23838.9	[25][M]+	-	67	2	Isoquinoline;Quinoline	C06323;C06413
448	M130T306	130.064	5.10002	29747	20836.4	16981	16112.2	18268.4	24323.2	33811.7	31922	58254.4	48324.6	48106.7	113329	155930	71558	82747.6	100464	48390.3	54998	53367.5	52208.2	48856.7	[26][M]+	[M+H-HCOOH]+ 175.062	59	2	Isoquinoline;Quinoline	C06323;C06413
449	M130T276	130.065	4.59977	3877.19	3698.75	4292.28	14291.9	9242.07	6578.57	3908.36	7193.49	10859.2	7884.93	6652.16	10540.7	11841.7	10914.1	11504.6	9607.46	6557.09	9513.6	7023.12	8019.03	7642.86	-	-	2369	2	Isoquinoline;Quinoline	C06323;C06413
450	M130T463	130.065	7.71984	6746.15	19513.1	7121.07	9380.45	12621.8	11694.3	7523.19	11790.3	12282.7	1951.53	22462.6	10579.4	11979.8	12473.7	12957.1	6079.57	20818.8	6573.05	6192.91	2872.12	10756	-	-	694	2	Isoquinoline;Quinoline	C06323;C06413
451	M130T325	130.064	5.4249	4081.09	4009.39	3452.57	6592.38	5103.54	7295.37	4898.21	4511.42	6365	5984.65	5420.79	8958.24	9685.18	8827.04	9784.09	7694.91	5928.48	6351.08	6365.5	6625.3	6215.1	-	-	8974	2	Isoquinoline;Quinoline	C06323;C06413
452	M130T59	130.086	0.985733	11150.2	6838.53	3503.63	3316.83	4173.24	6005.88	6117.83	11185	2675.11	2049.19	6439.78	4902.48	3749.02	4608.94	7276.94	2610.39	4461.52	3121.22	8792.97	4997.13	3536.82	-	-	3684	11	L-Pipecolate;1-Aminocyclopentanecarboxylate;N4-Acetylaminobutanal;Vigabatrin;trans-3-Aminocyclopentane-1-carboxylic_acid;Cyclohexane-1,3-dione;cis-1,2-Dihydrobenzene-1,2-diol;trans-1,2-Dihydrobenzene-1,2-diol;Cyclohexane-1,2-dione;1,4-Cyclohexanedione;Parasorbic_acid	C00408;C03969;C05936;C07500;C13696;C01066;C04091;C04221;C06105;C08063;C08502
453	M130T47	130.086	0.781883	3539.07	2931.5	3580.74	5377.09	8057.57	4884.19	2799.29	4119.98	3024.29	2864.5	4196.2	8073.25	5631.02	5378.37	7652.26	4967.74	6551.03	5549.72	6342.91	6091.64	5227.93	-	-	5676	11	L-Pipecolate;1-Aminocyclopentanecarboxylate;N4-Acetylaminobutanal;Vigabatrin;trans-3-Aminocyclopentane-1-carboxylic_acid;Cyclohexane-1,3-dione;cis-1,2-Dihydrobenzene-1,2-diol;trans-1,2-Dihydrobenzene-1,2-diol;Cyclohexane-1,2-dione;1,4-Cyclohexanedione;Parasorbic_acid	C00408;C03969;C05936;C07500;C13696;C01066;C04091;C04221;C06105;C08063;C08502
454	M130T449	130.086	7.48839	1276.96	1091.48	1231.45	1474.52	1557.02	792.195	1135.87	2465.92	1070.54	1176.11	1047.54	380.044	1199.52	1049.35	883.428	913.24	1443.82	940.931	1069.82	2240.14	1173.43	-	-	2987	11	L-Pipecolate;1-Aminocyclopentanecarboxylate;N4-Acetylaminobutanal;Vigabatrin;trans-3-Aminocyclopentane-1-carboxylic_acid;Cyclohexane-1,3-dione;cis-1,2-Dihydrobenzene-1,2-diol;trans-1,2-Dihydrobenzene-1,2-diol;Cyclohexane-1,2-dione;1,4-Cyclohexanedione;Parasorbic_acid	C00408;C03969;C05936;C07500;C13696;C01066;C04091;C04221;C06105;C08063;C08502
455	M130T93	130.086	1.5518	1081.45	1737.13	2901.78	2484.81	3253.06	7884.79	1532.24	1659.62	1356.18	2137.13	2544.27	5329.51	2849.93	1900.34	2582.29	1126.1	2054.75	2063.78	1426.71	1827.81	1372.27	-	-	3750	11	L-Pipecolate;1-Aminocyclopentanecarboxylate;N4-Acetylaminobutanal;Vigabatrin;trans-3-Aminocyclopentane-1-carboxylic_acid;Cyclohexane-1,3-dione;cis-1,2-Dihydrobenzene-1,2-diol;trans-1,2-Dihydrobenzene-1,2-diol;Cyclohexane-1,2-dione;1,4-Cyclohexanedione;Parasorbic_acid	C00408;C03969;C05936;C07500;C13696;C01066;C04091;C04221;C06105;C08063;C08502
456	M130T387	130.105	6.44628	1979.56	980.643	1866.02	5337.43	8262.03	3761.45	594.251	1691.15	1944.93	1546.25	2075.93	472.548	5381.51	1849.41	1578.06	395.125	1286.15	1605.21	1830.06	1698.8	1685.2	[22][M+1]+	-	1389	0	-	-
457	M130T215	130.159	3.58057	5473.44	5211.3	4541.27	4947.05	2526.96	4451.24	5714.05	6718.99	99185.8	52172.6	5262.73	4342.51	4078.56	52467.6	5102.88	4687.07	13214.6	12835.4	14128.3	12741.5	12041.5	-	-	5229	1	Octylamine	C01740
458	M130T461	130.159	7.6888	5624.94	3474.6	5604.07	3968.36	4567.25	6270.37	4888.22	5445.29	8178.63	2937.15	3162.31	6808.91	5821.72	6565.7	5224.85	4832.21	4837.3	5666.12	6127.27	15429.4	4033.95	-	-	2463	1	Octylamine	C01740
459	M131T502	130.965	8.37324	488.321	2524	1726.75	8056.97	4808.39	11865.9	3315.79	1121.96	496.782	368.025	2146.7	8109.16	2289.21	11258	2255.64	6834.39	1935.29	1741.93	2587.03	3870.13	404.477	-	-	314	5	Calcium_formate;2,2-Dichloro-1,1-ethanediol;trans-3-Chloro-2-propene-1-ol;cis-3-Chloro-2-propene-1-ol;Epichlorohydrin	C18586;C14860;C06611;C06612;C14449
460	M131T529	130.966	8.81162	5683.65	5037.91	6959.39	4932.93	10111.9	5125.01	9686.2	5750.16	21967.3	2583.6	4368.18	1867.92	3213.7	2181.77	4674.42	5086.82	3219.42	6269.6	5279.34	11562.5	3477.74	-	-	306	5	Calcium_formate;2,2-Dichloro-1,1-ethanediol;trans-3-Chloro-2-propene-1-ol;cis-3-Chloro-2-propene-1-ol;Epichlorohydrin	C18586;C14860;C06611;C06612;C14449
461	M131T38	130.966	0.63065	11978.4	14618.9	7869.84	17642.6	8919.99	15254.6	7758.32	14456.7	21085.2	9225.37	23297.3	20804.7	22053.6	13647	21675.6	19473.5	16686.1	16699.4	15576.5	16125.5	13095.4	-	-	9060	5	Calcium_formate;2,2-Dichloro-1,1-ethanediol;trans-3-Chloro-2-propene-1-ol;cis-3-Chloro-2-propene-1-ol;Epichlorohydrin	C18586;C14860;C06611;C06612;C14449
462	M131T9	130.965	0.153333	3951.21	2607.16	2703.34	3078.69	10046.3	3516.49	2713.11	1694.17	3800.93	3441.31	3228.28	3383.28	2143.11	3132.25	5409.85	14054.9	6310.68	3944.11	5373.24	2598.64	5773.88	-	-	292	5	Calcium_formate;2,2-Dichloro-1,1-ethanediol;trans-3-Chloro-2-propene-1-ol;cis-3-Chloro-2-propene-1-ol;Epichlorohydrin	C18586;C14860;C06611;C06612;C14449
463	M131T90	131.033	1.49973	1359.36	1993.99	2300.9	1956	2049.77	1796.28	1710.33	1394.59	2181.18	2285.06	2726.37	4916.16	5271.68	4735.19	4326.35	2370.13	1709.72	3759.53	2118.41	2026.56	1238.25	-	-	1815	7	2,5-Dioxopentanoate;Itaconate;Mesaconate;Acetylpyruvate;(E)-Glutaconate;2-Methylmaleate;4,5-Dioxopentanoate	C00433;C00490;C01732;C02132;C02214;C02226;C02800
464	M131T65	131.033	1.0764	912.988	994.036	696.808	1078.49	983.804	1339.6	1507.85	1624.01	1783.66	2343.31	3272.29	1731.35	2316.11	1745.23	1803.25	2278.78	1860.37	953.231	1128.44	1442.39	1791.01	-	-	7509	7	2,5-Dioxopentanoate;Itaconate;Mesaconate;Acetylpyruvate;(E)-Glutaconate;2-Methylmaleate;4,5-Dioxopentanoate	C00433;C00490;C01732;C02132;C02214;C02226;C02800
465	M131T293	131.049	4.88213	1181.67	25995.6	36978	77847.3	119322	91615.3	40199.1	20848.9	52914.1	94572.2	129167	123272	84801.1	131268	205871	110586	74529.9	79457.3	85514.4	87728.5	73372	[27][M]+	-	70	0	-	-
466	M131T87	131.052	1.44662	728.863	1268.81	1541.79	1577.94	2531	1893.47	789.393	766.945	1217.64	1498.32	1536.15	2186.5	2200.53	2028.57	3943.53	1820.8	1436.34	1884.45	1817.97	1626.94	1749.26	[24][M+1]+	-	128	0	-	-
467	M131T355	131.049	5.91185	558.275	875.709	900.18	2399.33	2277.91	2117.08	3126.63	1674.6	1231.15	778.733	2162.98	4408.06	2633.35	4054.52	6612.08	2417.09	2205.72	1066.45	2176.02	1195.93	1820.97	-	[M+2H-C4H8]2+ 316.151	23	0	-	-
468	M131T66	131.053	1.10127	456.891	674.245	845.533	984.663	1252.48	1753.85	1323.45	1023.96	1181.19	1220.67	2560.43	2461.96	3604.36	1460.02	3352.96	1108.23	370.175	2604.74	920.7	1185.67	3161.79	[23][M+1]+	-	14	0	-	-
469	M131T143	131.049	2.38405	789.65	2259.04	2348.36	1901.12	3231.31	1499.97	363.07	645.323	7854.45	992.9	5635.42	4243.24	2168.94	3181.02	5943.44	1807.76	1312.57	1648.15	1174.48	2384.1	1548.82	-	-	5625	0	-	-
470	M131T306	131.068	5.10002	2541.38	1998.65	1995.89	2506.57	2727.21	2173.22	2819.29	3106.16	5125.65	4376.58	4293.74	10341.2	16214.3	6796.44	7881.62	9587.6	4614.38	4396.89	5016.05	4932.44	3999.24	[26][M+1]+	-	59	0	-	-
471	M131T250	131.068	4.16785	655.465	1691.73	1946.68	4961.05	5928.39	3745.85	1279.61	950.169	863.095	1524.61	2184.12	2967.15	3103.89	2236.61	1054.31	1549.03	2240	2205.78	2219.14	2418.79	2580.05	[25][M+1]+	-	3792	0	-	-
472	M131T200	131.069	3.33196	429.493	1457.88	1965.42	2110.23	1397.32	1557.75	623.206	957.447	373.25	972.659	1494.12	855.467	870.792	601.294	690.582	1146.71	627.499	1297.99	584.514	946.233	818.854	-	-	5566	14	4-Methyl-2-oxopentanoate;(S)-3-Methyl-2-oxopentanoic_acid;2-Oxohexanoic_acid;(R)-Pantolactone;3-Oxohexanoic_acid;5-Oxohexanoic_acid;6-Hydroxyhexan-6-olide;3-Methyl-2-oxopentanoate;beta-Ketoisocaproate;Ethyl_3-oxobutanoate;(3R)-3-Methyl-2-oxopentanoic_acid;Adipate_semialdehyde;1-Oxa-2-oxo-3-hydroxycycloheptane;2-Hydroxyethyl_methacrylate	C00233;C00671;C00902;C01012;C02122;C02129;C03241;C03465;C03467;C03500;C06008;C06102;C12314;C14530
473	M131T245	131.085	4.08283	688.083	2675.89	4133.47	5409.01	6968.2	1818.96	1462.82	946.974	695.07	823.593	1031.09	2303.96	2309.75	2095.41	2743.26	1680.38	1890.57	2598.13	2460.81	3138.97	3014.02	-	-	6892	0	-	-
474	M131T223	131.085	3.70962	410.193	6661.62	14543.8	10917.8	3876.47	3496.41	1227.83	797.56	343.858	294.232	412.027	568.433	826.511	322.16	541.211	473.55	2911.02	2896.29	2777.77	3189.6	2637.12	-	-	88	0	-	-
475	M131T290	131.085	4.83753	677.931	6142.96	9499.4	14920	12044.6	9636.27	2695.36	1173.61	590.408	666.962	664.914	987.413	1307.14	1950.56	814.995	1111.17	3136.68	5979.83	4017.3	3255.34	2492.98	-	-	2038	0	-	-
476	M131T56	131.117	0.930758	5658.13	6330.76	9928.57	8742.42	10853.9	8090.04	2570.77	4449.84	5756.94	5893.11	6842.49	9368.45	6817.03	6153.93	8438.92	8766.08	7013.49	7176.1	5878.2	7691.53	6861.54	-	-	7441	3	N-Acetylputrescine;N-Nitrosodi-n-propylamine;epsilon-Caprolactam	C02714;C19279;C06593
477	M132T183_1	131.523	3.05192	5266.42	2462.74	1499.31	1343.69	1070.23	1532.13	1616.35	3037.89	8320.21	7109.51	6677.53	4000.42	3976.72	5068.31	3316.76	6287.55	2784.41	3265.22	3417.96	2651.35	2841.27	-	-	4408	0	-	-
478	M132T487	131.929	8.11723	5330.9	4397	4495.8	4670.99	4373.69	4144.24	4250.83	4368.22	5535.45	4620.53	4640.63	4496.13	4395.17	4066.54	3895.26	3468.88	4959.26	4400.36	4694.04	4464.56	3855.96	-	-	8991	0	-	-
479	M132T500	132.003	8.33583	3969.13	3752.95	232.725	3960.88	4204.25	3034.53	908.389	3491.38	3614.25	749.992	2751.89	2585.99	2895.13	538.452	1408.47	3757.69	3208.81	2843.34	1333.64	2902.16	2472.96	-	-	9123	0	-	-
480	M132T519	132.003	8.65172	487.649	527.239	589.032	513.972	366.673	389.775	760.727	454.069	534.773	427.992	543.975	532.589	596.249	530.325	664.53	440.136	349.973	540.467	522.905	451.582	334.368	-	-	9139	0	-	-
481	M132T534	132.003	8.89535	567.828	361.136	284.604	222.876	374.652	622.857	703.83	433.097	392.059	328.342	341.934	384.177	384.909	325.082	413.146	782.193	491.579	353.767	367.507	339.821	323.784	-	-	339	0	-	-
482	M132T198	132.02	3.3034	293.727	520.075	596.972	345.206	446.271	1026.36	458.458	418.261	689.419	1107.45	546.659	1013.74	1219.36	908.334	906.596	1110.29	517.597	433.124	604.177	732.291	839.515	-	-	8958	2	Aniline;2-Methylpyridine	C00292;C14447
483	M132T293	132.052	4.88131	298.379	2543.13	3815.79	7877.82	11608.2	8367.84	3672.97	1849	3986.77	7753.31	10753.1	11296.2	7905.41	11668.4	17865.5	9134.67	6129.83	7304.26	7217.71	8168.8	6031.15	[27][M+1]+	-	70	0	-	-
484	M132T180	132.044	2.99315	788.902	3754.61	6162.31	6126.9	5486.99	3203.17	562.42	627.069	1382.35	2268.03	2603.76	783.654	1376.54	799.077	1452.95	1718.62	2292.2	2475.27	2379.08	2522.22	2066.33	-	-	3939	2	Benzoyl_cyanide;Ammonium_sulfamate	C21329;C18773
485	M132T199	132.045	3.32485	533.221	340.538	700.125	1476.94	1826.41	912.561	665.618	687.7	2905.4	1751.19	706.31	1316.75	1768.92	1362.43	1814.08	933.083	883.466	1362.21	1292.21	789.203	1248.4	-	-	5575	2	Benzoyl_cyanide;Ammonium_sulfamate	C21329;C18773
486	M132T92	132.065	1.52545	28334	2592.05	3326.6	23504.9	3208.23	3793.44	2194.28	1288.91	3202.47	6348.99	8284.48	4438.78	4160.44	4597.79	4281.38	6015.76	2790.44	4129.04	4003.17	4432.51	3618.52	-	-	6793	15	5-Aminolevulinate;cis-4-Hydroxy-L-proline;N-Acetyl-beta-alanine;5-Amino-2-oxopentanoic_acid;Hydroxyproline;L-Glutamate_5-semialdehyde;2-Amino-4-oxopentanoic_acid;cis-4-Hydroxy-D-proline;trans-4-Hydroxy-D-proline;(S)-4-Amino-5-oxopentanoate;trans-3-Hydroxy-L-proline;cis-3-Hydroxy-L-proline;2-Hydroxy-2,4-pentadienoate;cis-Acetylacrylate;Tulipalin_B	C00430;C01015;C01073;C01110;C01157;C01165;C03341;C03440;C03651;C03741;C05147;C19706;C00596;C07091;C21187
487	M132T54	132.076	0.90155	24099.7	210751	258834	119836	59800.5	46916.3	35715	29544	81130.4	162159	253299	80417.2	59575.5	70514.5	101131	123318	90364.2	84041.7	94740	90458.7	89034.9	[28][M]+	-	1445	7	Creatine;3-Guanidinopropanoate;5,6-Dihydrouracil;3-Cyano-L-alanine;N-Methylhydantoin;2,5-Dioxopiperazine;Muscimol	C00300;C03065;C00429;C02512;C02565;C02777;C08311
488	M132T265	132.08	4.41969	259.273	316.48	370.742	3525.36	5588.5	3194.87	1317.44	893.407	2103.73	2014.47	1304.73	5241.91	7647.08	2609.32	4229.38	4216.88	2596.56	2963.98	2347.43	3592.75	2155.1	-	[M+K]+ 93.1172 [M+Na]+ 109.091 [M+H]+ 131.073	7012	2	Tolylacetonitrile;Skatole	C02596;C08313
489	M132T116	132.08	1.92882	618.988	1128.92	1470.21	16422.5	21138.2	11129.2	2716.66	1091.42	789.862	1577.73	2087.78	6529.12	7324.94	2102.41	3424.33	4710.33	3029.21	4660.95	6772.5	4785.17	4384.28	-	-	6303	2	Tolylacetonitrile;Skatole	C02596;C08313
490	M132T326	132.08	5.43187	340.192	451.337	679.415	5392.04	16658.3	10994.4	1039.15	665.657	394.785	510.151	915.191	2167.14	2145.61	1270.8	2173.94	2249.36	3705.31	3575.1	3656.64	3912.29	2925.85	-	-	2677	2	Tolylacetonitrile;Skatole	C02596;C08313
491	M132T183_2	132.08	3.04997	260.266	520.324	944.441	1029.82	1088.49	911.575	483.608	388.915	595.523	973.17	1732.89	3187.19	2806.4	2120.18	2540.87	1709.57	1378.63	702.135	1094.61	1358.74	1343.39	-	-	4373	2	Tolylacetonitrile;Skatole	C02596;C08313
492	M132T249	132.101	4.15347	598.559	3236.12	4027.88	11129.5	13040.3	3761.69	2546.79	1362.42	3851.27	10254.8	6488.08	5940.35	7370.67	4815.11	5140.55	6765.28	4251.16	4381.97	4129.12	4315.3	4374	-	-	3811	16	L-Leucine;L-Isoleucine;D-Leucine;L-Norleucine;6-Aminohexanoate;(3R)-beta-Leucine;D-Isoleucine;beta-Alaninebetaine;Isoleucine;Leucine;N,N-Diethylglycine;D-allo-Isoleucine;L-allo-Isoleucine;2-Hydroxycyclohexan-1-one;epsilon-Caprolactone;3-Hydroxycyclohexanone	C00123;C00407;C01570;C01933;C02378;C02486;C06418;C08263;C16434;C16439;C16647;C21092;C21096;C01147;C01880;C03228
493	M132T68	132.101	1.12708	19973.1	12182.6	8063.49	16729.4	25476.6	18870.5	10643	14148.4	9567.21	10243.6	11095.1	59479.2	21401.6	65505.5	165519	39094.1	29726.8	25606.9	24656.5	26927.8	25458.7	-	-	7469	16	L-Leucine;L-Isoleucine;D-Leucine;L-Norleucine;6-Aminohexanoate;(3R)-beta-Leucine;D-Isoleucine;beta-Alaninebetaine;Isoleucine;Leucine;N,N-Diethylglycine;D-allo-Isoleucine;L-allo-Isoleucine;2-Hydroxycyclohexan-1-one;epsilon-Caprolactone;3-Hydroxycyclohexanone	C00123;C00407;C01570;C01933;C02378;C02486;C06418;C08263;C16434;C16439;C16647;C21092;C21096;C01147;C01880;C03228
494	M132T98	132.102	1.63897	37044.1	27909.3	20430	36599.8	49703.6	43147.9	32923.7	33870.8	21265.1	26173	24282.1	164438	48258.6	180935	307035	38986.8	45404.2	65650.9	69488.6	68797.7	58785.1	[29][M]+	[M+K+HCOOH]+ 47.1328 [M+Na+HCOOH]+ 63.1068 [M+H+HCOOH]+ 85.0887	6662	16	L-Leucine;L-Isoleucine;D-Leucine;L-Norleucine;6-Aminohexanoate;(3R)-beta-Leucine;D-Isoleucine;beta-Alaninebetaine;Isoleucine;Leucine;N,N-Diethylglycine;D-allo-Isoleucine;L-allo-Isoleucine;2-Hydroxycyclohexan-1-one;epsilon-Caprolactone;3-Hydroxycyclohexanone	C00123;C00407;C01570;C01933;C02378;C02486;C06418;C08263;C16434;C16439;C16647;C21092;C21096;C01147;C01880;C03228
495	M132T55	132.101	0.918783	40241.5	22473.2	15050.4	21595.7	26156.5	21214.7	16513.4	28677.9	4669.69	9095.69	9935.08	14860.8	49643.5	13693.4	85031.4	13504.9	14848.5	16351.4	17245.6	16150.4	16947	-	-	7423	16	L-Leucine;L-Isoleucine;D-Leucine;L-Norleucine;6-Aminohexanoate;(3R)-beta-Leucine;D-Isoleucine;beta-Alaninebetaine;Isoleucine;Leucine;N,N-Diethylglycine;D-allo-Isoleucine;L-allo-Isoleucine;2-Hydroxycyclohexan-1-one;epsilon-Caprolactone;3-Hydroxycyclohexanone	C00123;C00407;C01570;C01933;C02378;C02486;C06418;C08263;C16434;C16439;C16647;C21092;C21096;C01147;C01880;C03228
496	M133T334	132.549	5.57167	305.361	723.534	527.925	472.103	219.765	371.414	586.662	594.267	1318.25	766.452	611.808	1269.29	1259.63	997.653	1168.88	799.706	606.708	536.096	563.421	773.521	560.703	-	-	7992	0	-	-
497	M133T44	132.998	0.737458	267.793	421.001	673.355	1097.48	2089.25	1363.34	604.955	418.932	262.577	1838.24	2927.95	214.28	330.545	220.001	161.722	1924.17	551.039	796.235	712.49	902.558	749.956	-	-	8233	0	-	-
498	M133T262	133.023	4.35862	143.454	1486.62	1130.15	1328.76	906.877	618.729	232.978	285.213	145.661	71.7252	126.948	103.743	161.25	88.823	91.0022	195.531	651.651	966.209	1231.32	804.082	962.039	-	-	4820	0	-	-
499	M133T64	133.031	1.06	792.151	401.669	2437.71	867.025	1381.63	1367.2	521.465	574.203	841.397	1659.53	1505.63	3003.12	1810.34	4636.3	3050.25	1588.92	1825.2	1954.27	1259.95	1381.43	1858.9	-	-	4271	1	THTC	C11074
500	M133T363	133.041	6.05253	694.046	1728.69	1762.78	1311.34	831.85	639.954	1068.6	751.764	1409.38	756.756	484.405	1837.85	2388.91	1380.09	1414.85	1588.38	1238.17	1014.12	1032.51	1105.44	1494.88	-	-	7311	1	5,6-Dihydro-5-fluorouracil	C16630
501	M133T316	133.04	5.26992	99.5936	667.034	491.512	917.17	1124.37	1031.77	807.106	543.791	212.308	300.084	302.683	534.018	683.227	256.823	511.384	747.59	584.002	854.321	498.035	600.595	704.582	-	-	7586	1	5,6-Dihydro-5-fluorouracil	C16630
502	M133T297_1	133.04	4.9474	289.34	769.756	416.375	1034.57	718.69	315.843	1015.79	873.774	271.867	361.838	469.421	654.797	1006.21	440.456	285.84	419.261	710.616	1139.84	755.325	583.899	592.663	-	[M+2Na+K]3+ 314.19	49	8	Jatrophatrione;Taxodione;17-Ethynyl-10-hydroxy-19-nortestosterone;3-Methoxy-androsta-3,5-diene-7,17-dione;10-Hydroxyestra-1,4-dien-3-one_acetate;beta-Estradiol_17-acetate;all-trans-4-Oxoretinoic_acid;Momilactone_A	C09119;C09194;C14670;C14930;C14999;C15228;C16678;C18015
503	M133T207	133.064	3.45056	777.602	1367	2907.9	9435.59	14092.1	12286.7	7132.05	3867.42	1340.23	1317.43	3382.94	2881.17	2994.42	675.709	1263.71	3736.32	4610.2	4981.53	5025.13	5488.53	4363.6	-	-	6404	4	Cinnamaldehyde;Indanone;2-Indanone;Atropaldehyde	C00903;C01504;C07727;C16592
504	M133T293	133.055	4.88927	935.649	15017.3	1851.99	2212	3219.04	460.214	4044.84	2215.05	1716.52	376.581	567.124	564.402	465.812	724.329	3113.13	2642.13	695.301	393.071	675.255	6828.41	1055.21	[27][M+2]+	-	3916	0	-	-
505	M133T320	133.064	5.3346	1554.42	970.524	1298.52	6411.27	1490.1	1186.62	774.907	706.485	2371.49	1833.18	2185.15	3780.34	3301.88	2627.67	508.693	2662.89	1057.17	585.784	785.295	779.738	610.768	-	-	1535	4	Cinnamaldehyde;Indanone;2-Indanone;Atropaldehyde	C00903;C01504;C07727;C16592
506	M133T61	133.06	1.02125	7570.01	8643.68	7828.91	6624.03	1114.36	4837.86	6179.08	7090.36	5165.23	7863.09	12159.7	4312.89	3463.39	7463.63	11147.9	7347.77	7818.87	6840.08	6566.41	8225.5	6571.97	-	-	1161	9	L-Asparagine;N-Carbamoylsarcosine;D-Asparagine;Glycylglycine;3-Ureidopropionate;Asparagine;Methylazoxymethanol_acetate;N-Nitroso-N-methylurethane;Maleamate	C00152;C01043;C01905;C02037;C02642;C16438;C19258;C19301;C01596
507	M133T54	133.079	0.906442	1235.73	11892.3	12357.7	6089.86	5631.11	982.401	1710.56	4293.96	5868.14	9251.74	12713.1	1905.93	5156.23	4134.96	1832.95	4181.85	4379.16	5852.6	4716.84	2942.28	5773.4	[28][M+1]+	-	1445	1	N,N'-Diethylthiourea	C19400
508	M133T319	133.085	5.32478	1305.02	1717.97	1030.92	12100.2	2549.32	1752.16	4631.85	3694.05	2043.48	2993.01	2754.56	5853.31	1163.59	2580.14	5554.7	879.118	1212.36	2297.09	7005.93	578.393	6325.26	-	-	21	5	1,1-Diethyl-2-hydroxy-2-nitrosohydrazine;(R)-2-Hydroxyisocaproate;Ethyl_(R)-3-hydroxybutanoate;6-Hydroxyhexanoic_acid;Paraldehyde	C13773;C03264;C03499;C06103;C07834
509	M133T169	133.085	2.81208	652.786	1862.05	1393.56	1624.7	2331.83	376.972	1633.69	830.569	1441.42	1060.53	806.157	1190.67	1891.3	977.235	1328	1100.38	1029.36	947.201	1085.87	1220.61	1009.29	-	-	8750	5	1,1-Diethyl-2-hydroxy-2-nitrosohydrazine;(R)-2-Hydroxyisocaproate;Ethyl_(R)-3-hydroxybutanoate;6-Hydroxyhexanoic_acid;Paraldehyde	C13773;C03264;C03499;C06103;C07834
510	M133T463	133.085	7.71053	2855.28	2759.52	2919.95	1257.57	2089.3	1505.61	1253.33	2275.95	2757.82	1393.41	2906.29	1116.52	2505.09	4378.76	2008.39	2227.87	1246.45	681.736	3145.72	3159.75	2002.79	-	-	7747	5	1,1-Diethyl-2-hydroxy-2-nitrosohydrazine;(R)-2-Hydroxyisocaproate;Ethyl_(R)-3-hydroxybutanoate;6-Hydroxyhexanoic_acid;Paraldehyde	C13773;C03264;C03499;C06103;C07834
511	M133T232	133.101	3.87162	1407.28	6854.02	9547.38	9357.92	5431.81	2632.56	4394.91	2394.95	1230.42	1314.91	1245.68	3410.29	3189.67	2798.49	3699.09	3402.32	3731.66	3783.22	6575.67	3462.11	1105.83	-	-	7686	2	Tetralin;Dicyclopentadiene	C14114;C14411
512	M133T357	133.1	5.95575	4111.91	23618.3	47865	13465.7	19367.7	12192.4	11756.2	5317.86	3785.8	4556.87	4354.34	6496.26	8298.86	5753.13	6974.37	4155.14	12907.1	6730.97	4957	6307.64	21538.7	-	-	1651	2	Tetralin;Dicyclopentadiene	C14114;C14411
513	M133T297_2	133.101	4.94521	1459.21	20529.1	34410.2	18577	12548.8	8766	4840.37	3122.39	2404.74	3123.73	3374.54	4640.07	8490.43	3320.28	7394	3728.59	9229.93	7904.78	8822.87	9985.11	5774.82	-	-	2929	2	Tetralin;Dicyclopentadiene	C14114;C14411
514	M133T339	133.1	5.64633	1914.93	4129.72	6919.54	8151.53	32260.4	26345.9	4475.92	3014.98	2563.85	2971.76	2398.73	4948.64	7245.18	3305.91	4847.14	4484.73	5268.57	5116.82	5116.94	5310.88	4871.2	-	-	7854	2	Tetralin;Dicyclopentadiene	C14114;C14411
515	M133T282	133.101	4.70247	1971.76	27384.6	46336.9	44665.8	45520.3	38105.6	5733	3870.54	1884.46	2936.85	2195.53	3214.77	3220.43	2561.89	3067.03	2627.28	13212.4	14388.9	13671.4	15100.8	13690.5	-	-	5791	2	Tetralin;Dicyclopentadiene	C14114;C14411
516	M133T422	133.1	7.02878	4274.39	4297.35	4943.41	6222.52	8624.04	9565.45	6167.14	3901.72	3153.8	2208.44	8354.86	4406.76	2922.97	5239.06	6216.31	5081	3386	2325.36	6791.35	6712.04	2634.41	-	-	4332	2	Tetralin;Dicyclopentadiene	C14114;C14411
517	M133T98	133.105	1.63342	2488.98	2027.13	2142.26	3258.69	4064	4475.23	2652.61	2362.92	2272.67	1870.47	2342.2	11194.8	2864.21	10326.9	19569.1	3254.74	2897.29	4455.51	5107.12	4719.14	4258.85	[29][M+1]+	-	6675	0	-	-
518	M133T67	133.104	1.12022	1814	2184.72	3112.31	3289.59	3352.14	1141.54	2430.91	1087.62	579.321	3367.05	4639.63	4186.13	1656.38	4705.02	8984.6	1547.34	2805.77	4298.84	2534.79	2220.67	2327.78	-	-	138	0	-	-
519	M134T487	133.927	8.11277	3334.12	2055.58	2044.62	1974.25	2451.03	1411.2	2449.67	1823.87	2383.14	1913.26	2099.04	2289.61	2107.42	2462.86	2218.37	2042.89	2423.84	1688.86	2235.74	1616.9	1552.28	-	[M+H]+ 132.925	317	0	-	-
520	M134T484	133.972	8.07207	1347.3	1202.09	546.006	800.407	973.524	917.85	967.122	328.488	953.327	1154.37	898.581	854.287	883.337	998.831	742.369	761.28	1058.86	783.406	1025.07	561.46	825.343	-	-	8570	1	Rhodanine	C07280
521	M134T275	134.025	4.59104	556.257	345.78	201.647	455.491	1224.95	783.557	356.485	463.441	3309.75	2030.27	1425.42	1704.59	3018.29	2875.91	2066.71	2211.22	1031.69	1063.49	1090.29	988.676	1105.77	-	-	2352	0	-	-
522	M134T387	134.049	6.45537	451.351	1311.73	1807.58	970.577	254.081	1445.93	4337.12	2877.83	1858.7	1538.98	945.366	4579.24	5565.54	1537.13	1464.43	3836.18	2438.03	1821.47	2770.27	2202.23	2417.07	-	-	1418	0	-	-
523	M134T320	134.049	5.33183	389.754	793.331	762.712	761.192	1033.75	588.967	1264.72	734.53	1489.22	1908.36	1835.82	1788.29	1367.67	1736.01	2294.15	984.533	1354.51	2109.99	1394.64	1209.4	1508.63	-	-	1520	0	-	-
524	M134T63	134.044	1.04863	1485.19	1218.14	973.239	286.01	1512.39	2289.81	1915.11	1955.71	1062.23	1895.82	3106.68	1738.54	1837.2	2769.72	1697.71	1432.5	899.257	2293.41	1554.6	2085.34	1310.96	-	[M+H]+ 133.041	4260	0	-	-
525	M134T201	134.059	3.35532	2017.3	1707.86	3032.92	5640.44	2583.23	1851.64	1218.01	1311.1	10139	4959.3	884.391	5638.96	6110.77	8121.6	6490.63	5163.63	3377.07	3754.96	3764.02	3864.38	3143.47	-	-	8856	6	Mandelonitrile;Hydroxyindole;(S)-Mandelonitrile;4-Hydroxyphenylacetonitrile;Indoxyl;Indolin-2-one	C00561;C02040;C02615;C03766;C05658;C12312
526	M134T220	134.059	3.67217	263.485	1848.43	2959	2269.41	1874.62	1434.13	706.245	379.735	1228.71	1123.35	857.799	769.047	912.733	1082.35	858.494	794.735	1285.49	1248.74	894.818	1186.95	866.91	-	-	2204	6	Mandelonitrile;Hydroxyindole;(S)-Mandelonitrile;4-Hydroxyphenylacetonitrile;Indoxyl;Indolin-2-one	C00561;C02040;C02615;C03766;C05658;C12312
527	M134T55	134.08	0.9173	1050.06	3520.59	4064.97	675.004	307.567	1650.38	1054	507.52	966.575	1601.55	2052.58	809.216	487.524	871.097	1438.22	1255.06	977.768	1237.43	671.292	689.378	1364.04	-	-	7424	5	N-Hydroxy-L-valine;3-Methyl-2-oxobutanoic_acid;3-Oxopentanoic_acid;5-Oxopentanoate;2-Oxopentanoic_acid	C20313;C00141;C02233;C03273;C06255
528	M134T299	134.096	4.98472	332.237	976.521	3756.48	7314.18	9028.3	8317.04	2522.63	1723.44	1629.77	3022.28	4953.76	12278.7	15626.9	9073.23	12570	10550.4	6229.58	6125.43	7063.5	6025.81	5822.56	-	-	2534	1	Tranylcypromine	C07155
529	M135T296_1	134.546	4.9398	2634.49	3725.3	3108.94	2585.34	2465.06	2914.09	4775.4	3912.88	3237.54	3599.36	4173.3	3094.66	2210.66	3504.47	3336.34	3775.12	3174.3	3146.51	3410.8	3669.26	3176.7	-	-	2930	0	-	-
530	M135T235	134.581	3.91982	0	114.858	345.341	1845.93	3592.98	2328.14	316.922	135.219	64.3082	115.244	188.236	874.949	1246.46	150.887	345.336	754.373	575.234	776.431	891.637	803.491	754.9	-	-	4847	0	-	-
531	M135T125	135.03	2.0866	785.019	1572.83	1776.75	4184.7	8004.32	4122.95	401.966	581.27	2024.72	3067.73	3044.01	3500.33	6328.4	1220.99	332.438	5481.01	2020.39	2687.04	3083.33	2757.44	2576.2	-	-	4350	4	(S)-Malate;(R)-Malate;Malate;3-Dehydro-L-threonate	C00149;C00497;C00711;C03064
532	M135T243	135.043	4.04605	562.84	4640.09	3117.11	5898.82	8267.68	9162.35	2873.71	2131.5	2287.21	2404.63	2857.53	5869.38	6033.51	2297.45	3784.07	4160.91	3478.52	4022.35	5032.38	3105.68	4644.52	-	-	6884	0	-	-
533	M135T266	135.044	4.43827	7046.04	7374.57	13720.5	9656	6375.7	3969.14	1618.47	1685.74	427.398	352.608	395.539	793.296	944.707	499.216	526.443	591.667	2909.5	3322.3	2827.12	3288.37	3075.57	-	-	8765	0	-	-
534	M135T96	135.043	1.60073	1392.19	902.229	1420.88	1114.77	2394.22	1158.12	951.02	1177.24	602.34	681.263	829.888	1029.54	2280.82	514.049	716.574	1771.4	647.503	1002.11	1396.58	1123.35	702.462	-	-	6458	0	-	-
535	M135T194	135.055	3.22633	2126.23	19112.8	26417.8	35056.6	35797.9	24200.7	8951.58	4902.39	18788.1	17272	20616.8	25018.4	27962.1	19280.6	23064.4	24203.4	21507.9	19264.9	21033.1	20434.3	20084.6	[30][M]+	-	4793	0	-	-
536	M135T390	135.056	6.50012	4178.93	4942.69	6919.87	9558.84	10667.3	7569.25	538.18	688.698	2126.93	1791.99	2400.59	5643.83	4855.76	2952.44	3884.18	4427.13	1798.75	2012.19	1967.45	1870.52	1902.27	-	-	7401	0	-	-
537	M135T478	135.08	7.96393	31144.7	36473.2	32053.3	32575.3	34035.7	43906.2	34944.1	37156.7	38679.6	32209.7	30460.8	34325.6	35853.8	35905.9	28903.9	43984.2	39161.8	36083.1	35198.2	31967.2	30501	-	-	8336	5	Indan-1-ol;Cinnamyl_alcohol;Phenylacetone;Chavicol;Isochavicol	C01710;C02394;C15512;C16930;C20464
538	M135T296_2	135.08	4.9394	1926.77	7165.22	9871.37	9173.01	6840.6	7469.9	4530.04	5638.84	3183.01	2666.55	3121.38	4846.19	2848.12	4065.01	5186.1	3700.34	4963.41	5203.51	16695.7	5431.99	4701.48	-	-	2902	5	Indan-1-ol;Cinnamyl_alcohol;Phenylacetone;Chavicol;Isochavicol	C01710;C02394;C15512;C16930;C20464
539	M135T310	135.08	5.17442	5885.85	4557.38	6880.27	7300.73	6335.2	5087.07	2644.26	8464.74	1935.08	2299.64	3275.23	3434.79	2425.84	2852.09	6679.76	4553.46	4006.81	4104.34	5824.13	5643.57	3580.49	-	[M+H]+ 134.067	189	0	-	-
540	M135T436	135.08	7.2713	7782.38	6980.09	4490.21	9256.6	1053.67	8076.13	1622.08	9252.62	4827.48	3969.55	1971.6	10317.3	7536.05	4912.29	4895.07	3604.87	5837.72	4727.38	4735.99	8525.93	3025.03	-	-	772	5	Indan-1-ol;Cinnamyl_alcohol;Phenylacetone;Chavicol;Isochavicol	C01710;C02394;C15512;C16930;C20464
541	M135T201	135.08	3.35727	2404.89	9474.31	7289.66	9154.66	11111.8	9890.13	4491.84	3123.13	2923.64	5312.98	2987.29	1531.2	2457.82	3237.66	5107.16	1409.14	4738.54	5280.22	3780.56	3548.53	4737.22	-	-	8205	5	Indan-1-ol;Cinnamyl_alcohol;Phenylacetone;Chavicol;Isochavicol	C01710;C02394;C15512;C16930;C20464
542	M135T387	135.08	6.45507	3319.74	4006.19	7812.53	7163.05	6901.12	4877.29	4003.87	3639.16	3248.06	3717.85	3607.97	6576.75	2392.72	5049.16	5987.95	1757.21	1326.04	1980.53	5468.08	2721.46	3178.13	-	[M+2H-C2H4]2+ 296.173	18	0	-	-
543	M135T299	135.116	4.97654	3598.01	18679.5	13451.4	16717.4	17585.8	9320.85	6712	5298.82	4992.8	5459.93	5433.73	12335.1	14925.5	6684.36	9653.28	12809.7	25926.6	8761.12	8523.81	12821.9	8605.95	-	-	2535	5	p-Cymene;sec-Butylbenzene;1,2,4,5-Tetramethylbenzene;1,4-Diethylbenzene;n-Butylbenzene	C06575;C14142;C14534;C14583;C18150
544	M135T358	135.116	5.96075	6913.61	885.538	7329.39	10229.5	11665.4	19409.8	7798.17	6193.93	8039.32	6165.9	5797.68	10120.1	9698.01	15931.6	9914.6	9513.91	12477.2	5964.56	13583.4	8186.2	14861.5	-	-	23	5	p-Cymene;sec-Butylbenzene;1,2,4,5-Tetramethylbenzene;1,4-Diethylbenzene;n-Butylbenzene	C06575;C14142;C14534;C14583;C18150
545	M135T225	135.116	3.7474	2782.28	24139.1	18562.4	24518.2	5907.89	5867.13	9503.38	3549.65	2203.19	2016.87	2266.06	2140.59	2231.4	1877.72	1998.92	2269.81	12809.9	6170.07	12719.2	6837.94	6830.97	-	-	20	5	p-Cymene;sec-Butylbenzene;1,2,4,5-Tetramethylbenzene;1,4-Diethylbenzene;n-Butylbenzene	C06575;C14142;C14534;C14583;C18150
546	M136T486	135.925	8.09485	995.55	687.876	803.664	590.805	905.86	599.607	965.142	869.981	1086.14	853.334	805.671	982.124	512.616	1102.18	844.419	743.939	662.59	665.649	779.027	536.967	455.681	-	-	8571	1	Thiosulfate	C00320
547	M136T463	136.021	7.72167	55396.2	20794.6	26152.3	31709	19947.5	48295	28380.5	17961.5	23798.8	28738.8	25340.3	27649.7	17067.3	25474	29787.6	43135.2	48869.1	25235.9	37024.1	50765.1	11967.8	-	-	665	0	-	-
548	M136T205	136.023	3.42449	1007	8797.15	7271.86	6695.42	6813.5	6388.74	5856.97	3595.39	2802.54	3209.31	3312.39	6438.41	7620.79	3179	3653.98	6441.43	7385.23	7776.32	7482.2	7154.01	6644.67	[31][M]2+	-	2743	0	-	-
549	M136T258	136.022	4.29447	1861.26	1394.91	1401.29	1212.68	2017.67	1703.93	1664.88	1491.44	3504.71	2102.7	1291.07	2860.15	3155.61	2963.12	2846.78	2536.54	2737.86	1847.03	1171.32	1968.89	2312.11	-	-	3459	0	-	-
550	M136T99	136.039	1.64768	10436.5	31777.5	50993.5	66287.9	86163.7	62203.5	28568.2	19645	16453.7	21680	28910.4	52200.6	63414.3	32781	56815.6	44995.6	31004.8	39221.1	44305.4	40396.9	39548.6	-	-	2827	0	-	-
551	M136T67	136.039	1.12426	2970.14	6333.1	11388.4	11839.9	14246.1	9056.01	5791.4	5918.91	4249.37	5448.27	8297.15	5866.34	4893.52	6044.09	6802.38	6128.38	11817.9	10138.7	6824.12	8038.98	8096.4	-	[M+H-C6H10O5]+ 297.102	138	1	Longifolonine	C09569
552	M136T54	136.047	0.892925	8332.94	6549.82	2513.11	17297.7	30638.2	27760.3	14508.4	11918.8	26149.1	18462.2	12464.2	23240.9	36376.4	37450.2	21754.6	25938.1	17480.3	19936.1	18218.9	21138.9	23864.6	-	-	1460	2	Creatinine;3-(N-Nitrosomethylamino)propionitrile	C00791;C19280
553	M136T474	136.048	7.90502	18961.4	839.098	16348.3	1882.88	15485.5	1945.25	15824	2632.47	18090.9	16155.7	16263.3	13545.5	2379.86	2437.26	13585.8	1574.91	789.671	1866.78	2447.85	1380.03	13215.4	-	-	8903	2	Creatinine;3-(N-Nitrosomethylamino)propionitrile	C00791;C19280
554	M136T193	136.058	3.22335	701.153	1237	2213.21	2808.14	3441.59	1506.37	918.691	629.078	2091.18	1740.31	1860.32	2425.21	2152.36	1693.99	2054.52	2310.09	1688.51	2010.46	1919.75	1548.06	1825.41	[30][M+1]+	-	4794	0	-	-
555	M136T66	136.075	1.10295	1280.79	2285	2779.69	2082.71	2189.03	2623.88	2270.57	1879	1630.57	3192.82	3096.56	3839.37	1835.14	4340.86	7572.11	1645.81	3323.32	3853.03	2977.53	2650.84	2799.46	-	-	14	6	2-Phenylacetamide;Acetanilide;N-Benzylformamide;(Z)-Phenylacetaldehyde_oxime;(E)-Phenylacetaldoxime;Benzofuran	C02505;C07565;C15561;C16075;C19714;C14512
556	M136T91	136.075	1.52425	1186.75	3765.66	4702.08	5470.4	4224.62	3775.94	3338.6	2870.23	2336.87	5102.19	5799.45	8965.89	3673.46	9138.02	15385.6	4640.48	4068.98	4823.66	5064.35	5878.19	5055.78	-	-	6794	6	2-Phenylacetamide;Acetanilide;N-Benzylformamide;(Z)-Phenylacetaldehyde_oxime;(E)-Phenylacetaldoxime;Benzofuran	C02505;C07565;C15561;C16075;C19714;C14512
557	M136T190	136.075	3.1593	659.816	810.054	1281.92	1500.09	1779.86	1274.4	607.223	337.101	845.36	1348.21	1412.92	1364.85	3276.87	1006.68	2078.55	1440.26	791.739	1188.62	1236.37	1063.7	1177.36	-	[M+H-COCH2]+ 177.078 [M+2H-COCH2]2+ 312.143	4474	1	Olanzapine	C07322
558	M136T232	136.075	3.8636	1324.8	822.916	1298.12	1379.85	830.381	1293.56	818.362	1044.59	606.231	554.277	897.265	2107.66	2017.07	1596.9	2774.89	1194.58	1498.33	1555.95	1014.5	908.584	792.785	-	-	7681	6	2-Phenylacetamide;Acetanilide;N-Benzylformamide;(Z)-Phenylacetaldehyde_oxime;(E)-Phenylacetaldoxime;Benzofuran	C02505;C07565;C15561;C16075;C19714;C14512
559	M136T249	136.075	4.15383	799.968	1274.88	2292.87	1499.49	1878.61	805.478	824.489	859.018	799.099	836.318	872.333	1561.3	3351.34	922.859	822.908	1932.87	1136.67	1024.85	1144.13	1254.28	1005.81	-	-	3812	6	2-Phenylacetamide;Acetanilide;N-Benzylformamide;(Z)-Phenylacetaldehyde_oxime;(E)-Phenylacetaldoxime;Benzofuran	C02505;C07565;C15561;C16075;C19714;C14512
560	M136T478	136.083	7.96592	3649.01	3801.33	3005.98	3913.95	4233.38	4563.06	3886.9	3742.04	5833.02	4065.18	3458.74	4812.68	3137.44	1818.92	3965.81	4925.83	2975.45	3156.45	3271.86	3661.37	3282.11	-	-	8343	0	-	-
561	M136T476	136.111	7.93429	4140.05	6388.39	4359.13	5711.34	4846.21	6757.11	5931.67	7153.32	9800.2	7618.03	8458.05	4886.88	3233.1	4472.55	5905.27	8300.97	5767.84	5415.41	6349.2	6577.63	6989.93	-	-	7155	6	Amphetamine;Dextroamphetamine;2,4,5-Trimethylaniline;2,4,6-Trimethylaniline;alpha-Methylstyrene;Vinyl_toluene	C07514;C07884;C19539;C19540;C14395;C19549
562	M137T81	136.507	1.34745	88.1233	143.291	100.519	120.728	531.114	985.254	2263.1	1433.96	2072.52	3777.38	3160.19	2389.16	1970.28	1901.31	704.431	4249.47	656.903	1793.78	1375.69	2238.46	2125.54	-	[M+H+Na]2+ 249.017	4131	1	Alendronic_acid	C07752
563	M137T205	136.525	3.41707	12.02	454.798	728.233	286.209	523.046	381.062	526.516	304.564	295.426	266.203	381.208	660.497	708.035	365.058	214.094	798.087	813.956	743.786	788.889	617.44	768.779	[31][M+1]2+	-	2768	0	-	-
564	M137T524	136.93	8.73129	361.06	362.881	474.963	900.035	824.841	362.516	435.756	423.602	141.764	416.097	733.939	785.863	877.324	379.654	467.748	521.028	355.336	458.538	462.166	329.471	429.102	-	-	330	1	Sulfate	C00059
565	M137T497	136.93	8.28558	2717.54	3266.37	3763.96	4367.35	2672.02	3855.81	6122.07	3256.12	4290.97	4209.45	1062.72	3639.31	4404.77	4102.4	1374.03	1484.81	2882.64	3778.85	2803.2	3590.63	578.442	-	-	9152	1	Sulfate	C00059
566	M137T72	136.93	1.20789	2349.86	2198.59	1692	868.287	413.987	1603.16	2002.72	2007.44	1830.48	1183.15	1053.05	264.337	135.405	1198.91	446.283	562.659	1140.36	799.904	1616.05	1467.35	893.408	-	-	8476	1	Sulfate	C00059
567	M137T203	137.023	3.38718	962.607	7077.63	10165.5	7720.04	4098.87	4259.95	1142.95	745.873	648.228	920.945	1396.96	908.381	1109.59	782.113	834.062	887.897	2989.98	3709.25	3419.17	3555.93	3395.12	-	-	205	0	-	-
568	M137T152	137.023	2.5311	2611.57	4679.37	6815.78	11955.7	13133.1	10059.9	1180.77	1249.37	7798.98	783.224	1368.78	940.544	1222.99	4253.26	1053.19	1413.69	812.527	1157.06	1271.27	7666.88	1088.07	-	-	64	0	-	-
569	M137T464	137.023	7.73018	1864.91	1108.16	1506.31	1817.32	814.058	1829.37	1477.72	1870.58	1201.34	1264.78	547.008	1304.26	1878.48	1188.81	1702.81	518.249	1325.79	1300.25	627.182	2113.94	1543.46	-	-	654	0	-	-
570	M137T239	137.031	3.99017	505.934	2004.88	2374.99	3028.88	3871.53	4059.17	3257.02	2326.57	6872.47	6378.37	5520.14	4236.96	4724.9	6005.13	5100.64	4983.02	3475.37	3640.82	2946.96	3930.04	3496.22	-	-	3621	0	-	-
571	M137T306	137.031	5.10127	631.443	338.528	455.102	351.816	145.513	564.665	626.477	680.333	1366.94	838.535	1262.55	1455.81	1558.96	885.555	1235.57	1594.74	786.56	508.034	572.876	745.971	708.303	-	-	59	0	-	-
572	M137T129	137.046	2.15222	50716.3	111497	163187	332255	416509	260797	12166.3	28834.1	166886	191084	218842	217840	407003	77110.9	9058.86	333968	158728	199504	178524	183774	200236	[32][M]+	[M+H-C6H10O4]+ 282.096	117	2	Threonate;Hypoxanthine	C01620;C00262
573	M137T98	137.045	1.63148	31472.3	75531.7	90308.6	187009	235650	181467	8043.33	15850.3	74398	98552.8	127843	124033	263984	33714.5	20696.5	168260	79021.2	88326.8	53942.9	104173	87089.2	-	-	6663	2	Threonate;Hypoxanthine	C01620;C00262
574	M137T67	137.045	1.10928	8845.76	4038.14	7518.28	3639.16	4066.63	3073.23	1534.26	4439.41	12404.4	6265.94	3995.25	6119.43	2879.52	5696.36	8201.7	1397.26	39321.2	749.228	15527.7	10619.4	18202.5	-	-	14	2	Threonate;Hypoxanthine	C01620;C00262
575	M137T258	137.059	4.29958	29071.3	14374.4	12743.2	17643.9	28992.2	23966.9	18324.3	37109.4	3548.04	3581.5	3174.87	9328.8	8129.31	5779.96	8423.62	5672.51	12432.5	11985.5	13256.2	14675.5	16482.8	-	-	5500	16	Phenyl_acetate;Toluate;4-Hydroxyphenylacetaldehyde;Benzylformate;3,4-Dihydroxystyrene;3-Vinylcatechol;Phenylacetic_acid;2-Hydroxyacetophenone;m-Methylbenzoate;o-Toluate;4'-Hydroxyacetophenone;p-Anisaldehyde;3-Methylsalicylaldehyde;Phenyl_acetate;Methyl_benzoate;4-Hydroxy-3-methylbenzaldehyde	C00548;C01454;C03765;C05613;C06224;C07085;C07086;C07189;C07211;C07215;C10700;C10761;C14087;C15583;C20645;C21166
576	M137T238	137.059	3.97162	6848.97	10818	7845.96	23273.2	25497.6	19406.9	11839.4	7887.62	8296.42	3514.49	3082.42	13491.3	11499.9	4888.81	6665.68	6271.13	10221.4	14932.6	13217.6	13622.9	5208.52	-	-	8671	16	Phenyl_acetate;Toluate;4-Hydroxyphenylacetaldehyde;Benzylformate;3,4-Dihydroxystyrene;3-Vinylcatechol;Phenylacetic_acid;2-Hydroxyacetophenone;m-Methylbenzoate;o-Toluate;4'-Hydroxyacetophenone;p-Anisaldehyde;3-Methylsalicylaldehyde;Phenyl_acetate;Methyl_benzoate;4-Hydroxy-3-methylbenzaldehyde	C00548;C01454;C03765;C05613;C06224;C07085;C07086;C07189;C07211;C07215;C10700;C10761;C14087;C15583;C20645;C21166
577	M137T183	137.059	3.05315	6355.01	39610.8	8418.01	10555.4	14758.8	12806	7237.79	17926.2	9276.57	9421.63	10148.4	7689.93	10856.9	7562.09	5968.06	8944.78	9648.99	5852.63	6706.03	23858	5687.51	-	-	4394	16	Phenyl_acetate;Toluate;4-Hydroxyphenylacetaldehyde;Benzylformate;3,4-Dihydroxystyrene;3-Vinylcatechol;Phenylacetic_acid;2-Hydroxyacetophenone;m-Methylbenzoate;o-Toluate;4'-Hydroxyacetophenone;p-Anisaldehyde;3-Methylsalicylaldehyde;Phenyl_acetate;Methyl_benzoate;4-Hydroxy-3-methylbenzaldehyde	C00548;C01454;C03765;C05613;C06224;C07085;C07086;C07189;C07211;C07215;C10700;C10761;C14087;C15583;C20645;C21166
578	M137T327	137.059	5.45204	2678.26	3304.46	4363.9	4528.61	5804.94	4347.28	3312.01	3289.18	2142.81	2300.87	2153.02	2479.4	2780.25	3159.47	3679.19	2387.79	2688.58	2344.8	3204.33	3225.6	2722.71	-	-	2702	16	Phenyl_acetate;Toluate;4-Hydroxyphenylacetaldehyde;Benzylformate;3,4-Dihydroxystyrene;3-Vinylcatechol;Phenylacetic_acid;2-Hydroxyacetophenone;m-Methylbenzoate;o-Toluate;4'-Hydroxyacetophenone;p-Anisaldehyde;3-Methylsalicylaldehyde;Phenyl_acetate;Methyl_benzoate;4-Hydroxy-3-methylbenzaldehyde	C00548;C01454;C03765;C05613;C06224;C07085;C07086;C07189;C07211;C07215;C10700;C10761;C14087;C15583;C20645;C21166
579	M137T201	137.059	3.34802	6227.45	9941.42	8353.58	7889.01	7423.48	6472.85	5068.15	5483.52	3805.85	3470.68	2124.03	3186	3052.82	4376.96	2980.48	2635.18	4905.49	4961.9	4962.96	5644.53	5108.97	-	[M+Na]+ 114.068	8855	3	2-Hydroxycyclohexan-1-one;epsilon-Caprolactone;3-Hydroxycyclohexanone	C01147;C01880;C03228
580	M137T101	137.059	1.682	7888.98	8720.17	8031.47	3762.57	3698.33	3338.63	8513.83	6240.77	1131.83	1174.18	1282.22	2159.78	2074.06	1959.94	2611.1	1483.59	6272.94	6353.3	4060.79	4081.75	1962.32	-	-	6686	16	Phenyl_acetate;Toluate;4-Hydroxyphenylacetaldehyde;Benzylformate;3,4-Dihydroxystyrene;3-Vinylcatechol;Phenylacetic_acid;2-Hydroxyacetophenone;m-Methylbenzoate;o-Toluate;4'-Hydroxyacetophenone;p-Anisaldehyde;3-Methylsalicylaldehyde;Phenyl_acetate;Methyl_benzoate;4-Hydroxy-3-methylbenzaldehyde	C00548;C01454;C03765;C05613;C06224;C07085;C07086;C07189;C07211;C07215;C10700;C10761;C14087;C15583;C20645;C21166
581	M137T53	137.07	0.8882	2747.38	4537.25	2209.76	9270.97	8790.08	10377.1	9081.75	6403.38	2883.6	4042.4	4972.85	16786.1	10729.8	7395.23	16809.1	9377.62	7752.35	8817.24	6788.56	8102.32	6390.58	-	-	1452	0	-	-
582	M137T461	137.07	7.6772	10018	13455.8	7897.34	1039.37	4625.4	3592.95	10560.6	2340.48	4586.59	6235.52	10681.8	2962.63	11036.2	2039.17	10835.1	4372.59	7343.47	700.362	1709.99	5152.57	2414.73	-	-	2469	0	-	-
583	M137T315	137.096	5.25553	4782.57	15743.4	15926	13454.6	21450	11284.6	8533.38	6506.74	5675.34	5655.17	5010.58	10980.5	12809.6	9927.99	14162.8	9407.75	8193.42	12077.7	9180.05	12377.5	7992.2	-	-	7587	1	4-Propylphenol	C14311
584	M137T253	137.096	4.20887	1261.59	24291.3	38387.1	23851.7	9514.87	6309.17	3885.38	3212.53	2323.04	1800.68	2588.8	2408.29	4161.24	2674.48	926.061	1918.65	9453.32	10771.1	9935.86	9986.46	8926.71	-	-	6053	1	4-Propylphenol	C14311
585	M137T226	137.096	3.77222	662.843	23230.8	35340	24697.8	15245.6	11531.2	5702.88	4039.24	3589.55	3195.28	3233.93	1895.62	2720.74	4514.46	5546.62	1564.78	11068.3	10651.6	12695.7	11041.3	9281.49	-	-	5463	1	4-Propylphenol	C14311
586	M137T282	137.095	4.69707	3097.68	12343	50848.2	18257.5	7408.62	13158.4	2403.83	2326.02	1482.01	1348.34	1598.6	2183.75	2598.51	1627	1753.1	1970.33	5640.5	5775.92	5872.72	5543.37	6342.51	-	-	5792	1	4-Propylphenol	C14311
587	M137T119	137.107	1.97966	2060.36	1950.56	1851.09	1910.82	2103.86	3519.04	6484.8	4531.13	1312.13	1299.17	1332.24	7376.85	5393.29	4945.64	14500.4	3768.24	2267.81	4139.28	3218.29	4507	2958.01	-	-	8879	2	N,N-Dimethyl-1,4-phenylenediamine;Phenelzine	C04203;C07430
588	M137T433	137.132	7.21945	6521.62	5107.6	4975.57	10195.4	6542.55	13066.3	5411.7	7680.33	7639.78	7465.67	13973.7	7631.6	19746.9	9101.46	9136.18	7971.83	7185.03	5719.59	6299.35	7097.21	5228.27	-	[2M+3H]3+ 204.183	36	1	Ethambutol	C06984
589	M137T355	137.132	5.92113	2848.49	6607.36	6120.55	4064.62	4459.16	5021.82	3473.85	3280.63	6779.96	3168.52	3099.19	3158.63	4372.07	3627.23	7239.68	4376.14	4567.11	3611.49	8095.12	2806.09	4175.76	-	-	23	28	(-)-Limonene;Myrcene;Terpinolene;Comphene;Limonene;d-Limonene;(+)-Comphene;(-)-Comphene;(+)-alpha-Pinene;(-)-beta-Pinene;(-)-alpha-Pinene;Car-3-ene;(E)-beta-Ocimene;(R)-(-)-alpha-Phellandrene;(+)-beta-Phellandrene;alpha-Pinene;beta-Pinene;alpha-Terpinene;gamma-Terpinene;(+)-3-Carene;(S)-(+)-alpha-Phellandrene;(-)-beta-Phellandrene;Sabinene;beta-Phellandrene;(+)-Sabinene;Tricyclene;(-)-Sabinene;(+…	C00521;C06074;C06075;C06076;C06078;C06099;C06304;C06305;C06306;C06307;C06308;C09839;C09873;C09875;C09877;C09880;C09882;C09898;C09900;C11382;C11391;C11392;C16777;C19818;C20230;C20241;C20242;C20244
590	M138T483	137.963	8.044	4184.48	3767.83	3862.48	4474.74	3653.77	3747.02	4355.87	3634.35	4483.98	4287.96	3635.86	3774.71	4158.03	4464.53	3374.43	3364.87	3925.53	3723.68	3753.09	3452.96	3743.86	-	-	7642	0	-	-
591	M138T257	138.02	4.27965	6386.97	4764.68	3813.25	4419.23	5161.1	4360.01	6696.05	6153.52	3716.96	4170.15	5112.46	2850.96	3845.54	2394.15	2023.06	4892.72	5339.63	4074.24	5051.01	4941.47	4009.73	-	-	3408	0	-	-
592	M138T224	138.03	3.73385	10441.1	4341.14	658.053	81.1251	452.452	459.67	1383.19	5135.09	92.5298	197.597	352.145	990.447	1295.77	173.972	93.9456	589.493	1582.34	1027.45	1518.78	1525.68	744.09	-	-	7073	0	-	-
593	M138T129	138.049	2.15422	2498.47	6115.84	7607.56	17515.4	23210.2	15266	953.812	1505.53	8281.53	9271.13	12837.3	10499.5	24134.3	4062.04	296.48	14819.4	7047.86	10137.9	10214.3	9600.9	10433.8	[32][M+1]+	-	5941	0	-	-
594	M138T390	138.051	6.50177	2289.06	688.983	1168.74	1337.34	1907.96	2117.85	2467.57	2242.05	620.146	595.44	526.435	1397.45	1568.49	1080.95	1209.19	1530.92	1682.13	1347.9	1535.51	1558.82	1276.64	-	-	7080	0	-	-
595	M138T328	138.051	5.46388	1211.99	702.053	640.482	973.267	955.129	779.097	1906.5	1822.65	498.186	433.073	405.032	1546.89	1678.17	885.36	1728.89	1234.93	1087.43	620.426	971.914	761.297	908.038	-	-	6837	0	-	-
596	M138T55	138.054	0.909867	167521	364126	413864	177948	90179	91558.6	91909.1	131081	88559.9	145601	203553	96844.4	75646	113015	124434	113074	117504	131812	127301	119712	125237	-	-	1461	6	Anthranilate;4-Aminobenzoate;N-Methylnicotinate;4-Nitrotoluene;3-Nitrotoluene;2-Nitrotoluene	C00108;C00568;C01004;C14394;C19486;C19597
597	M138T198	138.054	3.30542	660.645	1581.74	2547.64	4862.79	6112.54	5193.56	1815.15	1554.6	2236.5	2231.82	2239.24	4413.27	6200.68	3518.39	3572.66	3738.68	3352.97	3176.12	3551.06	3221.27	3170.79	-	-	8959	6	Anthranilate;4-Aminobenzoate;N-Methylnicotinate;4-Nitrotoluene;3-Nitrotoluene;2-Nitrotoluene	C00108;C00568;C01004;C14394;C19486;C19597
598	M138T269	138.055	4.48505	416.729	2408.89	4225.34	2240.11	1963.87	1069.16	741.966	676.857	1939.43	3790.26	4549.55	2960.94	2474.01	2067.07	2971.42	4172.97	2175.65	2125.72	2176.23	2081.43	1871.95	-	-	4204	6	Anthranilate;4-Aminobenzoate;N-Methylnicotinate;4-Nitrotoluene;3-Nitrotoluene;2-Nitrotoluene	C00108;C00568;C01004;C14394;C19486;C19597
599	M138T72	138.054	1.19442	37442.3	99482.6	117666	60581.1	29196.8	36674.1	32759.6	37350.6	34318.6	49380.9	58339.9	29638.2	34340.6	49140.5	38120.7	33539	40767.5	51532.5	40475.8	36061	39298.9	-	-	8477	6	Anthranilate;4-Aminobenzoate;N-Methylnicotinate;4-Nitrotoluene;3-Nitrotoluene;2-Nitrotoluene	C00108;C00568;C01004;C14394;C19486;C19597
600	M138T181	138.055	3.00937	1168.67	2321.26	2176.84	2991.52	4773.01	2234	539.278	898.673	1166.87	1405.48	963.821	2642.82	949.64	2366.14	2656.34	1778.11	1698.51	1674.85	2466.83	2090.54	1629.16	-	-	3940	6	Anthranilate;4-Aminobenzoate;N-Methylnicotinate;4-Nitrotoluene;3-Nitrotoluene;2-Nitrotoluene	C00108;C00568;C01004;C14394;C19486;C19597
601	M138T94	138.091	1.57433	1502.6	2392.98	3316.79	414.48	2259.43	1880.15	448.229	1276.45	489.062	1812.67	2313.24	3169.44	1865.77	2754.28	4072.37	1179.5	1861.42	1069.04	743.776	984.778	471.975	-	-	8446	16	Tyramine;N,N-Dimethylaniline_N-oxide;Phenylethanolamine;1-(p-Hydroxyphenyl)ethylamine;4-Hydroxy-2,6-dimethylaniline;Methyridine;para-Cresidine;meta-Cresidine;Phenylacetaldehyde;Styrene_oxide;4-Hydroxystyrene;p-Tolualdehyde;Acetophenone;3-Methylbenzaldehyde;2-Methylbenzaldehyde;(S)-2-Phenyloxirane	C00483;C01183;C02735;C03473;C16570;C18396;C19216;C19376;C00601;C02083;C05627;C06758;C07113;C07209;C07214;C20782
602	M138T316	138.099	5.25961	322.471	757.506	2246.64	1600.3	1255.1	1257.26	623.482	347.519	489.844	700.216	357.125	982.888	1282.44	602.987	619.775	1055.63	583.998	727.326	414.154	1353.62	707.817	-	-	7588	0	-	-
603	M139T482	138.979	8.0337	5135.57	4059.8	4340.65	4339.15	5216.39	4575.27	4871.26	4824.45	5499.85	5065.28	4600.69	4579.9	4912.84	4772.32	4432.2	4606.89	4302.32	5015.77	4438.05	4642.93	4486.29	-	[M+H-HCOOH]+ 183.982 [M+H-HCOOH]+ 183.982	181	0	-	-
604	M139T296	139.006	4.93785	2107.69	3164.1	2467.77	2584.98	2127.31	368.089	3267.87	2853.97	3011.64	3219.39	3447.46	2489.99	1811.69	3827.07	2464.61	2181.79	2035.75	2784.58	2561.09	2200.18	2137.12	-	-	2931	0	-	-
605	M139T156	139.002	2.59278	627.598	3320.74	4454.56	1895.12	9459.03	1357.65	986.483	1147.71	2029.2	3485.85	5545.56	1185.97	3199.92	2177.4	1910	3718.91	1233.15	1802.83	6632.81	1818.64	1504.98	-	-	2649	0	-	-
606	M139T93	139.002	1.55337	16543.2	14266.5	11572.9	19876.8	34923.6	27829	33501.8	29501.9	8667.34	3754.98	35878.7	27324.7	12946.2	17668.7	21735.3	23892.6	14783.5	17533.7	14509.8	19525.6	16064.2	[33][M]+	-	3751	0	-	-
607	M139T66	139.002	1.09993	5114.95	4525.31	3516.2	6261.49	6335.11	9437.29	14426.5	9825.24	5327.07	6988.94	12653.6	6757.67	14415.5	11712.9	12148.7	10679.2	8887.02	10257.7	10799.6	8325.15	8750.4	-	-	14	0	-	-
608	M139T396	139.038	6.5969	393.356	443.225	425.537	616.506	638.882	565.022	700.809	589.567	2155.95	1163.59	848.363	2989.43	4219.27	1971.41	2330.2	2555.66	1184.1	1385.94	1542.41	1351.23	999.213	-	-	5960	7	4-Hydroxybenzoate;3-Hydroxybenzoate;Salicylate;Gentisate_aldehyde;Sesamol;3,4-Dihydroxybenzaldehyde;2-Hydroxy-5-methylquinone	C00156;C00587;C00805;C05585;C10832;C16700;C18316
609	M139T206	139.038	3.43423	48865.1	11286.9	5199.65	9763.31	4653.75	7196.78	14405.8	29117	11137.9	6523.53	3673.42	7082.91	6816.8	8025.98	5770.76	5211.5	7163.87	8647.84	7396.48	6476.42	7197.56	-	-	6406	7	4-Hydroxybenzoate;3-Hydroxybenzoate;Salicylate;Gentisate_aldehyde;Sesamol;3,4-Dihydroxybenzaldehyde;2-Hydroxy-5-methylquinone	C00156;C00587;C00805;C05585;C10832;C16700;C18316
610	M139T135	139.038	2.24743	2967.32	10496	54285.3	68435.3	46772.2	40580.4	24430.6	13323.2	1624.25	2743.64	4415.79	7141.92	10259.9	3146.85	5795.71	12926.8	36291.3	34009.6	32759.7	38457.4	50279	-	-	8623	7	4-Hydroxybenzoate;3-Hydroxybenzoate;Salicylate;Gentisate_aldehyde;Sesamol;3,4-Dihydroxybenzaldehyde;2-Hydroxy-5-methylquinone	C00156;C00587;C00805;C05585;C10832;C16700;C18316
611	M139T85	139.05	1.42427	14039.8	11571.4	20666.5	30107.3	28186.8	32204.6	9579.67	9216.97	15011.6	5568.51	14527.1	38222.6	21419.6	29440.3	50737.6	25083.9	8411.68	24222.4	27919.3	24713.8	24917.2	-	-	258	3	Urocanate;4-Nitroaniline;para-Benzoquinone_dioxime	C00785;C02126;C19345
612	M139T308	139.039	5.13016	51477	17734	1006.3	2323.6	5140.84	1802.81	4445.7	25273.4	592.063	4566.14	7242.07	1168.95	10107.6	748.715	941	9679.63	5753.88	6020.59	6088.57	5740.82	5613.93	-	-	2149	7	4-Hydroxybenzoate;3-Hydroxybenzoate;Salicylate;Gentisate_aldehyde;Sesamol;3,4-Dihydroxybenzaldehyde;2-Hydroxy-5-methylquinone	C00156;C00587;C00805;C05585;C10832;C16700;C18316
613	M139T101	139.049	1.68953	9821.13	1761.18	3682.72	6081.57	10686.6	25470.4	17062.4	14315.4	9255.53	2167.44	8874.81	6666.68	7528.98	4668.98	2814.44	6578.49	18785.8	4571.01	9486.91	10126.3	8227.38	-	-	8405	3	Urocanate;4-Nitroaniline;para-Benzoquinone_dioxime	C00785;C02126;C19345
614	M139T59	139.05	0.986017	10257.5	22658.7	27336.2	17445.1	23129.1	17812	10649.3	9153.94	9576.91	9722.01	13135.5	23032.9	22454.4	18942.8	30204.3	16894.9	17957.4	12681.2	13405.4	12415.7	15675.7	-	-	3669	3	Urocanate;4-Nitroaniline;para-Benzoquinone_dioxime	C00785;C02126;C19345
615	M139T458	139.075	7.63712	12608.1	4986.9	6032.43	7308.22	5561.52	5291.59	14481.4	13676.8	7673.62	2920.59	8532.14	5813.35	9033.09	13865.7	7701.53	7840.71	15970.3	7042.87	5199.51	11166.2	12758	-	-	516	7	3-Methoxybenzyl_alcohol;4-Hydroxyphenylethanol;3-Ethylcatechol;Styrene-cis-2,3-dihydrodiol;2-Methyl-6-oxohepta-2,4-dienal;1-(4'-Hydroxyphenyl)ethanol;(2E,4E,6E)-7-Hydroxy-4-methylhepta-2,4,6-trienal	C03352;C06044;C06728;C07084;C11480;C13638;C20694
616	M139T383	139.075	6.37525	19272	15927.2	16770.6	307.701	2322.72	2851.93	2009.01	1657.6	2730.74	2043.96	2542.21	4332.47	2512.5	6203.84	5839.67	2874.97	2458.98	2102.13	2362.18	2144.45	2312.44	-	-	6552	7	3-Methoxybenzyl_alcohol;4-Hydroxyphenylethanol;3-Ethylcatechol;Styrene-cis-2,3-dihydrodiol;2-Methyl-6-oxohepta-2,4-dienal;1-(4'-Hydroxyphenyl)ethanol;(2E,4E,6E)-7-Hydroxy-4-methylhepta-2,4,6-trienal	C03352;C06044;C06728;C07084;C11480;C13638;C20694
617	M139T256	139.075	4.26633	15329.2	3596.91	3941.39	15522.8	15700.6	16888.6	1837.87	1651.25	1615.15	2551.7	14586	2329.52	2715.77	1708.67	1662.31	1332.86	635.047	1869.18	1913.43	14081	2097.43	-	-	611	7	3-Methoxybenzyl_alcohol;4-Hydroxyphenylethanol;3-Ethylcatechol;Styrene-cis-2,3-dihydrodiol;2-Methyl-6-oxohepta-2,4-dienal;1-(4'-Hydroxyphenyl)ethanol;(2E,4E,6E)-7-Hydroxy-4-methylhepta-2,4,6-trienal	C03352;C06044;C06728;C07084;C11480;C13638;C20694
618	M139T320	139.075	5.32835	29080.4	27527.1	28507.4	28104.9	4174.26	2402.49	2332.24	27068.8	2110.32	3297.65	613.899	3693.06	3116.53	4887.39	3161.33	2535.09	3287.18	4605.3	3948.29	3362.88	2302.49	-	-	1501	7	3-Methoxybenzyl_alcohol;4-Hydroxyphenylethanol;3-Ethylcatechol;Styrene-cis-2,3-dihydrodiol;2-Methyl-6-oxohepta-2,4-dienal;1-(4'-Hydroxyphenyl)ethanol;(2E,4E,6E)-7-Hydroxy-4-methylhepta-2,4,6-trienal	C03352;C06044;C06728;C07084;C11480;C13638;C20694
619	M139T462	139.111	7.70117	52485.7	57652.7	130591	93846.3	101124	107955	93195.3	102546	101666	125651	92425.9	89114.2	128053	108372	124030	78162.4	101365	28904.5	105103	40722.7	37349.1	-	-	7715	3	Nona-2,6-dienal;Isophorone;3,6-Nonadienal	C08499;C14743;C16323
620	M139T334	139.111	5.56793	23149.4	35373.8	31186.7	26386.6	25530	42404.6	25062.6	22986	25498.2	25080.6	25216.9	26596.8	28858.8	30749	40380	24413.9	25663.3	24915.9	34817.1	26054.1	26311.9	-	-	196	3	Nona-2,6-dienal;Isophorone;3,6-Nonadienal	C08499;C14743;C16323
621	M140T230	139.52	3.83876	1975.09	1184.43	749.8	1499.49	1854.57	1213.27	2438.3	2400.4	253.013	351.285	527.101	785.255	1043.93	317.132	524.161	627.566	1550.38	1388.86	1371.56	1400.77	1318.45	-	-	3276	0	-	-
622	M140T485	139.963	8.08255	4021.04	4420.42	3608.12	4024.07	2996.02	2999.86	2921.21	2619.18	3461.33	4010.65	2983.48	3043.19	2869.6	2793.1	2934.24	2915.03	4468.2	4568.8	4609.43	3006.12	2893.43	-	-	8572	0	-	-
623	M140T526	139.963	8.75945	264.759	320.668	272.371	261.664	256.518	229.504	257.653	206.967	575.508	270.25	248.727	116.697	428.029	218.201	268.976	209.7	521.492	345.604	322.934	245.373	187.371	-	-	9144	0	-	-
624	M140T482	139.987	8.03417	5985.52	5604.8	5528.71	6162.36	6592.81	6181.64	6158.63	5401.9	6893.67	6153.61	6272.07	6238.47	5676.84	5653.06	6535.18	5558.51	5947.81	5928.5	5932.11	5828.53	5622.64	-	-	181	0	-	-
625	M140T94	140.005	1.57147	1536.21	1000.75	967.035	1569.24	2115.64	2357.72	2552.31	1851.05	435.44	810.495	1794.98	1520.8	612.349	933.739	4529.05	2327.27	963.006	1025.14	319.656	1720.8	1028.49	[33][M+1]+	-	3729	1	Dimethylarsinous_acid	C20300
626	M140T66	140.033	1.10248	820.046	1229.47	849.278	1496.24	1499.44	2335.87	3655.62	1934.99	599.31	618.285	689.78	2054.69	899.298	2269.53	3652.57	1116.69	2708.78	2155.27	1666.92	1486.03	1615.64	-	[M+2Na+K]3+ 335.158	14	2	Validoxylamine_A;Isopentenyl_adenosine	C17700;C16427
627	M140T387	140.036	6.44715	198.416	1087.81	882.47	3081.67	3879.42	2577.61	861.188	503.032	260.892	242.727	605.81	722.887	1195.24	255.382	167.264	488.915	1800.31	1835.29	2405.99	1830.57	1935.49	-	-	18	0	-	-
628	M140T89	140.034	1.4904	4920.75	1793	2136.59	1603.76	3288.97	5723.31	7062.49	4888.87	1418.31	1565.08	1234.62	5137	3863.46	4124.11	7050.02	2640.09	3786.86	2738.54	3298.86	3184.6	2954.95	-	-	1816	6	4-Nitrophenol;6-Hydroxynicotinate;2-Nitrophenol;3-Nitrophenol;3-Hydroxypicolinic_acid;Biguanide	C00870;C01020;C01988;C14418;C18620;C07672
629	M140T231	140.046	3.84457	3147.34	4347.04	4317.04	6332.3	4917.39	4644.43	5896.61	3354.34	354.526	537.812	532.967	1547.13	2048.84	1061.86	595.593	1391.22	3652.14	3409.9	3582.86	3100	2925.62	-	-	3257	10	N-Monomethyl-2-aminoethylphosphonate;Indole;Phenylacetonitrile;Pentanamide;2-Methylpropanal_O-methyloxime;4-Methylaminobutanal;5-Aminopentanal;3-Methylbutyraldehyde_oxime;(E)-2-Methylbutanal_oxime;(Z)-2-Methylbutanal_oxime	C05679;C00463;C16074;C01842;C03982;C10974;C12455;C17255;C19491;C20312
630	M140T141	140.042	2.35628	496.634	4337.76	3733.26	5732.31	10495.2	10055.6	4391.23	2032.53	526.949	501.657	402.756	973.433	1212.6	543.681	722.461	778.058	2009.2	2319.35	2992.65	2471.35	4065.4	-	-	2587	2	Guanidinoacetate;N-Nitroso-N-ethylurea	C00581;C19178
631	M140T116	140.046	1.93152	1352.93	4427.37	6974.6	7679.89	5702.58	6954.04	8716.28	5733.94	602.677	711.065	905.832	1870.1	2064.94	606.763	836.196	1274.94	9467.47	9226.83	5424.69	5385.85	4335.76	-	-	6305	10	N-Monomethyl-2-aminoethylphosphonate;Indole;Phenylacetonitrile;Pentanamide;2-Methylpropanal_O-methyloxime;4-Methylaminobutanal;5-Aminopentanal;3-Methylbutyraldehyde_oxime;(E)-2-Methylbutanal_oxime;(Z)-2-Methylbutanal_oxime	C05679;C00463;C16074;C01842;C03982;C10974;C12455;C17255;C19491;C20312
632	M140T331	140.054	5.51171	1650.8	1292.21	1962.89	498.708	1118.85	924.178	1816.14	1641.9	1125.65	783.043	2199.53	683.983	1221.87	636.912	551.217	929.398	545.846	585.202	1626.48	623.364	576.923	-	-	8428	0	-	-
633	M140T59	140.054	0.988108	1131.54	2926.2	2107.52	1742.09	1430.97	2594.51	1010.63	1295.14	1047.53	891.765	921.927	3154.35	1095.4	1025.35	1021.19	1090	2968.44	1102.87	1666.43	1956.09	1914.8	-	-	3698	0	-	-
634	M140T151	140.07	2.52415	2800.12	5447.86	10888.2	7561.62	7470.25	6060.71	4271.38	2843.84	3974.09	4459.15	5267.28	16666.1	10724.6	13912.5	22379.1	7297.94	7260.24	8351.64	7619.75	7029.77	7658.31	-	-	3645	7	Gabaculine;Benzoate;Aromatic_acid;4-Hydroxybenzaldehyde;3-Hydroxybenzaldehyde;Salicylaldehyde;Tropolone	C12110;C00180;C00539;C00633;C03067;C06202;C15474
635	M140T479	140.068	7.98294	3682.34	4145.34	4233.64	3908.23	4147.44	4071.49	3887.18	4192.08	4265.06	3418.53	3954.84	3429.08	3941.27	4292.58	4090.02	3997.87	3525.16	3574.14	3571.67	3073.93	3834.41	-	-	8344	10	L-Valine;5-Aminopentanoate;Betaine;D-Norvaline;L-Norvaline;2-Amino-2-methylbutanoate;D-Valine;Amyl_nitrite;4-Methylaminobutyrate;Valine	C00183;C00431;C00719;C01799;C01826;C03571;C06417;C07457;C15987;C16436
636	M140T106	140.07	1.76764	1294.29	2820.57	3990.01	4409.92	4538	3995.37	2641.17	2135.39	1377.72	1289.45	1484.89	3309.32	3780.65	3423.74	7655.55	3645.64	3597.21	2735.92	2774.01	5153.91	2394.17	-	-	8609	7	Gabaculine;Benzoate;Aromatic_acid;4-Hydroxybenzaldehyde;3-Hydroxybenzaldehyde;Salicylaldehyde;Tropolone	C12110;C00180;C00539;C00633;C03067;C06202;C15474
637	M140T459	140.114	7.64372	4719.24	1892.88	3743.95	2675.7	8147	4723.48	4167.04	4563.98	5258.77	4125.79	4427.27	1866.94	4504.1	4796.06	877.809	3853.44	3989.37	3207	2235.23	4377.74	3148.96	-	[M+3H-C2H4]3+ 445.353	3	0	-	-
638	M141T316_1	140.546	5.26322	1308.09	1288.97	1918.81	1892.09	2962.62	2227.81	1970.45	1408.53	1861.51	1829.29	1097.09	2732.61	3461	2960.9	3097.41	1781.31	2232.47	1945.02	2282.7	2822.63	2388.31	-	-	7589	0	-	-
639	M141T482_1	140.961	8.03642	9226.51	7455.23	7589.74	7650.02	8647.23	7564.69	8780.09	8274.13	8992.46	9890.05	8107.6	10623.1	9216.35	9817.1	8721.72	8259.18	9473.35	8381.36	9505.6	8672.69	7403.06	-	-	7643	0	-	-
640	M141T482_2	140.995	8.02668	9955.58	9405.93	9319.02	9139.43	8805.64	9469.96	9125.54	9687.09	9493.86	9848.25	8898.52	9158.85	8943.57	10695.4	9800.69	8664.45	8803.73	9670.88	8966.09	9025.07	9187.81	-	[M+H-CO2]+ 183.982 [M+H-CO2]+ 183.982	181	0	-	-
641	M141T155	141.011	2.58986	327.912	5928.51	9363.91	2023.89	743.67	826.006	772.007	642.201	580.519	485.305	655.32	942.774	1117.21	683.082	575.66	982.976	1763.51	1625.1	1516.32	2492.9	1499.1	-	-	44	2	4-Chlorobenzaldehyde;Benzoyl_chloride	C06648;C19168
642	M141T382	141.018	6.37099	345.572	305.736	404.325	502.814	798.68	918.232	540.375	474.262	889.812	971.25	962.74	1706.23	1471.49	1639.33	3292.86	1046.86	678.852	698.572	941.375	732.84	866.051	-	-	6553	3	cis-4-Carboxymethylenebut-2-en-4-olide;trans-4-Carboxymethylenebut-2-en-4-olide;5-Formyl-2-furoate	C04431;C12838;C20449
643	M141T91	141.017	1.52128	3471.5	2889.42	1635.38	1252.86	1528.42	1411.88	1606.82	2442.13	1231.32	1398.53	1350.22	1129.1	1596.16	1044.2	1256.52	1576.11	1076.45	1276.85	1481.74	1893.17	1160.67	-	-	6795	6	cis-4-Carboxymethylenebut-2-en-4-olide;trans-4-Carboxymethylenebut-2-en-4-olide;5-Formyl-2-furoate;Succinate;Methylmalonate;Methyl_oxalate	C04431;C12838;C20449;C00042;C02170;C10900
644	M141T116	141.054	1.93869	3881.04	45333	67702.3	140595	208147	230427	133603	118636	2543.28	3542.87	8778.43	16914.7	25902.3	2423.05	3748.1	11893.2	92078.7	106080	67773.1	67252.2	106605	[34][M]+	-	6247	7	2,3,5-Trihydroxytoluene;Gentisyl_alcohol;4-Hydroxymethylcatechol;2,4,6-Trihydroxytoluene;2,4,5-Trihydroxytoluene;Ethyl_maltol;Betaine_aldehyde	C03338;C10792;C14110;C16401;C18317;C20362;C00576
645	M141T228	141.054	3.79888	22065.5	9561.69	4054.83	1717.17	3478.61	2342.07	6573.74	13229.3	1380.7	1490.11	1753.94	3211.26	4016.32	1799.25	1068.13	3442.92	4894.01	3535.17	3418.61	3907.32	4732.49	-	-	1113	7	2,3,5-Trihydroxytoluene;Gentisyl_alcohol;4-Hydroxymethylcatechol;2,4,6-Trihydroxytoluene;2,4,5-Trihydroxytoluene;Ethyl_maltol;Betaine_aldehyde	C03338;C10792;C14110;C16401;C18317;C20362;C00576
646	M141T432	141.054	7.20312	2045.04	1714.18	639.756	2426.54	2048.39	2044.61	1535.57	1153.73	1537.35	1106.44	2290.62	2673.05	2493.99	1477.51	1435.85	567.594	2314.56	2463.93	2882.46	2375.51	2254.51	-	[M+2K]2+ 204.183	36	1	Ethambutol	C06984
647	M141T55	141.065	0.91435	24749.8	28380.3	27023.1	61952.4	80794.1	65696.7	17476.2	19529.9	10347	10649.4	11473.7	24358.8	22140.2	20556.4	30179.9	20864.9	34072.4	34705.5	32157.1	35835.9	37301.6	-	-	1462	7	Methylimidazoleacetic_acid;4,5,6,7-Tetrahydroisoxazolo(5,4-c)pyridin-3-ol;Dihydrourocanate;Nicotinate;Nitrobenzene;Isonicotinic_acid;Picolinic_acid	C05828;C13693;C20522;C00253;C06813;C07446;C10164
648	M141T189	141.091	3.15579	1013.37	2872.62	4353.34	4189.28	5157.85	3816.43	1742.94	1434.49	2034.97	2027.61	2194.42	2461.9	2500.32	2877.3	2217.06	3108.55	1635.07	3475.93	3179.03	3088.43	3163.82	-	-	4127	4	cis-1,2-Dihydro-3-ethylcatechol;2-Propyl-2,4-pentadienoic_acid;7-Hydroxy-6-methylhepta-3,5-dienal;4-Vinylcyclohexene_diepoxide	C06727;C16656;C18011;C19311
649	M141T316_2	141.127	5.27289	3605	3994.44	5639.64	6744.67	6738.94	5966.82	4548.69	3920.08	6191.54	5447.75	6060.02	7234.62	8036.62	8819.71	6656.76	3147.74	3298.51	3183.78	4734.82	3875.07	2062.86	-	-	7590	0	-	-
650	M141T435	141.126	7.2438	6112.66	3809.75	4911.41	2015.68	3474.52	3941.33	4916.23	4414.07	1896.67	968.366	6042.76	1686.39	4179.23	4206.54	4383.01	3944.63	4887.65	2984.5	2188.63	1482.1	4368.82	-	-	95	0	-	-
651	M142T334	141.554	5.57058	1308.61	2219.95	2198.59	2127.27	1228.49	1263.44	2016.41	1630.61	3384.17	2690.64	1946.69	3683.94	4235.22	3775.21	3902.01	3428.77	2169.11	2568.04	2400.01	2488.05	2263.89	-	[M+2H]2+ 281.094	7985	0	-	-
652	M142T245	141.554	4.08815	75.256	574.491	496.068	315.568	354.177	447.751	349.882	318.738	1328.75	1326.63	1286.43	1108.77	1085.54	1109.48	989.688	1261.38	614.869	604.268	804.195	643.636	660.932	-	-	6950	0	-	-
653	M142T482_1	141.935	8.03799	1119.79	1139.14	1131.68	893.446	1329.85	1211.67	607.893	601.713	1342.41	576.028	1297.35	879.433	1127.23	1224	1647.82	655.052	1092.3	1101.56	1089.18	983.453	935.877	-	-	7644	0	-	-
654	M142T39	141.958	0.645025	14631.7	10240.8	10903.1	10525.9	9945.32	7149.1	12980.6	17733.5	8155.09	8960.53	15484.6	14220.7	14281.7	14968.8	8727.74	19609.2	14459.4	8354.96	7332.49	14233.8	17414.4	-	-	9061	0	-	-
655	M142T485	141.958	8.0888	96506	92678.1	96112.3	86137.4	80516	72946.5	79975.9	73744.6	88122	96671.1	93047.7	84843.1	83502.5	72086.6	70095.8	65516.4	110395	96772.7	89706.5	80082.3	61260.1	[35][M]+	[M+H]+ 140.95	229	0	-	-
656	M142T4	141.958	0.0637333	7280.73	8706.72	7159.43	8292.79	8585.34	658.854	7722.69	5085.67	8209.83	6577.5	5377.98	2825.32	8860.02	7603.45	8306.21	8661.23	9463.84	7916.29	13656.6	11730.5	11945.5	-	-	289	0	-	-
657	M142T482_2	141.982	8.032	2848.66	1819.99	2275.76	2254.77	2145.91	2137.3	2152.93	2729.38	2669.1	2112.04	3208.04	2119.25	2437.56	3175.72	2367.39	2846.61	2189.96	2027.35	2051.46	2193.21	1676.49	-	[2M+Na]+ 59.5023	181	0	-	-
658	M142T316	142.046	5.2648	3517.26	1576.65	2320.08	2458.66	2033.76	3207.14	2212.03	1455.69	476.227	3280.39	750.624	1564.84	2163.12	914.062	1522.77	1437.52	1743.05	1946.9	2983.84	1928.15	2974.24	-	-	7581	0	-	-
659	M142T93_1	142.049	1.55048	2554.75	2735.91	2661.37	5422.2	7247.85	4706.87	2570.28	2780.91	2900.67	4238.76	5553.69	2718.19	3808.6	2402.27	3005.59	4443.39	3378.3	3629.67	4464.43	4039.47	3493.77	-	-	3752	5	2-Aminomuconate_semialdehyde;6-Oxo-1,4,5,6-tetrahydronicotinate;Gentianaine;2-Hydroxy-1,4-benzoquinone;Furan-2,5-dicarbaldehyde	C03824;C04226;C09960;C07103;C20899
660	M142T67	142.049	1.11278	1864.65	1874.51	1299.03	1461.57	8664.5	1725.01	1479.08	1250.8	847.761	1521.26	1695.38	4420.97	4192.44	4208.6	2847.23	1132.48	8186.25	1203.66	4473	681.99	1013.99	-	-	6481	5	2-Aminomuconate_semialdehyde;6-Oxo-1,4,5,6-tetrahydronicotinate;Gentianaine;2-Hydroxy-1,4-benzoquinone;Furan-2,5-dicarbaldehyde	C03824;C04226;C09960;C07103;C20899
661	M142T297	142.046	4.95448	3497.83	1436.7	1452.24	1160.33	763.002	1661.45	1535.51	3076.19	3636.17	3172.58	2849.55	1055.95	1481.05	455.749	2087.15	1260.85	859.973	1478.74	3163.9	914.849	2353.9	-	-	49	0	-	-
662	M142T350	142.049	5.82952	3581.74	1844.36	405.501	2427.31	3091.22	1551.17	2575.16	2729.85	820.193	490.559	397.559	1309.5	2106.64	953.176	2132.42	839.754	829.268	947.434	756.216	932.957	1724.62	-	-	23	5	2-Aminomuconate_semialdehyde;6-Oxo-1,4,5,6-tetrahydronicotinate;Gentianaine;2-Hydroxy-1,4-benzoquinone;Furan-2,5-dicarbaldehyde	C03824;C04226;C09960;C07103;C20899
663	M142T116	142.057	1.93666	399.878	3346.13	4299.66	8550.55	21851.6	10242	13256.2	5048.89	308.432	433.701	551.543	1291.61	967.067	519.201	810.908	1048.6	6160.71	4603.27	7668.68	8232.53	4543.69	[34][M+1]+	-	6247	0	-	-
664	M142T55	142.069	0.918417	1406.13	3460.68	2089.64	6282.96	2582.65	5896.38	1843.54	1323.09	695.99	441.198	1939.48	1841.12	3972.98	1734.03	2537.66	2897.24	3854.56	1573.71	3164.1	2169.09	1963.03	-	-	7440	0	-	-
665	M142T62	142.086	1.04123	1171.61	2830.27	4418.21	15743.5	20422.9	14186.5	5361.83	3507.79	2356.93	6237.62	9361.06	8586.29	9676.8	5822.39	5625.68	10908	9368.72	9407.01	9183.63	10745.2	7366.84	-	-	4280	12	Ethosuximide;Hypoglycin;Arecaidine;Guvacoline;Orcinol;o-Methoxyphenol;Salicyl_alcohol;2,3-Dihydroxytoluene;3-Hydroxybenzyl_alcohol;4-Methylcatechol;Guaiacol;p-Hydroxybenzyl_alcohol	C07505;C08287;C10128;C16821;C00727;C01502;C02323;C02923;C03351;C06730;C15572;C17467
666	M142T151	142.086	2.51023	954.204	5054.7	6184.21	1960.42	2068.08	1017.41	1322.79	1013.92	511.494	423.476	348.994	2094.9	1577.21	1295.09	2167.19	1165.08	1842.16	1848.49	1602.72	2566.21	1928.75	-	-	8639	12	Ethosuximide;Hypoglycin;Arecaidine;Guvacoline;Orcinol;o-Methoxyphenol;Salicyl_alcohol;2,3-Dihydroxytoluene;3-Hydroxybenzyl_alcohol;4-Methylcatechol;Guaiacol;p-Hydroxybenzyl_alcohol	C07505;C08287;C10128;C16821;C00727;C01502;C02323;C02923;C03351;C06730;C15572;C17467
667	M142T192	142.086	3.19708	452.147	2794.73	6512.86	4867.45	3982.77	2744.08	1271.78	822.221	971.613	727.927	930.766	1580.47	3246.11	1112.71	779.214	1501.42	1812.94	2002.7	2336.47	1965.14	1568.84	-	-	3322	12	Ethosuximide;Hypoglycin;Arecaidine;Guvacoline;Orcinol;o-Methoxyphenol;Salicyl_alcohol;2,3-Dihydroxytoluene;3-Hydroxybenzyl_alcohol;4-Methylcatechol;Guaiacol;p-Hydroxybenzyl_alcohol	C07505;C08287;C10128;C16821;C00727;C01502;C02323;C02923;C03351;C06730;C15572;C17467
668	M142T205	142.086	3.42371	436.146	8758.09	14103.1	8936.74	4737.13	3568.32	1380.38	985.924	354.848	480.3	471.959	850.057	1089.89	432.488	508.37	677.619	2994.71	3454.98	3007.08	2730.03	2245.33	-	-	2791	12	Ethosuximide;Hypoglycin;Arecaidine;Guvacoline;Orcinol;o-Methoxyphenol;Salicyl_alcohol;2,3-Dihydroxytoluene;3-Hydroxybenzyl_alcohol;4-Methylcatechol;Guaiacol;p-Hydroxybenzyl_alcohol	C07505;C08287;C10128;C16821;C00727;C01502;C02323;C02923;C03351;C06730;C15572;C17467
669	M142T93_2	142.097	1.55713	857.164	1640.44	858.705	2245.47	624.394	3007.07	1631.59	1004.29	946.199	1081.89	1074.38	3142.32	2104.12	2338.71	4796.09	1292.91	871.479	1069.1	816.771	1092.37	1190.1	-	[M+H-CO]+ 169.085	3715	2	N(pi)-Methyl-L-histidine;Nalpha-Methylhistidine	C01152;C03298
670	M142T471	142.122	7.854	4310.18	4940.52	5924.77	5254.78	6671.74	5355.05	7209.22	4791.53	6483.39	5713.12	5837.45	5964.27	5281.44	3165.43	3910.14	4807.39	5959.55	5997.8	6752.4	6990.28	5142.69	-	-	983	7	Tropine;Pseudotropine;Hygrine;Pelletierine;Physoperuvine;(-)-Hygrine;Trachelanthamidine	C00729;C02066;C06179;C06182;C10864;C11359;C12440
671	M142T314	142.158	5.23208	282.107	142.408	31.0505	17.5082	52.01	348.303	632.781	570.672	26.8778	70.6082	33.5527	2032.04	692.323	1763.37	3284.54	529.872	757.311	612.687	688.158	591.948	582.655	-	-	7800	1	Methylconiine	C10159
672	M143T49	142.947	0.822217	2489.72	1176.65	19.2076	3012.86	4078.35	2856.34	1010.5	1904.77	740.261	894.672	369.304	0	105.62	194.485	34.6813	253.236	528.045	836.233	613.797	394.065	514.087	-	-	176	1	Dibasic_sodium_phosphate	C13558
673	M143T485	142.96	8.08402	3270.04	3644.04	3563.68	2894.81	2807.46	2494.86	2311.23	3139.79	3670.28	3988.61	3623.64	3597.1	2436.52	3844.87	2653.97	2674.34	4062.48	3198.61	2692.94	2176.89	2939.07	[35][M+1]+	-	229	0	-	-
674	M143T486	142.975	8.09237	2461.94	2029.26	6324.07	5903.55	2562.84	2119.61	2166.37	6904.62	2164.9	2186.17	2319.54	2015.89	5850.57	2621.22	2411.22	1878.69	2141.81	2369.79	1811.49	2299.64	1856.7	-	-	8573	0	-	-
675	M143T482	142.99	8.03215	5037.42	4269.09	4252.02	3962.57	4246.5	3773.81	4816.98	4571.6	4434.54	4476.72	4883.84	4020.03	4578.62	2018.42	4544.83	4126.44	4088.98	4049.97	4038.65	4313.23	4025.21	-	[M+H-COCH2]+ 183.982 [M+H-COCH2]+ 183.982	181	0	-	-
676	M143T276_1	143.031	4.59933	2344.24	1525.29	1371.42	2451.66	4310.53	3841.7	1854.26	2112.58	9090.96	7853.84	6277.58	8302.52	7568.53	8937.57	8953.32	8438.11	3825.67	5011.42	4547.64	5298.17	4376.75	[36][M]2+	-	2354	0	-	-
677	M143T93	143.033	1.55777	1181.42	3909.51	4021.63	2709.93	2706.06	3049.27	1689.63	2293.63	1796.29	2185.36	2605.59	3010.74	2921.7	2187.62	2107.54	1501.84	2086.65	2836.13	2409.15	4523.84	1899.37	-	-	3753	12	2-Hydroxymuconate_semialdehyde;cis,cis-Muconate;2-Oxo-2,3-dihydrofuran-5-acetate;cis,trans-Hexadienedioate;1,2,3,5-Tetrahydroxybenzene;2,5-Dihydro-5-oxofuran-2-acetate;cis,cis-4-Hydroxymuconic_semialdehyde;Kojic_acid;(S)-5-Oxo-2,5-dihydrofuran-2-acetate;5-Hydroxymethyl-2-furoate;5-(Dihydroxymethyl)furan-2-carbaldehyde;Purine	C00682;C02480;C03586;C03647;C03743;C04105;C06603;C14516;C14610;C20448;C20900;C15587
678	M143T67	143.033	1.11124	2200.84	3741.81	2820.56	1915.01	880.895	2235.4	1740.61	1199.18	1260.74	1700.9	1246.1	653.033	963.218	707.561	689.948	995.378	1970.66	1539.43	1395.8	1762.19	1167.17	-	[M+K]+ 104.067	138	0	-	-
679	M143T280	143.054	4.66233	560.097	337.291	2241.2	1971.48	577.08	732.664	899.75	788.341	1084.7	1263.9	1532.08	1830.47	1602.08	1775.82	1997.09	1758.52	1041.52	748.944	537.993	707.083	994.316	-	-	5696	0	-	-
680	M143T213	143.07	3.5562	1554.94	6172.13	8534.42	7601.64	8225.18	5640.86	2506.55	2207.72	1905.88	1760.72	2239.35	3519.59	4224.07	3012.4	3032.51	2734.28	3879.33	4412.86	4773.18	4021.92	4309.91	-	-	74	2	4-Oxocyclohexanecarboxylate;Choline	C03767;C00114
681	M143T91	143.069	1.52484	4189.76	4079.17	1734.91	10172.3	10488.7	1530.75	1619.84	2791.35	7149.99	3807.79	32470.6	4308.94	2988.68	7398.21	7480.62	1894.58	3570.28	4978.64	4167.26	3494.16	3389.46	-	-	6796	1	4-Oxocyclohexanecarboxylate	C03767
682	M143T183	143.07	3.0432	1214.99	5139.1	7412.39	4802.15	2164.56	3121.01	1300	1567.4	1314.64	956.018	844.007	3036.64	2964.7	2705.92	2050.1	1812.51	2734.94	1918.22	2769.08	1204.68	1868.73	-	-	4374	2	4-Oxocyclohexanecarboxylate;Choline	C03767;C00114
683	M143T57	143.081	0.951217	4478.81	7650.27	5785.18	2939.17	4364.69	3545.72	3931.21	4855.14	2126.03	959.31	809.983	59648.5	1014.45	59344	68392.1	1372.6	4005.31	2539.95	3307.86	2720.52	2453.29	-	-	7934	7	Ectoine;N-Ethylmaleimide;N-Furfurylformamide;3-Hydroxyaminophenol;Aminohydroquinone;3,6-Dihydronicotinic_acid;4-Aminocatechol	C06231;C02441;C02854;C14602;C14604;C16671;C18351
684	M143T276_2	143.072	4.59627	1661.06	974.837	1984.06	2011.34	743.772	584.634	1827.2	1532.8	1863.37	1853.43	1101.53	1991.11	4146.37	1340.18	580.219	2803.6	793.62	656.09	1129.97	1151.25	2303.52	-	[M+Na]+ 120.078	2357	0	-	-
685	M143T338	143.088	5.62532	1675.52	1891.61	3010.09	2165.08	3323.16	2595.49	2097.27	2116.65	2000.48	1860.92	1689.71	1246.6	1511.65	1625.97	1765.1	1424.57	2445.68	1484.93	1634.48	2164.1	1683.63	-	-	7954	0	-	-
686	M143T296	143.106	4.93618	2535.37	5240.96	8956.71	8866.56	5129.05	7737.23	4029.95	3698.62	4279.34	4244.67	6957.87	6712.35	6266.01	4998.12	6077.83	4867.62	5211.28	5948.44	5078.64	5224.53	6260.94	-	-	7109	7	Cycloheptanecarboxylic_acid;Cyclohexyl_acetate;2-n-Propyl-4-pentenoic_acid;2-n-Propyl-2-pentenoic_acid;2-n-Propyl-3-pentenoic_acid;Allyl_isovalerate;(Z)-3-Hexen-1-ol_acetate	C12104;C12297;C16648;C16653;C16654;C19318;C19757
687	M143T186	143.106	3.10732	1174.92	4491.99	5945.07	3608.86	3186.35	2182.83	1635.37	1991.59	1267.18	1738.44	1911.89	1092.33	1675.88	971.279	3743.7	1031.73	1781.64	2047.18	2219.5	2726.06	1479.51	-	-	5864	7	Cycloheptanecarboxylic_acid;Cyclohexyl_acetate;2-n-Propyl-4-pentenoic_acid;2-n-Propyl-2-pentenoic_acid;2-n-Propyl-3-pentenoic_acid;Allyl_isovalerate;(Z)-3-Hexen-1-ol_acetate	C12104;C12297;C16648;C16653;C16654;C19318;C19757
688	M143T435	143.106	7.24592	4327.18	4175.63	3846.26	4894.98	7331.18	3381.42	3992.84	2913.3	3184.04	2600.3	4345.9	3901.09	3854.12	4402.41	3573.43	3244.92	5484.93	4746.12	4239.43	4377.89	4336.64	-	-	2115	7	Cycloheptanecarboxylic_acid;Cyclohexyl_acetate;2-n-Propyl-4-pentenoic_acid;2-n-Propyl-2-pentenoic_acid;2-n-Propyl-3-pentenoic_acid;Allyl_isovalerate;(Z)-3-Hexen-1-ol_acetate	C12104;C12297;C16648;C16653;C16654;C19318;C19757
689	M143T271	143.106	4.51408	1549.27	3003.87	5318.93	4452.67	4982.56	3908.45	1609.1	1625.92	3306.75	1837.91	2556.15	2758.78	2748.21	1966.61	2335.26	3189.15	2607.23	2620.5	3968.37	2370.59	2345.46	-	-	3041	7	Cycloheptanecarboxylic_acid;Cyclohexyl_acetate;2-n-Propyl-4-pentenoic_acid;2-n-Propyl-2-pentenoic_acid;2-n-Propyl-3-pentenoic_acid;Allyl_isovalerate;(Z)-3-Hexen-1-ol_acetate	C12104;C12297;C16648;C16653;C16654;C19318;C19757
690	M143T60	143.117	0.99395	60122.6	257634	336517	192269	118865	90501	41836.4	54278.3	92292.3	283689	466390	77983.7	76038.9	90113.7	87404	236514	169562	149745	152478	151130	150048	[37][M]+	-	3670	0	-	-
691	M143T79	143.117	1.32243	26178	118463	139194	115632	29673.1	31820.8	17476.9	14465.5	19269.9	164363	150396	64650.6	63601.4	58190.5	67998.6	169839	40455.6	88630.1	88651	92293.9	85097.2	-	-	209	0	-	-
692	M143T382	143.142	6.37364	1202.37	1418.56	1739.68	334.836	873.48	666.565	1855.41	755.232	1180.89	1258.54	1270.34	1812.61	1396.35	2591.35	2623.35	1369.71	1084.56	1388.4	940.047	994.08	1205.45	-	-	6554	0	-	-
693	M144T276	143.532	4.59962	231.049	399.748	365.472	589.675	513.271	403.956	186.445	248.247	1676.61	1300.69	1007.5	1237.55	1321.14	1580.18	1231.69	1384.09	506.743	883.702	797.606	646.249	618.033	[36][M+1]2+	-	2354	0	-	-
694	M144T296	143.552	4.93242	405.7	461.288	50.7345	342.035	287.144	319.585	764.987	703.362	531.097	688.567	810.375	568.198	394.057	847.134	666.905	539.893	694.817	512.008	711.066	582.912	518.197	-	-	7110	0	-	-
695	M144T37	143.958	0.614567	1815.68	722.242	2774.59	2767.55	1769.16	3571.02	1688.42	4354.38	1465.38	3412.17	1245.32	2122.87	3185.36	2796.68	2329.78	1553.79	1958.07	1717.45	1895.89	2270.25	3405.93	-	-	9062	0	-	-
696	M144T482_1	143.958	8.03002	62590.8	65254.2	59485.7	57155	54986.9	63841.3	61554.8	63102.2	58166.6	62209	55808.5	58965.5	55565.8	51631.4	53125.2	59610.3	65435	66690.8	66788.3	59183.2	54814.5	[38][M]+	-	181	0	-	-
697	M144T11	143.958	0.179767	1231.12	969.613	3213.25	784.899	990.158	1308.28	1081.54	578.45	905.442	756.355	488.6	706.64	262.433	568.495	563.979	791.621	1014.71	1022.4	323.938	2089.35	726.862	-	-	302	0	-	-
698	M144T482_2	143.996	8.03705	1298.73	1554.58	1833.6	1658.04	1817.47	1526.2	1997.32	2209.13	1901.58	2078.21	1994.3	1368.21	2028.69	1753.58	1795.35	1285.06	1604.65	1419.45	1556.27	1614.5	1540.19	-	-	7645	1	Cyanopyrazine	C02018
699	M144T242	144.044	4.03257	877.798	7624.4	11786.4	21010.3	23236.5	18429.8	6881.21	3938.94	6593.03	6329.01	6110.69	24602.3	25976.5	10688.4	14888.8	16671.8	11786.1	13597.4	13643.3	12425.1	12453.6	-	-	199	0	-	-
700	M144T193	144.044	3.21798	428.544	1403.3	1745.04	4178.86	4908.22	4141.12	1210.6	979.992	3120.37	2160.58	1354.63	5833.37	6104.52	4276.51	5492.22	3775.89	3011.36	3498.55	3835.95	3085.76	2863.03	-	-	3357	0	-	-
701	M144T107	144.065	1.78282	7518.07	13951.5	17776.1	33534.2	44430.1	36340.6	30072.8	20533.9	10722.1	14810.8	35830	33034	28638	18056.4	26802.9	25227.3	19370.4	24059.3	26265.1	23378.4	21772.6	-	-	245	8	2-Hydroxymethylclavam;1,2,3-Trihydroxybenzene;Phloroglucinol;Triacetate_lactone;Benzene-1,2,4-triol;5-Hydroxymethyl-2-furaldehyde;Maltol;4-Hydroxy-5-methyl-2-methylenefuran-3(2H)-one	C17357;C01108;C02183;C02752;C02814;C11101;C11918;C20718
702	M144T93	144.065	1.54218	3403.31	6790.55	10591.7	16749.5	26611.8	16805.6	10319.7	6742.53	5835.39	7778.36	13048.7	17318.4	22223.2	12804.4	15660.3	16975.7	10595	13129.6	13221.7	15980.5	12715.8	-	-	8825	8	2-Hydroxymethylclavam;1,2,3-Trihydroxybenzene;Phloroglucinol;Triacetate_lactone;Benzene-1,2,4-triol;5-Hydroxymethyl-2-furaldehyde;Maltol;4-Hydroxy-5-methyl-2-methylenefuran-3(2H)-one	C17357;C01108;C02183;C02752;C02814;C11101;C11918;C20718
703	M144T265	144.08	4.42071	894.888	1168.74	2250.64	1803.09	1742.89	1865.7	1494.02	1013.91	1316.38	2376.91	3478.2	2520.86	1315.82	4973.69	3072.51	1833.94	1530.12	1586.27	1662.88	1776.82	1019.01	-	-	7036	2	2-Naphthylamine;1-Naphthylamine	C02227;C14790
704	M144T183	144.08	3.0462	990.893	2580.05	2179.01	2210.82	1581.29	2568.88	1984.16	1112.82	1668.64	2729.14	3286.41	6691.66	6614.66	6016.46	7805.84	4160.83	4020.2	4004.67	3439.26	3846.85	2847.59	-	-	4409	2	2-Naphthylamine;1-Naphthylamine	C02227;C14790
705	M144T208	144.08	3.4631	714.693	1157.22	1278.83	2476.87	2550.52	1685.1	2077.99	1639.91	1826.49	2417.13	2859.95	7025.25	2092.53	7719.13	14450.7	1922.05	3565.11	2534.85	5069.88	2353.68	2773.03	-	-	6315	2	2-Naphthylamine;1-Naphthylamine	C02227;C14790
706	M144T311	144.08	5.19037	1764.24	1243.31	1050.41	1145.66	724.97	837.346	1222.18	1190.74	1040.54	924.568	745.568	3523.52	770.146	3855.82	6251.96	789.519	1227.99	1673.73	1405.95	1257.36	1403.9	-	-	7823	2	2-Naphthylamine;1-Naphthylamine	C02227;C14790
707	M144T463	144.08	7.71395	991.033	1306.43	1375.77	2520.5	1847.22	2054.84	1765.56	1810.82	3262.79	3754.3	2108.07	1367.16	2424.34	1749.13	1558.78	1844.33	1637.33	1325.07	2421.74	3382.99	322.196	-	-	7743	2	2-Naphthylamine;1-Naphthylamine	C02227;C14790
708	M144T56	144.101	0.937325	27828	32272.9	39055.5	43754.6	60256.2	54606.6	55048.6	46129.1	4453.98	9575.5	13828.5	16340.6	13145.5	16451.9	15270.2	13345.8	27437.3	29896.8	30534.6	28598.3	24498.6	-	-	7429	4	(E)-4-(Trimethylammonio)but-2-enoate;Stachydrine;Toluene-cis-dihydrodiol;1-Cyclohexenecarboxylic_acid	C04114;C10172;C04592;C12101
709	M144T211	144.102	3.51703	965.174	718.601	1276.72	1061.33	2386.81	623.551	1276.23	1016.03	1017.07	1722.13	2033.99	2815.93	1804.04	1009.92	861.822	1353.03	367.302	943.957	717.082	790.201	883.041	-	-	8152	4	(E)-4-(Trimethylammonio)but-2-enoate;Stachydrine;Toluene-cis-dihydrodiol;1-Cyclohexenecarboxylic_acid	C04114;C10172;C04592;C12101
710	M144T87	144.101	1.45543	2823.6	1720.74	11626.2	5705.54	15103	12225.9	2268.31	6150.79	4781.75	9042.83	15603.7	17108.2	21686.5	10080.4	4645.76	2552.43	11886.1	2520.51	2796.82	13568.6	8389.62	-	-	6177	4	(E)-4-(Trimethylammonio)but-2-enoate;Stachydrine;Toluene-cis-dihydrodiol;1-Cyclohexenecarboxylic_acid	C04114;C10172;C04592;C12101
711	M144T158	144.101	2.64098	494.05	844.828	1449.62	927.941	608.459	1457.17	967.139	883.48	986.825	864.323	708.586	1301.36	1916.38	1502.79	1472.65	1113.57	486.069	705.452	1057.96	874.808	934.779	-	[M+H+Na]2+ 264.202	141	0	-	-
712	M144T60	144.121	0.99395	3101.8	18635.8	22517	16283	11915.6	7400.12	3322.52	4345.99	7845.62	18469.4	31631.6	7757.56	5932.93	7594.16	7336.26	20138.2	14162.6	12521.9	11731.9	12782.2	13305.2	[37][M+1]+	-	3671	0	-	-
713	M144T380	144.138	6.32898	774.855	651.114	699.12	919.05	1194.48	834.096	670.227	616.496	499.277	666.826	506.362	2041.11	1801.58	1638.62	2355.77	1337.48	1259.06	896.593	1285.2	954.335	971.329	-	-	8693	5	(-)-Hygroline;Pseudoconhydrine;Conhydrine;Sulcatone;trans-2-Octenal	C10152;C10168;C19983;C07287;C21138
714	M145T228	144.532	3.80627	67.4984	1154.38	924.565	1252.87	2128.5	2668.46	1796.26	1383.47	469.723	616.824	814.75	985.553	1651.5	201.024	609.126	1589.84	2332.5	1436.09	2016.09	1988.14	1387.55	-	-	1145	0	-	-
715	M145T482_1	144.959	8.02734	3018.28	1105.67	1409.56	917.136	3322.49	2180.46	2050.31	1861.21	2406.57	1714.46	3441.88	1937.38	1716.47	2814.81	3114.42	1515.9	2182.17	1617.05	1423.76	1809.88	1887.3	[38][M+1]+	-	181	1	Dimethylarsinous_acid	C20300
716	M145T462	144.982	7.70802	4017.91	1568.65	3018.53	3705.69	3015.83	3043.14	3774.68	1039.58	1968.64	3217.78	2409.84	2979.72	3435.84	2164.91	3988.8	1103.23	3501.1	3294.14	1487.34	1363.64	3518.99	-	-	7716	1	Ethephon	C18399
717	M145T482_2	144.991	8.036	1691.73	1845.67	2541	2622.58	2762.13	2527.64	2925.62	1893.6	1827.72	1955.67	2837.6	2617.43	3271.37	3349.75	2789.86	2173.04	1818.7	1906.44	2015.68	2260.92	2034.04	-	-	7646	1	D-Glycerate	C00258
718	M145T484	145.016	8.07261	1366.81	2954.71	1225.04	3278.9	962.799	740.998	1320.65	1112.58	3152.27	1647.79	3124.7	1408.27	777.088	3606.6	2559.52	1021.12	720.914	2854.85	634.054	2362.63	709.68	-	-	8554	0	-	-
719	M145T209	145.028	3.48776	1065.54	3628.67	2103.01	2782.17	2354.29	3441.39	2703.18	2224.62	4377.37	5121.71	4683.69	4461.9	5097.31	5765.34	4466.85	4943.59	4523.85	3132.43	4341.01	4305.39	3515.93	-	-	6116	0	-	-
720	M145T190	145.028	3.17177	731.27	2552.67	3160.05	1942.52	2297.2	1601.34	1266.14	866.835	1865.45	2395.34	2712.33	1201.96	1680.21	2351.06	1134.48	1674.6	1984.07	1447.78	1655.78	1576.85	1361.59	-	-	4483	0	-	-
721	M145T527	145.034	8.78788	282.843	241.131	527.86	256.52	622.162	396.278	325.43	270.229	246.572	407.904	391.963	258.933	291.784	544.402	63.206	207.534	480.244	461.189	681.568	541.464	420.648	-	-	337	0	-	-
722	M145T500	145.034	8.32637	2700.55	3964.22	3193.88	3280.72	4399.5	3303.1	560.153	2336.58	1932.56	3779.29	3248.79	2543.75	1477.28	4182.99	770.584	2190.36	1649.25	1117.53	1974.43	4573.46	3632.47	-	-	329	0	-	-
723	M145T96	145.049	1.60313	3710.56	6175.3	7000.53	11542.6	19454.2	12015.6	8560.75	7460.3	19921.6	28416.3	32104.2	12442.9	11485.2	17049.1	14122	19975.7	13705	18415.1	11757.4	12986.5	12605.1	-	-	6434	7	2,3-Dimethylmaleate;Triacetate;Methylitaconate;2-Methyleneglutarate;2-Hydroxy-2-(hydroxymethyl)-2H-pyran-3(6H)-one;1,5-Anhydro-4-deoxy-D-glycero-hex-3-en-2-ulose;1,5-Anhydro-4-deoxy-D-glycero-hex-1-en-3-ulose	C00922;C01757;C02295;C02930;C19821;C19822;C19826
724	M145T64	145.049	1.07137	1680.25	4282.83	3272.72	12544	20748.1	13476.3	5229.47	3987.3	8562.37	13224.8	8609.37	3812.39	6170.01	4032.46	9250.92	8323.19	9053.02	5802.13	6802.2	9098.2	8017.05	-	-	7493	7	2,3-Dimethylmaleate;Triacetate;Methylitaconate;2-Methyleneglutarate;2-Hydroxy-2-(hydroxymethyl)-2H-pyran-3(6H)-one;1,5-Anhydro-4-deoxy-D-glycero-hex-3-en-2-ulose;1,5-Anhydro-4-deoxy-D-glycero-hex-1-en-3-ulose	C00922;C01757;C02295;C02930;C19821;C19822;C19826
725	M145T45	145.049	0.74755	1232.75	1233.22	1280.07	3091.71	4636.35	4102.27	1407.31	1092.18	1647.91	989.179	1586.08	2184.64	2473.04	1279.75	1553.61	1920	1792.6	1667.46	1746.63	1923.39	1921.9	-	-	8245	7	2,3-Dimethylmaleate;Triacetate;Methylitaconate;2-Methyleneglutarate;2-Hydroxy-2-(hydroxymethyl)-2H-pyran-3(6H)-one;1,5-Anhydro-4-deoxy-D-glycero-hex-3-en-2-ulose;1,5-Anhydro-4-deoxy-D-glycero-hex-1-en-3-ulose	C00922;C01757;C02295;C02930;C19821;C19822;C19826
726	M145T242	145.047	4.02712	867.716	1500.95	2022.55	2196.54	3089.78	2921.29	1575.71	937.371	1051.3	1285.91	1055.57	2830.04	3539.61	1656.95	2057.43	3198.32	1513.04	1828.17	2790.37	1587.48	1343.26	-	-	7885	2	Erythritol;D-Threitol	C00503;C16884
727	M145T184	145.049	3.06035	790.666	697.507	2575.12	1764.2	2339.71	1958.81	1490.16	996.446	1282.04	3091.86	3895.44	1210.03	1563.08	1505.79	1425.27	3405.81	1660.74	1401.95	1474.38	1611.47	1695	-	[M+K]+ 106.085 [M+H-C4H8]+ 200.091	84	1	3,6,8-Trimethylallantoin	C16362
728	M145T317	145.064	5.27668	1165.78	2714.89	4715.27	3975.34	1713.65	2733.64	660.79	1377.59	1073.56	706.156	1349.04	674.48	916.021	951.756	884.797	587.651	1793.68	1918.05	528.838	785.238	680.819	-	-	7591	4	2-Naphthol;1-Naphthol;(1R,2S)-Naphthalene_1,2-oxide;(1S,2R)-Naphthalene_1,2-oxide	C11713;C11714;C14786;C14787
729	M145T106	145.068	1.76889	1123.31	1047.34	1057.52	3690.37	5435.61	2457.79	1538.51	945.903	1215.03	1037.53	1604.27	2369.11	2131.67	1663.67	2031.98	2014.4	1777.77	2016.65	2754.94	1812.27	1633.46	-	-	8610	1	alpha-EMTBL	C13720
730	M145T174	145.085	2.8967	1080.63	2358.66	718.019	2690.6	2857.61	1548.78	1291.93	1208.26	1268.79	500.071	1620.06	1775.64	1320.55	737.17	1804.33	314.894	551.85	1108.36	1723.73	1610.81	761.949	-	-	7814	2	trans-4-Hydroxycyclohexanecarboxylate;7-Oxoheptanoic_acid	C04404;C16590
731	M145T46	145.097	0.763283	781.884	467.534	557.554	956.867	1261.17	881.066	368.334	356.626	358.935	253.104	1520.17	761.929	641.653	321.882	340.544	318.292	473.94	599.926	389.743	355.792	589.904	-	[M+K+NH3]+ 89.1069 [M+Na+NH3]+ 105.081 [M+H+NH3]+ 127.063	121	6	(S)-2,3,4,5-Tetrahydropyridine-2-carboxylate;delta1-Piperideine-2-carboxylate;L-Baikiain;alpha-(Methylenecyclopropyl)glycine;Guvacine;Isoguvacine	C00450;C04092;C08268;C08292;C10149;C13694
732	M145T298	145.101	4.95835	1160.28	4559.16	16665	10808.6	10309.5	7347.03	2522.04	2022.86	1500.61	1043.22	1653.01	2038.9	3319.92	1721.03	1314.28	1209.46	3661.52	4533.36	3226.92	4396.62	4963.99	-	-	2932	0	-	-
733	M145T285	145.101	4.7485	1285.02	10884.2	16110.4	19024.7	22170.8	15915.2	3895.9	2520.68	1305.36	1120.06	1290.66	1580.17	2164.29	1117.35	1276.97	674.878	8060.88	7606.21	7941.34	7927.7	6465.59	-	-	1991	0	-	-
734	M145T340	145.122	5.66477	2019.74	4473.55	7384.13	4508.46	8362.77	10368.7	2875.64	2232.1	2894.14	2646.77	2212.63	3810.96	4281.52	2940.55	2631.13	4397.5	3388.52	2949.31	2645.1	3103.5	2866.42	-	-	7849	2	Octanoic_acid;Valproic_acid	C06423;C07185
735	M145T59	145.132	0.9915	1286.66	1516.66	1917.17	813.817	9820.04	7620.15	457.898	1064.65	2328.4	1753.28	2199.49	6342.12	4527.22	4253.58	5896.41	2552.86	1935.38	2760.4	2252.55	2550.21	1590.57	[37][M+2]+	-	3702	0	-	-
736	M146T392	145.556	6.53952	55.9732	116.369	69.5969	9.93795	169.323	476.851	1830.3	857.044	44.9465	238.686	431.858	1321.86	1696.96	301.416	520.55	1048.29	490.101	615.14	618.783	661.848	661.943	-	-	8330	0	-	-
737	M146T482	145.954	8.032	22788.7	21937.8	21021.4	21833.8	22940.1	21894.5	21456.8	21568.3	22153.8	21043.1	21137.8	18752.5	22493.9	20708.9	21735.1	20213.5	23463.4	23195.2	22312.9	21853.9	18094.3	[38][M+2]+	-	181	0	-	-
738	M146T274	146.026	4.56335	214.158	2368.36	4542.87	4628.45	3667.59	1917.17	423.742	238.293	384.321	290.952	309.415	1179.86	2372.82	682.896	810.242	1009.36	1287.31	1430.96	1642.48	1851.8	1566.15	-	-	6873	1	3,4-Dehydrothiomorpholine-3-carboxylate	C04445
739	M146T94	146.044	1.56958	1430.51	1505.38	1293.89	3732.9	4992.6	4488.12	2325.11	2367.88	1304.21	1658.19	2243.06	2849.69	3728.68	801.295	2869.33	2079.12	3306.34	2679.97	2856.57	1655.63	3570.35	-	-	3754	2	2-Oxoglutaramate;4-Oxoglutaramate	C00940;C05572
740	M146T68	146.044	1.13573	2086.09	2348.42	1370.37	3022.95	2377.02	2346.66	3879.35	1169.25	855.508	4252.68	5651.76	2364.8	1882.91	4674.83	3073.53	6003.81	3882.74	2962.71	2433.79	3918.61	3231.54	-	[M+2H-C4H8]2+ 346.153	174	0	-	-
741	M146T298	146.059	4.95899	3116.18	2831.97	2864.6	19788.1	35996	23072.8	6263.32	4321.68	7683.9	6622.77	5084.52	79287.1	86983.7	47261.7	69871.6	58180	27001.1	29707.4	25334	27415.5	25619.8	[39][M]+	-	2893	7	3-Methyleneoxindole;Isocarbostyril;Quinolin-2-ol;4-Hydroxyquinoline;2(1H)-Quinolinone;Indole-3-carboxaldehyde;8-Hydroxyquinoline	C02796;C06324;C06338;C06343;C06415;C08493;C19434
742	M146T205	146.06	3.41565	777.257	129777	193083	159155	137756	95680.5	30470.3	16434.9	9820.43	10751	15534.7	48155.1	72221	20927.6	18520.2	42818.2	84522.5	86094.9	80012.8	75157.3	76463.8	[40][M]+	-	2745	7	3-Methyleneoxindole;Isocarbostyril;Quinolin-2-ol;4-Hydroxyquinoline;2(1H)-Quinolinone;Indole-3-carboxaldehyde;8-Hydroxyquinoline	C02796;C06324;C06338;C06343;C06415;C08493;C19434
743	M146T182	146.06	3.03603	2427.91	5884.49	7416.57	5556.06	4270.21	3999.2	2262.21	1700.65	2506.93	3751.72	5863.91	14131.1	13957.4	7444.71	13263.6	7076.73	4469.22	5361.56	8576.52	8991.05	8419.54	-	-	4410	7	3-Methyleneoxindole;Isocarbostyril;Quinolin-2-ol;4-Hydroxyquinoline;2(1H)-Quinolinone;Indole-3-carboxaldehyde;8-Hydroxyquinoline	C02796;C06324;C06338;C06343;C06415;C08493;C19434
744	M146T240	146.06	3.99883	310.853	2707.27	3193.57	4269.69	13719.1	7659.63	2292.72	1193.16	829.276	1259.62	4556.57	9801.82	6658.67	6482.2	12908.2	3857.84	3968.7	4248.32	3693.69	4308.12	3696.59	-	-	3587	7	3-Methyleneoxindole;Isocarbostyril;Quinolin-2-ol;4-Hydroxyquinoline;2(1H)-Quinolinone;Indole-3-carboxaldehyde;8-Hydroxyquinoline	C02796;C06324;C06338;C06343;C06415;C08493;C19434
745	M146T101	146.081	1.68448	9328.31	16404.1	16396.4	19880	20524	22256.7	8119.74	8213.74	8204.9	7977.77	9663.43	17025.3	17885.3	11996	18100.1	18651.4	11049	12024	13305.4	17656.7	11573.1	-	-	8402	12	4-Acetamidobutanoate;6-Amino-2-oxohexanoate;(S)-5-Amino-3-oxohexanoic_acid;L-2-Aminoadipate_6-semialdehyde;2-Amino-5-oxohexanoate;Dihydro-4,4-dimethyl-2,3-furandione;Dihydrophloroglucinol;(4E)-2-Oxohexenoic_acid;2-Hydroxy-cis-hex-2,4-dienoate;(2Z,4Z)-2-Hydroxyhexa-2,4-dienoate;5-Hydroxymethylfurfuryl_alcohol;4-Hydroxy-2,5-dimethylfuran-3(2H)-one	C02946;C03239;C03656;C04076;C05825;C01125;C06719;C06761;C11354;C20240;C20443;C20717
746	M146T147	146.081	2.45765	3053.34	8595.08	6945.95	30960	42501.1	28818	5728.24	5609.35	40877.1	23868.1	13028.2	33761.4	68034.5	28324.3	16223.3	39698.6	24285.2	24308.7	22907.7	23768.9	20881.2	-	-	1795	12	4-Acetamidobutanoate;6-Amino-2-oxohexanoate;(S)-5-Amino-3-oxohexanoic_acid;L-2-Aminoadipate_6-semialdehyde;2-Amino-5-oxohexanoate;Dihydro-4,4-dimethyl-2,3-furandione;Dihydrophloroglucinol;(4E)-2-Oxohexenoic_acid;2-Hydroxy-cis-hex-2,4-dienoate;(2Z,4Z)-2-Hydroxyhexa-2,4-dienoate;5-Hydroxymethylfurfuryl_alcohol;4-Hydroxy-2,5-dimethylfuran-3(2H)-one	C02946;C03239;C03656;C04076;C05825;C01125;C06719;C06761;C11354;C20240;C20443;C20717
747	M146T59	146.091	0.978917	5971.68	16802.8	28887.3	23366.4	21586.2	13578.7	6182.31	6399.69	3242.42	2629.09	2922.97	7761.35	7771.46	5705.15	9716.35	5819.97	8860.43	10260.8	9421.72	9173.14	8677.35	-	-	3686	5	4-Guanidinobutanoate;5,6-Dihydrothymine;gamma-Amino-gamma-cyanobutanoate;alpha-Amino-gamma-cyanobutanoate;(R)-5,6-Dihydrothymine	C01035;C00906;C05715;C05717;C21028
748	M146T56	146.117	0.925833	27018.7	31354.6	37407.2	97773.1	139736	101147	40293.7	36540.5	37189.4	34509	19682.9	103925	114942	75657.4	105342	71457.1	75311.5	74887.6	80908.3	77969.5	71620.1	-	-	7430	7	Ethyl_tiglate;Cyclohexane-1-carboxylate;Butyl_acrylate;1-Oxa-2-oxo-3-methylcycloheptane;3-Isopropyl-3-butenoic_acid;alpha-EMGBL;beta-EMGBL	C08487;C09822;C10921;C10976;C11950;C13714;C13717
749	M146T74	146.117	1.23818	9889.29	16649.1	20650.5	31177.1	42176.9	34092.7	10393.3	10001	10830.8	7985.14	4518.94	23212.7	16166.2	25247.6	35970.9	20793.5	14084.7	22410.9	22137.4	23656.3	19800.7	-	-	8923	7	Ethyl_tiglate;Cyclohexane-1-carboxylate;Butyl_acrylate;1-Oxa-2-oxo-3-methylcycloheptane;3-Isopropyl-3-butenoic_acid;alpha-EMGBL;beta-EMGBL	C08487;C09822;C10921;C10976;C11950;C13714;C13717
750	M146T41	146.165	0.688783	2256.05	2523.02	2544.54	2319.43	1647.29	2273.83	3721.23	2530.28	1769.26	1221.9	963.86	4742.05	1172.1	1309.53	798.337	765.382	1738.44	1348.39	1259.6	1526.22	1178.05	-	-	9119	1	Spermidine	C00315
751	M147T356	146.564	5.94074	438.013	163.255	75.836	119.586	0	65.2987	252.959	335.912	644.489	788.792	1021.14	1714.33	1750.04	2026.48	3100.39	1852.2	428.127	616.421	717.34	974.579	957.302	-	-	23	0	-	-
752	M147T521	146.937	8.6787	405.173	889.424	1077.61	269.458	440.874	294.862	511.983	407.014	186.836	852.488	377.764	289.475	441.464	432.291	357.207	387.84	829.756	502.88	364.519	486.162	340.639	-	-	331	0	-	-
753	M147T487	146.937	8.10895	4202.92	2424.17	2939.04	4301.81	4466.53	3268.26	2476.95	3168.39	3478.85	2297.5	4547.3	5066.68	2796.22	2547.52	2997.25	2634.1	3675.56	3707.69	3341.34	2005.39	1659.24	-	-	8574	0	-	-
754	M147T482	146.955	8.03417	1778.31	1427.4	1311.89	1663.73	1023.85	1519.06	1695.06	1216.43	1783.4	1293.89	1724.95	1082.77	1101.6	1527.73	1006.03	1055.49	1154.74	1310.73	1407.42	1186.97	1316.43	[38][M+3]+	-	181	0	-	-
755	M147T80	147.028	1.33275	1664.3	1701.3	2141.17	1652.12	631.977	3038.27	5535.27	3992.66	3438.33	7062.54	18855.5	9843.98	17408.1	7080.9	8364.33	14578.8	5103.08	6687.68	10422.1	9620.83	5789.21	-	-	4134	6	2-Oxoglutarate;Oxaloacetate_4-methyl_ester;5-Hydroxy-2,4-dioxopentanoate;Methyloxaloacetate;Dehydro-D-arabinono-1,4-lactone;Diallyl_disulfide	C00026;C03716;C05406;C06030;C06316;C08369
756	M147T62	147.028	1.0362	453.379	361.149	2109.75	1644.93	2045.23	991.235	3506.53	2438.47	1604.65	3285.79	5971.72	2676.37	4590.9	2406.8	2903.15	3684.06	2584.07	2685.85	3892.95	3578.8	1737.67	-	-	1164	6	2-Oxoglutarate;Oxaloacetate_4-methyl_ester;5-Hydroxy-2,4-dioxopentanoate;Methyloxaloacetate;Dehydro-D-arabinono-1,4-lactone;Diallyl_disulfide	C00026;C03716;C05406;C06030;C06316;C08369
757	M147T257	147.044	4.27683	8636.07	57157.1	72544.5	15665.3	38160.8	18070.4	36878.7	25633.3	72085.7	79191.7	77878.8	37106.7	51924.3	63822.1	60671.2	45005.4	30869.8	27110.7	28297.4	30685.8	56362	-	-	3488	1	Coumarin	C05851
758	M147T216	147.044	3.59383	24270.7	113455	153047	195379	262517	169279	62456.1	47890.4	161502	101299	62577.4	68919.1	78615.3	98275.4	67493.8	74700	133078	127768	116132	107063	126474	[41][M]+	-	5264	1	Coumarin	C05851
759	M147T178	147.044	2.96207	17053.1	59980.9	75835.8	59968.1	51978.3	56688.6	44971.5	30469	42764.1	53431.1	67970.5	33892.2	29119.6	39457.9	40580	42276.8	45047.9	47923.6	51564.7	45621.8	43120.3	[42][M]+	-	159	1	Coumarin	C05851
760	M147T204	147.043	3.39375	3110.79	23007.6	26978.2	31088.7	33386.8	26541.7	13266.2	8673.58	22556.1	28045.4	34278.3	15389.7	17305.4	16244.7	12869.1	22295.2	17847.2	21601.7	21287.9	20662.1	19964.4	-	-	5945	1	Coumarin	C05851
761	M147T243	147.044	4.04977	11564	9086.54	6789.33	7432	9613	8420.04	5381.91	8195.94	6969.75	8522.52	10058.4	10207.6	6081.99	10104.3	13501.3	6946.88	8000.58	8554.64	8894.85	7495.89	7050.93	-	-	6951	1	Coumarin	C05851
762	M147T100	147.046	1.66309	3771.57	3872.28	3682.93	6628.72	11776.3	8874.46	4906.26	5865.15	2408.34	2262.51	2976.97	6548.4	8045.73	3729.44	5215.83	5394.74	5193.4	8073.91	6251.11	5885.04	6408.56	-	-	2828	0	-	-
763	M147T290	147.043	4.83784	2034.97	10800.6	16848.9	21642.6	28210	21919.4	8118.04	5336.01	3230.88	2706.17	4350.22	4922.36	7586.96	2873.81	3140.99	5221.11	11483.5	12238.5	12329.9	11734.2	11658.9	-	-	2049	1	Coumarin	C05851
764	M147T66_1	147.045	1.1029	532.148	2416.35	934.775	1549.71	2204.56	2372.47	799.92	1594.5	886.177	1211.68	1261.18	1668.01	2321.66	1386.47	1264.67	840.907	1893.46	1661.65	1831.34	2297.02	1297.56	-	[M+Na+K]2+ 232.139	14	0	-	-
765	M147T392	147.056	6.53398	2247.2	1743.87	1579.17	1897.97	1860.28	2096.35	2941.72	2661.21	1525.29	1703.87	2271.58	5286.9	4840.57	3248.59	4549.66	3717.33	2370.37	2630.37	2624.78	3213.18	3005.24	-	-	8549	2	1(2H)-Phthalazinone;4-Vinylcyclohexene	C14473;C19310
766	M147T117	147.065	1.94234	3126.47	4900.11	5982.54	11503.6	21784	11375.7	1204.68	3752.13	8249.12	8745.45	10505.9	8353.11	14260.6	4839.69	1149.31	12518	5995.53	7645.46	7205.96	7266.71	7009.26	-	-	6262	10	2-Aceto-2-hydroxybutanoate;Mevaldate;2-Dehydropantoate;(R)-4-Dehydropantoate;3-Hydroxy-3-methyl-2-oxopentanoic_acid;(S)-2-Aceto-2-hydroxybutanoate;Adipate;4-Hydroxy-2-oxohexanoic_acid;(R)-3-Hydroxy-3-methyl-2-oxopentanoate;3-Hydroxy-5-oxohexanoate	C00659;C00772;C00966;C01053;C04237;C06006;C06104;C06762;C14463;C16272
767	M147T205	147.063	3.42017	507.884	13342.8	20283.6	15758.8	13088.2	9231.2	4135.34	1585.88	573.836	805.379	668.856	4312.08	7296.79	1517.69	1779.58	4219.93	6510.2	8173.36	7794.06	7148.63	7319.25	[40][M+1]+	-	2744	0	-	-
768	M147T298	147.062	4.96401	810.588	622.44	11196.3	2402.08	3854.87	2836.2	434.49	1894.94	989.557	740.257	471.331	9115.64	10703.7	4885.1	7377.21	5631.4	2477.09	3070.33	2696.68	3510.41	3183.01	[39][M+1]+	-	2933	0	-	-
769	M147T446	147.064	7.431	6263.6	2855.72	304.05	1368.02	1182.33	839.665	711.24	3584.28	745.226	1053.31	1158.46	6075.21	1654.91	7094.84	11171.5	1320.45	2584.7	2113.14	2524.65	2626.52	2179.04	-	[M+2Na+K]3+ 356.266	78	0	-	-
770	M147T94	147.065	1.56622	2276.34	3470.49	4401.44	4753.15	3871.55	2313.2	1007.28	2541.14	4890.43	4751.86	3318.23	4452.6	6714.44	2917.43	5449.94	6516.06	2928.64	3109.89	2632.08	3660.33	3569.79	-	-	3739	10	2-Aceto-2-hydroxybutanoate;Mevaldate;2-Dehydropantoate;(R)-4-Dehydropantoate;3-Hydroxy-3-methyl-2-oxopentanoic_acid;(S)-2-Aceto-2-hydroxybutanoate;Adipate;4-Hydroxy-2-oxohexanoic_acid;(R)-3-Hydroxy-3-methyl-2-oxopentanoate;3-Hydroxy-5-oxohexanoate	C00659;C00772;C00966;C01053;C04237;C06006;C06104;C06762;C14463;C16272
771	M147T66_2	147.076	1.1017	3676.1	4108.47	4269.65	3212.28	2522.1	3211.74	989.913	2303.08	5809.15	6494.67	6252.9	3142.01	2735.81	4716.33	2758.82	6346.87	3873.16	5502.21	4523.76	3074.76	2941.77	-	-	14	11	L-Glutamine;Glutamine;D-Glutamine;3-Ureidoisobutyrate;Isoglutamine;(R)-3-Ureidoisobutyrate;4-Oxoproline;Pidolic_acid;5-Oxo-D-proline;L-1-Pyrroline-3-hydroxy-5-carboxylate;1-Pyrroline-4-hydroxy-2-carboxylate	C00064;C00303;C00819;C05100;C16673;C21029;C01877;C01879;C02237;C04281;C04282
772	M147T398	147.08	6.63702	1671.66	2025.37	2559.2	4783.79	4378.04	3182.55	4111.82	3310.46	2362.56	1820.5	1723.24	2234.63	3507.55	2227.8	1938.61	2537.29	2695.34	2420.49	2367.09	2199.53	1903.89	-	-	276	0	-	-
773	M147T315	147.08	5.24648	1623.57	5692.55	9792.77	761.851	2431.38	942.158	2831.97	1746.43	1543.02	1879.99	2019.29	2584.15	2366.83	1336.94	3628.53	1681.29	4209.99	4222.43	5289.32	2295.58	4427.36	-	-	7592	0	-	-
774	M147T147	147.084	2.45817	865.325	1000.18	1262	1838.14	3432.13	2482.98	953.26	585.816	2736.72	1940.71	1050.58	2506.08	5370.61	2230.73	1240.34	2691.41	1185.33	987.017	1894.01	1732.17	1372.38	-	-	1788	0	-	-
775	M147T54	147.116	0.905333	3255.8	2851.47	4014.49	10393.2	15561.3	11405.8	2185.82	1366.81	4781.93	3028.8	1089.72	10170.8	9523.64	6142.36	10367.3	6998.17	7744.59	6485.86	8205.24	7709.63	6588.92	-	-	1463	0	-	-
776	M147T215	147.116	3.59033	871.324	38418.6	54288.4	32170.3	14896.5	10445.7	5890.19	3391.78	952.417	669.667	762.037	1579.44	2146.09	1475.79	919.357	1096.58	11803.9	12817.3	12108	13445.6	11098.4	-	-	5265	0	-	-
777	M147T387	147.116	6.45464	2864.33	3889.89	6381.55	6886.37	5776.04	8884.01	16986.8	9851.95	5251.34	5807.87	4378.21	19233.9	26712.8	7711.95	7026.84	15073.1	9728.7	9348.94	9975.01	9095.9	8837.33	-	-	1419	0	-	-
778	M147T421	147.116	7.02084	6330.93	9700	3812.31	4440.15	6022.35	4465.55	6389.12	7734.67	5553.2	7783.89	1548.35	3502.11	3889.26	5745.84	5436.38	4826.18	3781.69	3895.61	4481.11	5629.38	1944.61	-	[M+H-C4H8]+ 202.172	4326	1	alpha-Curcumene	C09649
779	M147T297	147.116	4.94857	1623.22	12932.8	53175.7	25400.6	15582.2	11018.9	9258.29	3333.79	2041.91	2132.44	2525.66	2205.43	1407.97	2358.8	1251.62	7318.13	7427.26	8745.13	8330.17	8143.81	7749.22	-	-	2934	0	-	-
780	M147T252	147.116	4.19168	1096.94	10949.9	18307.7	14992.9	6772.46	4938.74	2373.82	1305.97	724.632	957.896	1061.18	1209.98	1334.77	880.576	1216.9	1132.85	6265.35	7024.03	5022.25	5169.14	5218.14	-	-	6052	0	-	-
781	M147T460	147.116	7.6649	3610.99	2586.89	3132.1	2800.01	2177.42	4974.57	2118.74	4782.65	2674.83	2956.64	2394.52	4646.82	3741.31	1631.08	2169.68	3551.13	2668.6	3077.47	2273.72	4299.92	2918.79	-	[M+Na]+ 124.125 [2M+2Na+K]3+ 178.197	230	0	-	-
782	M147T348	147.116	5.79678	3998.67	11506.5	5884.32	7675.93	7927.03	7311.97	3022.09	2644.84	2844.47	2376.94	1627.46	2225.88	5973.39	1530.5	3787.97	3145.08	5191.84	2614.11	5602.79	6042.08	4879.96	-	-	6369	0	-	-
783	M148T339	147.554	5.6523	525.972	191.252	164.856	2360.56	3484.16	3243.46	2192.22	1447.29	1011.43	907.336	931.75	2109.42	2839.72	1298.9	1435.98	2190.04	1785.06	2003.68	2266.34	2056.74	2182.49	-	-	7855	0	-	-
784	M148T349	147.588	5.8117	70.0584	225.242	273.942	1857.8	4050.32	1973.94	230.596	170.563	273.1	158.625	190.927	787.839	1323.7	391.307	245.177	801.667	738.135	725.967	984.781	718.43	873.552	-	-	7342	0	-	-
785	M148T482	147.951	8.02917	4099.7	2843.43	2940.01	3552.12	3584.8	2794.25	3254.43	3261.44	2783.67	2970.29	3196.18	3374.71	3285.35	3843.03	2781.7	2798.43	2730.88	2903.8	3082.62	3119.19	2687.72	-	-	181	0	-	-
786	M148T269	148.039	4.48623	1209.85	10981.8	18615.3	11625.1	4648.29	4165.6	2971.62	1980.57	9829.69	20080.5	28850.6	8500.15	8257.1	10101.8	9273.25	17424.9	8856.25	9457.69	9526.76	10103.6	7936.83	[43][M]+	-	4227	2	Indole-5,6-quinone;Isatin	C05579;C11129
787	M148T178	148.047	2.96207	1154.03	5326.36	7753.51	5669.16	5128.26	4602.32	3949.43	2656.5	3680.68	5085.83	6118.62	3032.03	2496.29	3516.23	3297.04	4064.32	3821.13	4244.06	4068.69	3829.31	3392.62	[42][M+1]+	-	7225	1	N-Methyl-N'-nitro-N-nitrosoguanidine	C14592
788	M148T101	148.039	1.67877	498.758	1743.37	1847.85	4998.34	6429.48	1759.44	1289.14	1136.15	1206.87	1220.37	1301.58	2685.63	3157.31	2510	3679.22	2888.98	1832.07	2440.66	3182.98	2358.1	2245.52	-	-	6704	2	Indole-5,6-quinone;Isatin	C05579;C11129
789	M148T216	148.047	3.59383	1826.02	10937.9	14303.1	19444.5	18503.8	16363.2	5764.7	3988.99	11495.7	10795.6	6137.74	6324.58	6960.82	9231.1	5745.07	6988.23	9255.06	9570.76	11235.6	9538.56	9836.62	[41][M+1]+	-	5266	2	N-Methyl-N'-nitro-N-nitrosoguanidine;5-Methylcytosine	C14592;C02376
790	M148T256	148.047	4.26503	701.461	2643.42	4106.14	2020.15	953.639	1500.76	4237.51	3020.27	6165.48	8323.38	8020.16	3552.08	2171.05	5680.91	4876.58	4270.3	3421.67	2815.94	3154.09	4469.85	2192.07	-	-	598	1	N-Methyl-N'-nitro-N-nitrosoguanidine	C14592
791	M148T299	148.051	4.99118	193.433	939.548	1713.56	484.761	3022.09	2403.22	549.843	460.534	648.946	922.922	1254.32	1618.77	1588.58	1711.81	2245.45	2125.63	1064.16	1069.04	997.761	1221.78	913.114	-	-	2536	1	5-FU	C07649
792	M148T59	148.06	0.987283	1890.34	3399.98	4729	2621.94	2324.64	1249.11	7664.46	4778.24	10751.4	58655.6	44769.2	4395.45	8528.89	8273.05	3765.71	42346.8	16218.3	7602.57	18602.5	18289.5	10483.2	-	-	3694	17	L-Glutamate;D-Glutamate;Glutamate;O-Acetyl-L-serine;L-threo-3-Methylaspartate;N-(Carboxymethyl)-D-alanine;3-Aminopentanedioate;L-4-Hydroxyglutamate_semialdehyde;2-Oxo-4-hydroxy-5-aminovalerate;N-Methyl-D-aspartic_acid;2,5-Dioxopentanoate;Itaconate;Mesaconate;Acetylpyruvate;(E)-Glutaconate;2-Methylmaleate;4,5-Dioxopentanoate	C00025;C00217;C00302;C00979;C03618;C03790;C05574;C05938;C05941;C12269;C00433;C00490;C01732;C02132;C02214;C02226;C02800
793	M148T212	148.06	3.5333	482.06	1090.89	1280.16	852.879	1908.59	1352.7	766.332	780.397	758.479	797.643	780.54	1847.75	2222.27	1193.21	1498.81	1542.37	962.726	1052.36	1976.85	1161.79	885.639	-	-	4447	17	L-Glutamate;D-Glutamate;Glutamate;O-Acetyl-L-serine;L-threo-3-Methylaspartate;N-(Carboxymethyl)-D-alanine;3-Aminopentanedioate;L-4-Hydroxyglutamate_semialdehyde;2-Oxo-4-hydroxy-5-aminovalerate;N-Methyl-D-aspartic_acid;2,5-Dioxopentanoate;Itaconate;Mesaconate;Acetylpyruvate;(E)-Glutaconate;2-Methylmaleate;4,5-Dioxopentanoate	C00025;C00217;C00302;C00979;C03618;C03790;C05574;C05938;C05941;C12269;C00433;C00490;C01732;C02132;C02214;C02226;C02800
794	M148T240	148.075	3.99852	204.739	1136.73	1561.21	1955.5	3980.17	3038.48	1051.2	656.726	2603.55	2376.77	1952.39	2303.23	2554.21	3211.58	2822.17	2430.29	1857.61	2130.18	2423.96	2263.3	1687.82	-	-	3615	2	3-Methyloxindole;2-Indanone_oxime	C02366;C14639
795	M148T58	148.096	0.966733	2805.36	5267.91	3793.84	2697.83	5119.78	4660.62	2501.92	2771.26	1764.12	816.542	2003.6	950.581	1046.97	1459.14	781.279	2243.25	10682.8	10012.9	10201.1	2537.59	1885.78	-	-	3007	17	Fagomine;N-Hydroxy-L-isoleucine;(4S)-4-Hydroxy-L-isoleucine;4-Methyl-2-oxopentanoate;(S)-3-Methyl-2-oxopentanoic_acid;2-Oxohexanoic_acid;(R)-Pantolactone;3-Oxohexanoic_acid;5-Oxohexanoic_acid;6-Hydroxyhexan-6-olide;3-Methyl-2-oxopentanoate;beta-Ketoisocaproate;Ethyl_3-oxobutanoate;(3R)-3-Methyl-2-oxopentanoic_acid;Adipate_semialdehyde;1-Oxa-2-oxo-3-hydroxycycloheptane;2-Hydroxyethyl_methacrylate	C10144;C20310;C20802;C00233;C00671;C00902;C01012;C02122;C02129;C03241;C03465;C03467;C03500;C06008;C06102;C12314;C14530
796	M148T167	148.111	2.78987	1793.86	1264.58	745.155	5519	8883.75	9193.65	8755.56	5092.79	344.016	753.465	1378.38	10513.1	8063.02	7703.82	13525.9	4431.74	5367.91	5443.23	5325.86	5199.82	4733.38	-	-	5119	1	Actinidine	C09910
797	M148T230	148.111	3.83012	530.453	2156.54	2614.61	2092.31	828.432	1129.03	1507.53	296.263	274.083	385.227	468.291	773.717	1540.9	1273.98	2179.92	852.723	554.846	496.374	912.25	458.518	1034.85	-	-	3277	1	Actinidine	C09910
798	M149T482	148.937	8.03775	2577.93	2025.21	2179.97	2148.63	2157.18	2071.26	2717.87	2249.27	2370.06	2195.82	1868.57	2384.89	2100.41	2720.49	2130.99	2036.45	2215.54	2385.6	1932.87	1859.21	1973.58	-	[M+H-C2H4]+ 175.953	181	0	-	-
799	M149T461	149.023	7.6858	188359	112446	194176	115734	138538	135644	118513	135541	119564	193261	153802	131295	114285	106154	99993.8	149088	125174	136689	89941.7	95888.8	86546.8	[44][M]+	-	40	0	-	-
800	M149T337_1	149.023	5.61782	11901.9	11790.5	13007.5	30086.1	47043.4	34038.4	19465.8	43300.1	12714.1	11694.2	12549.6	15534.2	20441.6	11837.5	11814.2	16594.9	18342.2	18330.9	17811.8	18960.8	17742.4	-	-	7955	0	-	-
801	M149T410	149.023	6.83288	13816.9	13454.2	14044.1	12916.2	13527.9	28658.5	34362.3	68672.8	14026.6	12951.8	13799.8	31707.2	49470.8	14645.3	17623.9	28828.6	18641.3	19221.1	32983.4	20286.5	18810.3	-	-	5445	0	-	-
802	M149T293	149.044	4.87828	6122.37	4647.52	3330.88	12347.6	11137.1	3965.43	7890.88	4013.32	4122.76	2918.76	4802.14	4437.55	4163.72	4039.81	3740.44	4649.61	3343.29	5594.28	5510.52	4937.88	4210.32	-	-	3908	18	D-Arabinono-1,4-lactone;2-Dehydro-3-deoxy-L-arabinonate;Citramalate;(R)-2-Hydroxyglutarate;L-Arabinono-1,4-lactone;D-Xylonolactone;(R)-2-Methylmalate;(S)-2-Methylmalate;2-Hydroxyglutarate;D-Xylono-1,4-lactone;L-Xylono-1,4-lactone;(S)-2-Hydroxyglutarate;2-Dehydro-3-deoxy-D-xylonate;L-Arabinono-1,5-lactone;L-threo-3-Methylmalate;D-threo-3-Methylmalate;D-erythro-3-Methylmalate;5-Amino-4-imidazolecar…	C00652;C00684;C00815;C01087;C01114;C02266;C02612;C02614;C02630;C02753;C02994;C03196;C03826;C05405;C06029;C06031;C06032;C04051
803	M149T269	149.042	4.485	7277.81	1501.98	1800.03	1287.92	7792.34	7047.4	936.192	7798.55	1260.89	1938.52	3539.85	8368.07	1586.5	1401.71	8128.53	1324.7	1365.25	1303.27	1681.39	1407.05	987.043	[43][M+1]+	-	4248	1	5-Amino-4-imidazolecarboxyamide	C04051
804	M149T92	149.044	1.53574	3048.73	3216.58	3103.96	3019.84	3464.01	4421.96	3852.54	3087.07	3696.59	3864.45	4391.93	2523.01	3961.86	2323.49	2703.21	2575.4	3443.08	3311.17	3866.86	2728.21	3343.28	-	-	8844	18	D-Arabinono-1,4-lactone;2-Dehydro-3-deoxy-L-arabinonate;Citramalate;(R)-2-Hydroxyglutarate;L-Arabinono-1,4-lactone;D-Xylonolactone;(R)-2-Methylmalate;(S)-2-Methylmalate;2-Hydroxyglutarate;D-Xylono-1,4-lactone;L-Xylono-1,4-lactone;(S)-2-Hydroxyglutarate;2-Dehydro-3-deoxy-D-xylonate;L-Arabinono-1,5-lactone;L-threo-3-Methylmalate;D-threo-3-Methylmalate;D-erythro-3-Methylmalate;5-Amino-4-imidazolecar…	C00652;C00684;C00815;C01087;C01114;C02266;C02612;C02614;C02630;C02753;C02994;C03196;C03826;C05405;C06029;C06031;C06032;C04051
805	M149T190	149.059	3.15875	2498.95	4075.37	5855.61	9990.14	17476.9	12093.6	5205.42	5115.91	766.946	1045.43	1269.95	2176.78	3769.57	2903.22	2648.3	3864.91	6536.31	5032.73	6687.29	5067.31	4279.55	-	-	4484	7	trans-Cinnamate;Dihydrocoumarin;4-Hydroxycinnamyl_aldehyde;3-Hydroxy-1-indanone;3-Isochromanone;Cinnamic_acid;Pyruvophenone	C00423;C02274;C05608;C07720;C07728;C10438;C17268
806	M149T143	149.059	2.38382	1532.56	4736.02	1361.67	5844.17	5866.39	4919.51	5000.05	1146.21	2414.43	2149.09	1949.91	8735.88	4884.9	7129.07	13489.2	2355.6	5991.84	2533.29	2054.55	3909.33	4010.51	-	-	5626	7	trans-Cinnamate;Dihydrocoumarin;4-Hydroxycinnamyl_aldehyde;3-Hydroxy-1-indanone;3-Isochromanone;Cinnamic_acid;Pyruvophenone	C00423;C02274;C05608;C07720;C07728;C10438;C17268
807	M149T446	149.059	7.42957	10931.4	7151.79	1474.19	7344.57	762.192	973.232	1680.43	1449.53	8033.93	1511.51	1973.39	11316.6	1288.54	511.832	1156.2	676.142	2123	2151.46	8910.91	1340.41	1243.9	-	-	4169	7	trans-Cinnamate;Dihydrocoumarin;4-Hydroxycinnamyl_aldehyde;3-Hydroxy-1-indanone;3-Isochromanone;Cinnamic_acid;Pyruvophenone	C00423;C02274;C05608;C07720;C07728;C10438;C17268
808	M149T281	149.059	4.68681	5271.93	3121.47	4976.07	9058.36	7559.65	6330.8	6755.4	5301.6	1448.54	1811.42	3266.07	5216.57	6568.17	5476.95	5640.13	2345.21	3760.55	3377.6	3550.8	4354.91	3357.78	-	-	5793	7	trans-Cinnamate;Dihydrocoumarin;4-Hydroxycinnamyl_aldehyde;3-Hydroxy-1-indanone;3-Isochromanone;Cinnamic_acid;Pyruvophenone	C00423;C02274;C05608;C07720;C07728;C10438;C17268
809	M149T207	149.059	3.44872	8857.41	4506	7859.29	1493.13	4967.11	2596.85	3506.77	5160.09	645.19	966.018	2812.8	1885.94	3438.24	2612.99	2570.28	1883.83	2396.31	2660.53	2085.01	2311.71	1900.53	-	-	6389	7	trans-Cinnamate;Dihydrocoumarin;4-Hydroxycinnamyl_aldehyde;3-Hydroxy-1-indanone;3-Isochromanone;Cinnamic_acid;Pyruvophenone	C00423;C02274;C05608;C07720;C07728;C10438;C17268
810	M149T245_1	149.059	4.08327	3005.07	3577.08	4459.78	2547.68	16935.5	13142.1	2005.72	2050.07	1436.21	10231.1	10925.1	1653.2	18615.5	2261.46	2259.84	14328.7	11655.8	1759.8	1904.29	12619	1859.25	-	-	6952	7	trans-Cinnamate;Dihydrocoumarin;4-Hydroxycinnamyl_aldehyde;3-Hydroxy-1-indanone;3-Isochromanone;Cinnamic_acid;Pyruvophenone	C00423;C02274;C05608;C07720;C07728;C10438;C17268
811	M149T355	149.059	5.91175	621.389	9861.7	1221.11	12642.8	10864.1	9976.95	2150.75	1182.84	1108.77	692.724	5427.1	2658.68	7301.48	2397.43	4390.37	6712.46	1463.06	2499.33	1714.26	2089.18	7287.21	-	-	23	7	trans-Cinnamate;Dihydrocoumarin;4-Hydroxycinnamyl_aldehyde;3-Hydroxy-1-indanone;3-Isochromanone;Cinnamic_acid;Pyruvophenone	C00423;C02274;C05608;C07720;C07728;C10438;C17268
812	M149T263	149.059	4.38717	4495.57	19287.7	29941.7	4657.98	6186.89	8066.63	1901.6	5309.14	1115.11	1068.05	801.659	1676.72	1608.86	1252.67	1701.89	4432.81	7964.36	8314.5	8586.96	1963.14	7627.89	-	-	8065	7	trans-Cinnamate;Dihydrocoumarin;4-Hydroxycinnamyl_aldehyde;3-Hydroxy-1-indanone;3-Isochromanone;Cinnamic_acid;Pyruvophenone	C00423;C02274;C05608;C07720;C07728;C10438;C17268
813	M149T93	149.059	1.54966	3437.83	4112.79	2556.31	4405.59	5149.7	4919.02	2502.78	3097.73	3182.22	2728.61	2812.21	4873.19	1377.81	3341.06	5229.89	1033.04	2892.82	1910.07	2615.7	2110.85	2418.11	-	[M+2H-C5H8O4]2+ 428.135	3718	0	-	-
814	M149T245_2	149.096	4.08592	2804.2	12990.9	17018.4	14779.2	11703.1	8960.52	6118.59	4074.9	8957.48	8213.96	9382.66	15302.3	16752.5	13351.4	16560.4	12683.2	10164.6	11174.6	10792.1	12760.3	10549.3	[45][M]+	-	152	5	4-Isopropylbenzaldehyde;Anethole;Estragole;5,6,7,8-Tetrahydro-2-naphthol;trans-Lachnophyllol	C06577;C10428;C10452;C14309;C17965
815	M149T225	149.096	3.74577	1662.32	31524.9	54979.2	41124.1	11613.7	11538.3	6072.9	4114.43	2472.55	3186.81	2202.02	3066.26	4608.1	2449.54	3532.92	3542.99	12975.7	12027.2	15927.3	14988.1	13441.6	-	-	20	5	4-Isopropylbenzaldehyde;Anethole;Estragole;5,6,7,8-Tetrahydro-2-naphthol;trans-Lachnophyllol	C06577;C10428;C10452;C14309;C17965
816	M149T291	149.096	4.84512	1936.85	32371.3	31022	33542.8	56594.4	29998.5	14108.8	8099.32	6067.85	5770.68	7144.33	6500.83	8873.08	6620.11	6365.5	6388.2	13662.6	27346.1	20353	13915.5	13687.7	-	-	2039	5	4-Isopropylbenzaldehyde;Anethole;Estragole;5,6,7,8-Tetrahydro-2-naphthol;trans-Lachnophyllol	C06577;C10428;C10452;C14309;C17965
817	M149T396	149.095	6.59685	6174.68	5855.28	7795.24	7267.61	9493.07	8093.61	6792.87	6147.57	3239.72	5550.12	1748.97	5483.78	7259.36	3166.42	3638.6	4430.21	3690.57	7375.9	3241.2	4380.88	2771.73	-	-	5960	5	4-Isopropylbenzaldehyde;Anethole;Estragole;5,6,7,8-Tetrahydro-2-naphthol;trans-Lachnophyllol	C06577;C10428;C10452;C14309;C17965
818	M149T337_2	149.096	5.618	7260.46	6454.67	15281.1	16597.6	16925.1	10109.6	8408.58	7363.22	4143.46	1912.7	8061.75	10434	10631.9	10122.2	2170.93	2557.77	9922.78	4210.56	6258.12	10348	9321.78	-	-	7961	5	4-Isopropylbenzaldehyde;Anethole;Estragole;5,6,7,8-Tetrahydro-2-naphthol;trans-Lachnophyllol	C06577;C10428;C10452;C14309;C17965
819	M149T163	149.107	2.71307	2997.62	2898.49	2691.76	1740.94	5536.59	3031.7	952.079	528.555	3141.77	1366.36	2481.48	1261.7	1008.08	946.173	1093.74	1683.62	2319.19	2523.26	2907.52	2386.84	1851.67	-	-	6988	4	Nornicotine;(+)-Nornicotine;Tolylacetonitrile;Skatole	C06524;C11360;C02596;C08313
820	M149T422	149.132	7.02948	14875.1	8683.37	11280.5	11625.2	31045.5	32023.8	50317.4	10316.2	19686.3	15084.4	12054.3	16024.2	31603.1	23153.3	11920.7	14426.5	21635.4	41667.7	44134.2	14239.5	41584	-	-	4333	1	Ectocarpen	C16993
821	M149T346	149.132	5.76823	4406.04	22950.8	18428.5	46302.8	20453.1	9093.62	5546.51	5023.16	5280.55	5139.92	5484.51	6689.72	7301.24	7704.91	6313.61	6338.77	7446.49	8590.02	7721.89	6184.78	7087.01	-	-	2654	1	Ectocarpen	C16993
822	M149T252	149.132	4.20775	4083.51	9274.26	13359.2	8570.18	9955.87	6634.24	5136.96	4446.84	13543.7	4275.51	4268.95	8254.34	7385.93	5237.51	5190.46	5054.73	5793.55	5622.28	7900.03	6632.43	12608.7	-	-	6053	1	Ectocarpen	C16993
823	M150T44	149.597	0.736267	127.328	314.295	486.609	1105.26	1848.13	1263.84	354.884	223.946	570.787	555.711	449.476	1178.84	1252.7	808.755	796.781	980.1	881.057	808.324	894.37	729.449	864.27	-	-	8224	0	-	-
824	M150T482	149.951	8.03775	1576.76	771.497	626.936	965.048	1229.96	905.117	1459.27	1349.67	1299.01	1223.5	1016.2	953.225	980.819	1065.81	528.027	1099.89	1054.61	928.282	1070.95	845.357	701.224	-	-	181	0	-	-
825	M150T485	149.987	8.08277	1275.2	1396.83	1050.52	1147.44	1277.09	1062.94	1390.96	1331.73	1215.8	1137.56	1236.25	1009.37	1099.08	1541.38	1113.18	1182.95	1175.96	1393.49	1172.15	1340.56	981.759	-	-	8575	0	-	-
826	M150T461	150.026	7.6858	15939.6	10072.6	17223.3	10391.1	12816.1	14421.8	10725.5	11829	11418.6	18839.8	8303.12	12153.1	10895.6	9425.02	9821.7	13489.5	11921.3	9066.26	8844.38	10134.9	9654.21	[44][M+1]+	-	40	2	5-Amino-4-imidazole_carboxylate;1-Methyl-4-nitroimidazole	C05516;C16621
827	M150T64	150.057	1.06736	3111.78	2405	2650.99	6047.17	6862.99	5939.3	2204.54	2495.11	3267.88	4128.58	4883.13	8408.97	5025.31	10836.7	13254.2	5336.48	6084.78	5836.1	5386.02	6329.55	6176.63	-	-	7514	5	L-Methionine;D-Methionine;Methionine;Penicillamine;THTC	C00073;C00855;C01733;C07418;C11074
828	M150T84	150.058	1.3932	2515.81	2785.04	3666.08	4851.78	9389.82	6903.06	1567.64	2199.98	3003.04	3330.75	3413.41	9286.77	6761.52	8929.28	12381.4	4747.78	3521.69	5165.52	5403.22	5750.07	4873.77	-	-	8488	5	L-Methionine;D-Methionine;Methionine;Penicillamine;THTC	C00073;C00855;C01733;C07418;C11074
829	M150T257	150.054	4.2824	1129.81	1840.72	2401.82	1569.97	2539.26	2698	2116.8	1778.8	943.517	833.963	875.013	983.803	1282.6	702.992	702.879	1224.35	1658.13	1385.91	1284.25	1330.95	813.96	-	-	3466	7	4-Hydroxymandelonitrile;2,3-Dihydroxyindole;2-Formylaminobenzaldehyde;(S)-4-Hydroxymandelonitrile;5,6-Dihydroxyindole;Gentianadine;3-Hydroxyindolin-2-one	C00650;C02775;C03574;C03742;C05578;C09957;C11130
830	M150T179	150.055	2.98952	603.284	4288.92	5738.97	5772.33	4409.87	3939.85	1028.63	470.315	772.066	1805	2096.57	1274.77	1028.17	2386.43	2388.75	1324.32	2466.43	2409.22	2253.41	3408.25	2249.2	-	-	3941	7	4-Hydroxymandelonitrile;2,3-Dihydroxyindole;2-Formylaminobenzaldehyde;(S)-4-Hydroxymandelonitrile;5,6-Dihydroxyindole;Gentianadine;3-Hydroxyindolin-2-one	C00650;C02775;C03574;C03742;C05578;C09957;C11130
831	M150T58	150.077	0.960717	3119.26	2762.15	1575.02	1297.94	2302.81	824.554	3010.47	4160.58	412.328	2547.33	2182.08	7546.01	1616.5	4952.21	6536.21	2449.16	3317.18	3471.33	2000.17	2252.37	1652.49	-	-	7920	15	N,N-Dihydroxy-L-valine;4-Amino-4-deoxy-L-arabinose;3-Methyladenine;1-Methyladenine;7-Methyladenine;6-Methylaminopurine;Glutarate;2-Acetolactate;Deoxyribonolactone;4-Hydroxy-2-oxopentanoate;2-(Hydroxymethyl)-4-oxobutanoate;3-Hydroxy-3-methyl-2-oxobutanoic_acid;(S)-2-Acetolactate;(S)-4,5-Dihydroxypentane-2,3-dione;Pteridine	C20314;C20931;C00913;C02216;C02241;C08434;C00489;C00900;C02674;C03589;C04106;C04181;C06010;C11838;C07581
832	M150T299	150.091	4.98471	3826.92	1526.9	2540.07	15578	26843.4	20251.3	5823.85	7568.79	2681.13	7155.6	12591.7	13248.1	17838.7	9909.61	11546	17713.3	10917.2	12687.6	13834.9	11166	11370.9	-	-	2537	6	D-Cathinone;3-Phenylpropionaldoxim;Cinnamaldehyde;Indanone;2-Indanone;Atropaldehyde	C08301;C17236;C00903;C01504;C07727;C16592
833	M150T336	150.091	5.59784	887.247	981.385	1969.09	3588.37	6208.24	4290.96	2421.25	1632.2	735.424	1049.33	970.547	5624.64	6490.28	2393.3	4025.09	3539.59	2548.2	2644.91	2408.16	2703.2	2642.49	-	-	3856	6	D-Cathinone;3-Phenylpropionaldoxim;Cinnamaldehyde;Indanone;2-Indanone;Atropaldehyde	C08301;C17236;C00903;C01504;C07727;C16592
834	M150T117	150.091	1.95808	791.289	687.27	759.095	2210.13	3424.11	3166.35	6160.45	2590.68	613.342	602.306	824.763	3724.61	3967.77	2431.56	5169.63	2257.54	2897.87	2459.03	1859.38	2067.05	1962.05	-	-	6263	6	D-Cathinone;3-Phenylpropionaldoxim;Cinnamaldehyde;Indanone;2-Indanone;Atropaldehyde	C08301;C17236;C00903;C01504;C07727;C16592
835	M150T245	150.099	4.09003	516.5	1410.75	3992.8	1026.72	1875.35	1132.47	646.48	509.644	948.029	1036.62	1070.8	1722.46	1902.47	1426.91	1653.08	1249.41	1129.72	754.711	922.67	1057.35	1083.33	[45][M+1]+	-	6907	2	Galegine;Methylenediurea	C08303;C06381
836	M150T475	150.102	7.91864	3340.64	3139.17	1497.6	3582.01	3804.04	2436.79	1787.71	2540.86	3199.13	2146.36	1181.78	1307.58	3670.38	3344.07	3455.87	1963.65	2310	2629.88	2420.84	2722.59	1380.77	-	-	7156	1	Indoleamine	C01819
837	M150T463	150.127	7.72286	2971.23	2894.54	4095.71	2526.64	2687.51	1272.05	1312.51	652.946	3380.93	1586.28	1202.42	1249.03	3213.04	4245.89	2903.29	3117.44	840.476	1536.91	2561.96	3196.97	667.008	-	[M+3H]3+ 447.344	656	0	-	-
838	M151T482	150.932	8.03823	971.432	927.449	988.924	770.954	1044.88	989.732	891.882	615.09	1438.61	773.168	1187.81	939.294	989.301	1188.81	928.931	648.114	970.222	794.437	996.897	899.66	732.141	-	-	7647	2	Calcium_oxalate;Dichloroacetate	C17478;C11149
839	M151T461	151.027	7.68542	1614.24	656.418	1884.15	1175.85	1539.86	739.169	1031.59	1397.32	1201.8	2197.58	1247.24	1624.14	1075.22	1295.46	643.718	1322.61	936.753	908.997	483.954	958.742	1134.18	[44][M+2]+	-	2442	0	-	-
840	M151T44	151.035	0.7376	1273.76	2889.47	4474.88	8931.57	12133.1	9665.58	4425.68	2848.92	1643.63	12976.9	23326.2	1426.27	2484.18	998.699	678.735	13143.2	5363.26	5353.1	5306.03	5398.37	6018.91	-	-	8236	0	-	-
841	M151T102	151.039	1.70255	7057.48	6106.08	7336.05	8862.59	8630.74	7350.64	4206.86	4534.2	3180.99	3520.72	4320.9	3804.02	4998.32	3818.07	2677.98	4443.81	3536.57	5466.77	6539.81	5328.51	5173.25	-	-	8161	3	alpha-Oxo-benzeneacetic_acid;2-Carboxybenzaldehyde;Piperonal	C02137;C03057;C10812
842	M151T186	151.038	3.10732	21123	143301	192158	225769	231750	192622	138766	88135.6	29162.3	37042	50138.5	51359.4	53937.6	43993.9	54745.3	52261.9	115130	107190	113931	110781	103406	[46][M]+	-	5907	3	alpha-Oxo-benzeneacetic_acid;2-Carboxybenzaldehyde;Piperonal	C02137;C03057;C10812
843	M151T228	151.038	3.79963	9126.08	13422	10416.1	9287.05	14722.6	14007.4	8206.92	9229.7	773.419	1138.98	1496.99	3196.44	4657.32	1103.12	1437.44	3433.84	10219.4	8071.48	8692.46	8512.83	7731	-	[M+H-C6H10O4]+ 296.082	1108	1	3,3'-Dimethoxybenzidine-4,4'-diisocyanate	C19403
844	M151T67	151.061	1.12052	6458.99	5226.87	4975.86	10289.5	13289.2	12276.9	6148.62	6054.14	6793.91	7108.01	6282.53	12446.3	11544.1	15315.8	15581.1	10752.4	14105.1	10830.9	10896.6	13150.1	13130.5	-	-	138	31	D-Ribose;D-Xylose;D-Arabinose;L-Arabinose;D-Ribulose;D-Xylulose;L-Xylulose;D-Lyxose;L-Ribulose;Xylose;D-Apiose;L-Lyxose;L-Xylose;beta-D-Xylose;alpha-D-Lyxose;alpha-D-Xylose;beta-L-Arabinose;alpha-L-Arabinose;Ribulose;L-Arabinofuranose;beta-D-Apiose;beta-D-Ribopyranose;alpha-D-Ribulose;L-Arabinose;beta-D-Ribofuranose;beta-L-Arabinofuranose;Apiose;D-Ribose;D-Arabinofuranose;R-THMF;Dipropyl_disulfide	C00121;C00181;C00216;C00259;C00309;C00310;C00312;C00476;C00508;C01394;C01488;C01508;C01510;C02096;C02204;C02205;C02479;C02604;C05052;C06115;C08346;C08353;C08354;C11476;C16639;C20569;C21040;C21057;C21067;C21382;C08373
845	M151T121	151.061	2.02057	2802.79	25725.5	26788.3	67430.8	93369.6	63953.7	11726.9	6719.14	19863.8	19837.6	19335.8	38206.8	126493	29730.1	31781.8	36678.6	27933.4	37328.1	36063.4	41268.4	38962.8	-	-	220	31	D-Ribose;D-Xylose;D-Arabinose;L-Arabinose;D-Ribulose;D-Xylulose;L-Xylulose;D-Lyxose;L-Ribulose;Xylose;D-Apiose;L-Lyxose;L-Xylose;beta-D-Xylose;alpha-D-Lyxose;alpha-D-Xylose;beta-L-Arabinose;alpha-L-Arabinose;Ribulose;L-Arabinofuranose;beta-D-Apiose;beta-D-Ribopyranose;alpha-D-Ribulose;L-Arabinose;beta-D-Ribofuranose;beta-L-Arabinofuranose;Apiose;D-Ribose;D-Arabinofuranose;R-THMF;Dipropyl_disulfide	C00121;C00181;C00216;C00259;C00309;C00310;C00312;C00476;C00508;C01394;C01488;C01508;C01510;C02096;C02204;C02205;C02479;C02604;C05052;C06115;C08346;C08353;C08354;C11476;C16639;C20569;C21040;C21057;C21067;C21382;C08373
846	M151T97	151.061	1.60943	17375	2759.99	5244.87	10366.7	17447	16464	14639	15460.3	9310.11	8095.87	4983.93	60097.2	47963.2	41684	74266.7	27134.9	15042.9	20854.5	18978.2	24539.8	19517.9	-	-	6435	31	D-Ribose;D-Xylose;D-Arabinose;L-Arabinose;D-Ribulose;D-Xylulose;L-Xylulose;D-Lyxose;L-Ribulose;Xylose;D-Apiose;L-Lyxose;L-Xylose;beta-D-Xylose;alpha-D-Lyxose;alpha-D-Xylose;beta-L-Arabinose;alpha-L-Arabinose;Ribulose;L-Arabinofuranose;beta-D-Apiose;beta-D-Ribopyranose;alpha-D-Ribulose;L-Arabinose;beta-D-Ribofuranose;beta-L-Arabinofuranose;Apiose;D-Ribose;D-Arabinofuranose;R-THMF;Dipropyl_disulfide	C00121;C00181;C00216;C00259;C00309;C00310;C00312;C00476;C00508;C01394;C01488;C01508;C01510;C02096;C02204;C02205;C02479;C02604;C05052;C06115;C08346;C08353;C08354;C11476;C16639;C20569;C21040;C21057;C21067;C21382;C08373
847	M151T285	151.075	4.7581	2412.08	6512.99	7128.93	8113.08	15156.3	10229.5	5851.45	3129.23	1788.72	1674.6	1831.07	6043.95	5093.03	4776.01	7897.18	3535.59	8515.66	6273.99	6524.36	5850.06	6964.05	-	-	2002	9	Tolylacetate;4-Coumaryl_alcohol;Phenylpropanoate;p-Hydroxypropiophenone;Benzyl_acetate;4-Hydroxydihydrocinnamaldehyde;4-Vinylguaiacol;Phenyl_glycidyl_ether;(2E,4E,6E)-4-Methylocta-2,4,6-trienedial	C01963;C02646;C05629;C13342;C15513;C16706;C17883;C19291;C20697
848	M151T454	151.075	7.56032	2428.45	2973.62	1781.55	2861.77	1573.26	2174.95	5893.64	3857.9	3500.88	3534.06	1957.79	1821.15	1988.62	7142.12	4244.63	5629.99	4515.04	5709.44	901.747	2467.74	2479.65	-	-	4606	9	Tolylacetate;4-Coumaryl_alcohol;Phenylpropanoate;p-Hydroxypropiophenone;Benzyl_acetate;4-Hydroxydihydrocinnamaldehyde;4-Vinylguaiacol;Phenyl_glycidyl_ether;(2E,4E,6E)-4-Methylocta-2,4,6-trienedial	C01963;C02646;C05629;C13342;C15513;C16706;C17883;C19291;C20697
849	M151T320	151.075	5.3372	25297.9	10544	6641.11	19063.3	9097.39	20951.9	38800.4	33596.4	3627.48	3925.91	4075.78	4930.66	8533.36	5032.19	5627.02	5325.38	9636.15	11002.8	12176.4	9851.14	13007.3	-	-	1540	9	Tolylacetate;4-Coumaryl_alcohol;Phenylpropanoate;p-Hydroxypropiophenone;Benzyl_acetate;4-Hydroxydihydrocinnamaldehyde;4-Vinylguaiacol;Phenyl_glycidyl_ether;(2E,4E,6E)-4-Methylocta-2,4,6-trienedial	C01963;C02646;C05629;C13342;C15513;C16706;C17883;C19291;C20697
850	M151T352	151.075	5.8676	3761.73	3959.62	6426.3	7747.91	8343.13	3902.3	7683.68	5520.85	4619.92	3701.39	4350.86	7703.28	9415.68	5973.32	7721.63	543.104	2176.1	3604.56	2048.97	2209.54	1981.07	-	[M+2H-CH4]2+ 316.151	23	0	-	-
851	M151T388	151.075	6.47052	1506.54	2725.26	5469.33	2924.99	8594.4	3824.89	1769.38	3789.71	5192.03	1567.32	3566.36	5413.13	6132.84	1463.63	4794.92	5107.52	2507.17	4840.28	1800.14	2000.7	2194.91	-	-	18	9	Tolylacetate;4-Coumaryl_alcohol;Phenylpropanoate;p-Hydroxypropiophenone;Benzyl_acetate;4-Hydroxydihydrocinnamaldehyde;4-Vinylguaiacol;Phenyl_glycidyl_ether;(2E,4E,6E)-4-Methylocta-2,4,6-trienedial	C01963;C02646;C05629;C13342;C15513;C16706;C17883;C19291;C20697
852	M151T265	151.075	4.42082	2017.02	6684.44	8983.29	6297.34	10156.9	7807.43	4088.52	2571.24	1584.11	886.074	2104.91	2025.92	2455.23	1215.04	2045.24	1888.5	3242.11	3682.16	2504.95	3397.76	2672.52	-	-	7037	9	Tolylacetate;4-Coumaryl_alcohol;Phenylpropanoate;p-Hydroxypropiophenone;Benzyl_acetate;4-Hydroxydihydrocinnamaldehyde;4-Vinylguaiacol;Phenyl_glycidyl_ether;(2E,4E,6E)-4-Methylocta-2,4,6-trienedial	C01963;C02646;C05629;C13342;C15513;C16706;C17883;C19291;C20697
853	M151T223	151.075	3.72352	2559.72	2922.36	3224.08	42603.7	89366.5	48113.1	3870.73	2247.4	1114.21	993.694	1288.48	2522.31	2402.84	1144.34	1251.4	1137.83	12268.5	12253.9	12417.4	12092.4	10005.4	-	-	7074	9	Tolylacetate;4-Coumaryl_alcohol;Phenylpropanoate;p-Hydroxypropiophenone;Benzyl_acetate;4-Hydroxydihydrocinnamaldehyde;4-Vinylguaiacol;Phenyl_glycidyl_ether;(2E,4E,6E)-4-Methylocta-2,4,6-trienedial	C01963;C02646;C05629;C13342;C15513;C16706;C17883;C19291;C20697
854	M151T299	151.095	4.97764	2915.14	7085.3	12221.1	3252.84	4314.49	4632.16	4136.18	3387.58	3488.06	2041.98	3126.08	4137.64	3529.8	2510.13	1261.23	3707.22	4406.81	2491.89	5801.43	4055.78	5946.68	-	-	2538	0	-	-
855	M151T463	151.096	7.71648	4269.87	6276.56	8160.94	8033.27	8026.13	4396.48	8137.38	7764.37	10373	2638.42	1686.61	9372.04	8419.45	3741.78	6499.17	8907.28	7675.77	18634.2	9375.64	9428.8	8517.08	-	-	7717	0	-	-
856	M151T368	151.111	6.13718	4625.84	14284.1	56610.7	50245	40077.6	27169.6	30764.8	28465.3	5998.6	6249.32	6717.47	9707.72	10984.3	8057.3	9297.31	8987.96	24809.6	22494.5	23815	25222.1	21023.9	-	[M+H-H20]+ 168.116	4301	30	6-Oxocineole;1,2-Campholide;(+)-exo-5-Hydroxycamphor;Iridodial;(Z)-3,5-Hexadienyl_butyrate;Lilac_aldehyde;Tiglyl_tiglate;(+)-Iridodial;Iridomyrmecin;cis-trans-Nepetalactol;Ascaridole;Chrysanthemic_acid;Diosphenol;(4R,7R)-4-Isopropenyl-7-methyl-2-oxo-oxepanone;(3S,6R)-6-Isopropenyl-3-methyl-2-oxo-oxepanone;(4S,7R)-4-Isopropenyl-7-methyl-2-oxo-oxepanone;(3S,6S)-6-Isopropenyl-3-methyl-2-oxo-oxepanon…	C00848;C02108;C03448;C06069;C08489;C08498;C08546;C09785;C09786;C09804;C09836;C09842;C09854;C11402;C11403;C11414;C11418;C11651;C11937;C11943;C11944;C16461;C18019;C19083;C19731;C20221;C20222;C20223;C20322;C20323
857	M151T339	151.111	5.64633	3138.7	4964.75	7210.67	14064.3	19197.2	14111.6	7187.96	4966.7	3942.21	3804.68	3351.09	8703.28	11933.6	5548.63	6543	7594.84	7960.03	8355.57	8964.37	9234.91	8241.46	[47][M]+	[M+K]+ 112.148 [M+Na]+ 128.122 [M+H]+ 150.104	190	28	(-)-Carvone;(+)-Sabinone;Piperitenone;Isopiperitenone;(-)-Isopiperitenone;Perillyl_aldehyde;p-Cumic_alcohol;Carvacrol;Chrysanthenone;Menthofuran;Pinocarvone;Thymol;Umbellulone;Verbenone;(+)-(S)-Carvone;(+)-Chrysanthenone;Myrtenal;2-tert-Butylphenol;2-sec-Butylphenol;4-sec-Butylphenol;3-tert-Butylphenol;4-tert-Butylphenol;4-n-Butylphenol;4-Isopropyl-3-methylphenol;Eucarvone;Safranal;(+)-Menthofura…	C01767;C01868;C01951;C02289;C02485;C02576;C06576;C09840;C09843;C09868;C09884;C09908;C09911;C09913;C11383;C11394;C11939;C14130;C14138;C14139;C14188;C14200;C14464;C14741;C16955;C17062;C18025;C20944
858	M151T414	151.111	6.89535	3003.48	4820.35	4645.22	8404.69	14457.3	7834.58	4327.3	3857.75	3475	9213.56	4692.57	4063.86	5512.85	4104.53	4358.03	4081.33	4443.15	5743.3	5836.56	6441.1	5574.09	-	-	2272	28	(-)-Carvone;(+)-Sabinone;Piperitenone;Isopiperitenone;(-)-Isopiperitenone;Perillyl_aldehyde;p-Cumic_alcohol;Carvacrol;Chrysanthenone;Menthofuran;Pinocarvone;Thymol;Umbellulone;Verbenone;(+)-(S)-Carvone;(+)-Chrysanthenone;Myrtenal;2-tert-Butylphenol;2-sec-Butylphenol;4-sec-Butylphenol;3-tert-Butylphenol;4-tert-Butylphenol;4-n-Butylphenol;4-Isopropyl-3-methylphenol;Eucarvone;Safranal;(+)-Menthofura…	C01767;C01868;C01951;C02289;C02485;C02576;C06576;C09840;C09843;C09868;C09884;C09908;C09911;C09913;C11383;C11394;C11939;C14130;C14138;C14139;C14188;C14200;C14464;C14741;C16955;C17062;C18025;C20944
859	M151T439	151.111	7.31235	4521.27	4430.89	4657.61	5051.59	6775.02	5724.71	5172.02	1925.34	4350.89	4717.72	4986.25	6896.87	6717.77	5849.97	4360.57	6098.42	4000.09	3507.18	5627.28	4892.02	8038.24	-	-	4994	28	(-)-Carvone;(+)-Sabinone;Piperitenone;Isopiperitenone;(-)-Isopiperitenone;Perillyl_aldehyde;p-Cumic_alcohol;Carvacrol;Chrysanthenone;Menthofuran;Pinocarvone;Thymol;Umbellulone;Verbenone;(+)-(S)-Carvone;(+)-Chrysanthenone;Myrtenal;2-tert-Butylphenol;2-sec-Butylphenol;4-sec-Butylphenol;3-tert-Butylphenol;4-tert-Butylphenol;4-n-Butylphenol;4-Isopropyl-3-methylphenol;Eucarvone;Safranal;(+)-Menthofura…	C01767;C01868;C01951;C02289;C02485;C02576;C06576;C09840;C09843;C09868;C09884;C09908;C09911;C09913;C11383;C11394;C11939;C14130;C14138;C14139;C14188;C14200;C14464;C14741;C16955;C17062;C18025;C20944
860	M151T53	151.144	0.889517	661.376	729.78	908.648	452.432	139.398	239.608	156.444	665.517	32589.7	15533	1571.01	2614.29	2709.89	15903.4	1448.68	4393.33	3920.6	3372.54	3029.14	2294.78	1911.56	-	-	1464	0	-	-
861	M151T225	151.147	3.75248	1352.2	4839.58	4758.73	3960.39	803.59	905.975	425.139	1128.11	552.9	539.847	608.63	649.909	773.411	651.536	686.008	553.519	1335.85	1255.99	1528.34	2453.8	1674.27	-	-	1483	0	-	-
862	M152T271	151.54	4.51561	48.5952	3797.29	3707.12	5312.96	7198.2	7124.29	3903.56	1852.86	1185.08	1960.67	2887.22	3140.64	5068.53	1756.49	1828.91	4682.25	5114.2	4378.47	4261.3	3911.15	4887.34	-	-	3042	0	-	-
863	M152T124	151.549	2.06433	124.925	5259.79	3989.22	2736.9	2843.93	2187.59	1284.99	949.351	927.357	1560.64	2279.18	1319.74	2023.23	749.068	799.221	1144.61	1021.7	1827.91	1611.81	2271.44	2215.83	-	-	4348	0	-	-
864	M152T53	152.022	0.889517	10546.4	11919.4	10757.1	21173.1	24403.5	39966.9	53368.3	27524.4	75430.2	55615.3	48306	437456	515828	262538	469021	230650	89719.1	86617.4	89651.3	96962.7	91306.6	-	-	1465	2	Creatinine;3-(N-Nitrosomethylamino)propionitrile	C00791;C19280
865	M152T44	152.036	0.738558	238.646	472.505	705.6	1323.48	2028.03	1552.33	771.209	376.18	281.396	2041.54	3904.94	309.273	439.688	271.652	161.722	2134.11	997.042	914.245	837.39	853.604	1132.01	-	-	8225	0	-	-
866	M152T276	152.036	4.59682	393.607	505.571	309.94	680.151	1200.29	971.997	812.321	487.447	1098.96	976.711	911.325	1034.31	1176.79	1298.55	1439.55	1519.95	801.834	929.396	517.764	485.35	738.465	-	-	38	0	-	-
867	M152T159	152.034	2.64402	501.553	1524.3	728.675	1080.47	1832.67	1801.4	7162.59	4130.53	342.976	489.563	448.286	2279.48	1751.71	1601.1	2615.18	1084.01	1620.86	916.638	1408.69	1601.62	2798.53	-	-	5208	1	6-Imino-5-oxocyclohexa-1,3-dienecarboxylate	C04584
868	M152T220_1	152.036	3.66212	643.269	567.381	400.203	231.57	896.554	608.322	472.583	649.946	1141.29	1114.51	816.256	749.42	1236.01	746.011	550.621	976.9	616.427	516.674	576.161	635.524	769.392	-	-	2214	0	-	-
869	M152T186	152.042	3.10695	1952.53	12539.8	16009.9	18001.4	20397.5	17690.3	12604.9	7858.2	2584.82	2921.69	4433.44	4510.36	5487.83	3666.99	4673.75	4793.95	9293.4	9114.79	9262.52	9224.84	8233.21	[46][M+1]+	-	5918	0	-	-
870	M152T95	152.056	1.57628	5909.61	16071.9	15019.6	65538.9	70823.8	46390.4	2041.26	8733.41	20292.6	37462.1	43633.6	53092.5	150141	20136	11277.8	63724	38181.4	23905.4	31962	26487.7	24909.5	-	-	8447	5	Guanine;(S)-Malate;(R)-Malate;Malate;3-Dehydro-L-threonate	C00242;C00149;C00497;C00711;C03064
871	M152T67	152.056	1.12127	12424.7	13491.4	15183.4	21954.3	26869.8	14307.2	1369.98	5602.51	20253.1	18840.3	25606	57466.9	18560.2	12704.8	3587.56	90025.9	29147.5	22894.2	23841.3	40289.5	18832.1	-	[M+H-C6H10O4]+ 297.102	138	1	Longifolonine	C09569
872	M152T125	152.056	2.07825	29403	72075.2	110789	224697	310863	210782	7195.33	19203.1	117395	144420	172494	185456	331417	60553.4	6530.97	284557	113745	189980	138664	155811	123882	[48][M]+	[M+H-C6H10O4]+ 297.107	83	5	Guanine;(S)-Malate;(R)-Malate;Malate;3-Dehydro-L-threonate	C00242;C00149;C00497;C00711;C03064
873	M152T153	152.056	2.5524	6657.29	12691.5	14929.3	31058.1	51348.4	11557.5	2676.76	4401.36	6955.11	9822.55	24931	27901.1	50568.4	11063.9	3964.39	40513.4	27786.7	22824.5	23389.4	20315.9	23061.3	-	-	3646	5	Guanine;(S)-Malate;(R)-Malate;Malate;3-Dehydro-L-threonate	C00242;C00149;C00497;C00711;C03064
874	M152T220_2	152.07	3.66808	275.607	3178.68	4601.04	4311.76	3066.82	3488.33	1473.98	695.453	755.431	972.617	1422.53	978.014	621.402	457.064	1574.48	924.185	1915.2	1898.08	1895.39	2945.91	2282.45	-	-	2205	12	N-(Acetyloxy)benzenamine;N-Methylanthranilate;N-Methyl-4-aminobenzoate;(E)-4-Hydroxyphenylacetaldehyde_oxime;(Z)-4-Hydroxyphenylacetaldehyde_oxime;Acetaminophen;(R)-Mandelamide;2-Amino-3-methylbenzoate;Dopamine_quinone;2-Descarboxy-cyclo-dopa;L-Phenylglycine;O-Methyl_anthranilate	C02709;C03005;C03522;C04350;C04353;C06804;C07301;C16571;C17755;C17756;C18623;C20634
875	M152T320	152.078	5.33684	2277.03	1054.65	678.165	1365.83	1947.05	2040.64	4075.54	3118.76	1132.05	996.449	604.432	1145.29	2661.75	1034.42	942.995	1419.36	1473.87	1349.92	1164.14	1060.41	868.446	-	-	1534	0	-	-
876	M152T274	152.071	4.56433	356.566	176.053	578.974	1659.53	3064.35	1393.4	363.325	200.409	165.452	222.535	129.615	1061.32	1506.48	173.388	746.853	591.401	948.156	547.9	513.888	820.926	497.723	-	-	6863	12	N-(Acetyloxy)benzenamine;N-Methylanthranilate;N-Methyl-4-aminobenzoate;(E)-4-Hydroxyphenylacetaldehyde_oxime;(Z)-4-Hydroxyphenylacetaldehyde_oxime;Acetaminophen;(R)-Mandelamide;2-Amino-3-methylbenzoate;Dopamine_quinone;2-Descarboxy-cyclo-dopa;L-Phenylglycine;O-Methyl_anthranilate	C02709;C03005;C03522;C04350;C04353;C06804;C07301;C16571;C17755;C17756;C18623;C20634
877	M152T88	152.081	1.4603	7462.2	14466	13626.4	39731.5	234.343	973.008	3367.84	6413.89	906.059	531.671	22766.5	2393.31	2709.55	2772.83	3282.66	996.809	608.933	422.68	692.804	1328.91	16129.3	-	-	6178	1	Phenicarbazide	C19498
878	M152T301	152.107	5.01063	211.671	769.811	925.933	835.154	2309.49	1579.67	1170.05	616.895	524.015	1297.66	1804.65	5787.19	3358.55	4264.37	7917.7	2488.26	2275.8	2296.45	2246.87	2390.08	1892.21	-	-	5526	13	(+)-Norephedrine;N-Methyltyramine;N-Methylphenylethanolamine;Phenylpropanolamine;D-Cathine;Mearsine;alpha-Methyl-m-tyramine;(-)-Norephedrine;Indan-1-ol;Cinnamyl_alcohol;Phenylacetone;Chavicol;Isochavicol	C02343;C02442;C03711;C07911;C08300;C10158;C11776;C16719;C01710;C02394;C15512;C16930;C20464
879	M152T470	152.106	7.82665	2226.39	2380.24	1270.73	2430.03	3503.03	2927.74	3106.89	3651.39	2804.8	632.17	1606.52	2652.4	1893.1	516.319	2453.57	1891.79	3510.38	3509.56	3068.15	3541.77	3147.6	-	-	990	13	(+)-Norephedrine;N-Methyltyramine;N-Methylphenylethanolamine;Phenylpropanolamine;D-Cathine;Mearsine;alpha-Methyl-m-tyramine;(-)-Norephedrine;Indan-1-ol;Cinnamyl_alcohol;Phenylacetone;Chavicol;Isochavicol	C02343;C02442;C03711;C07911;C08300;C10158;C11776;C16719;C01710;C02394;C15512;C16930;C20464
880	M152T369	152.115	6.14837	509.517	1353.74	5327.4	4557.83	4908.82	3221.58	913.126	693.48	769.517	756.986	719.75	1047.76	1696.95	1775.17	1330.5	1261.38	1660.43	2333.99	1879.6	1685.87	1630.28	-	-	7443	0	-	-
881	M152T339	152.114	5.65504	321.063	853.524	981.213	2641.56	2538	1442.02	679.39	436.54	535.504	367.754	472.86	1446.29	1038.25	606.485	680.835	842.234	929.789	1072.53	700.672	814.25	845.605	[47][M+1]+	-	7846	0	-	-
882	M153T261	152.528	4.34999	238.766	76.8226	763.96	213.946	281.3	443.302	363.672	426.378	2056.64	2327.55	2970.28	2045.53	1607.72	2555.78	2597.1	1900.66	650.543	609.801	743.293	888.921	605.895	-	-	4827	0	-	-
883	M153T99	152.59	1.64744	262.519	1005.21	920.943	1447.1	2544.57	2602.9	365.7	525.937	741.163	731.091	1395.9	439.002	1760.27	1129.08	1648.62	772.576	598.326	1409.44	1743.6	1298.44	1322.45	-	-	48	0	-	-
884	M153T405	152.617	6.74238	11.7915	203.079	283.884	2794.51	5266.04	4118.57	86.7771	61.5712	539.09	414.216	582.61	1027.47	1827.95	398.756	395.426	1148.14	1265.31	1410.07	1253.83	1116.64	1546.31	-	-	6147	0	-	-
885	M153T334	153.022	5.57275	1817.69	1399.32	1553.48	1078.1	1360.62	1938.92	1786.4	1580.3	2390.63	2176.75	1428.42	2122.86	3284.98	2444.2	2191.19	1886.46	2096.32	2486.37	2165.79	2080.71	1643.09	-	-	7993	2	Thiopurine;6-Mercaptopurine	C01756;C02380
886	M153T93	153.014	1.5425	6246.73	984.141	1650.68	1658.56	1995.82	1126.9	791.025	699.061	1501.02	543.623	198.591	4325.5	957.654	716.662	8662.86	951.256	315.112	2301.3	2273.49	1232.43	2303.52	-	-	8835	1	Diallyl_sulfide	C08370
887	M153T45	153.032	0.749033	237.98	419.742	769.677	1660.11	1899.72	1203.07	629.235	441.867	3181.78	1882.41	3313.47	15647.6	23009.9	12116.6	21306.7	1832.68	677.637	714.053	798.696	881.431	646.508	-	-	8234	5	4-Fluorocyclohexadiene-cis,cis-1,2-diol;1-Fluorocyclohexadiene-cis,cis-1,2-diol;2-Hydroxycyclohexan-1-one;epsilon-Caprolactone;3-Hydroxycyclohexanone	C16483;C16484;C01147;C01880;C03228
888	M153T90	153.04	1.49198	8045.79	3600.99	472.125	1818.3	2011.25	1170.28	1248.78	3406.23	854.569	1153.82	1264.5	4497.08	719.452	5432.34	8510.39	2370.49	1953.41	1988.37	2471.89	2506.31	2106.1	-	-	1862	2	Xanthine;Alloxanthine	C00385;C07599
889	M153T186	153.044	3.09972	286.014	885.725	6476.42	1266.75	2084.09	2178.34	794.894	738.778	348.333	390.414	623.97	489.394	539.477	477.162	605.62	603.279	1151.35	988.606	2245	1045.34	844.74	[46][M+2]+	-	5919	0	-	-
890	M153T241	153.054	4.01662	3130.92	5685.23	7219.77	30035	49153.7	45274.7	29063.1	16920.6	15212	22598.5	29619.9	14498.2	16142.4	11000.1	8491.52	20028.4	19040.2	20118.6	21130.2	20921.7	19115.9	[49][M]+	[M+H-C6H8O6]+ 328.079	7879	23	4-Hydroxyphenylacetate;4-Hydroxy-3-methoxy-benzaldehyde;(R)-Mandelate;(S)-Mandelate;Phenoxyacetate;4-Methoxybenzoate;3-Methoxytropolone;6-Methylsalicylate;2',4'-Dihydroxyacetophenone;3,4-Dihydroxyphenylacetaldehyde;3-Hydroxyphenylacetate;2-Hydroxyphenylacetate;3',4'-Dihydroxyacetophenone;2-(Hydroxymethyl)benzoic_acid;Resorcinol_monoacetate;Methyl_salicylate;4-Hydroxyphenacyl_alcohol;4-Hydroxyphen…	C00642;C00755;C01983;C01984;C02181;C02519;C02639;C02657;C03663;C04043;C05593;C05852;C10675;C10804;C12064;C12305;C13635;C13636;C14088;C14103;C14108;C17900;C21167
891	M153T213	153.054	3.54947	3436.03	4615.45	3583.66	10045.7	19110.8	17875.9	18460.6	12134.4	16449.1	16423.4	20406.7	11911.5	15856.9	11586.2	9036.42	17200.2	10617	10780.9	12214.2	12001.2	13184.7	-	-	4036	23	4-Hydroxyphenylacetate;4-Hydroxy-3-methoxy-benzaldehyde;(R)-Mandelate;(S)-Mandelate;Phenoxyacetate;4-Methoxybenzoate;3-Methoxytropolone;6-Methylsalicylate;2',4'-Dihydroxyacetophenone;3,4-Dihydroxyphenylacetaldehyde;3-Hydroxyphenylacetate;2-Hydroxyphenylacetate;3',4'-Dihydroxyacetophenone;2-(Hydroxymethyl)benzoic_acid;Resorcinol_monoacetate;Methyl_salicylate;4-Hydroxyphenacyl_alcohol;4-Hydroxyphen…	C00642;C00755;C01983;C01984;C02181;C02519;C02639;C02657;C03663;C04043;C05593;C05852;C10675;C10804;C12064;C12305;C13635;C13636;C14088;C14103;C14108;C17900;C21167
892	M153T310	153.054	5.1737	4060.28	1871.24	6943.94	6865.68	7594.85	5876.25	813.419	2342.99	734.97	4115	429.833	1606.15	6707.03	1352.16	923.08	4799.38	1086.7	1260.23	984.031	1106.6	1073.6	-	-	7833	23	4-Hydroxyphenylacetate;4-Hydroxy-3-methoxy-benzaldehyde;(R)-Mandelate;(S)-Mandelate;Phenoxyacetate;4-Methoxybenzoate;3-Methoxytropolone;6-Methylsalicylate;2',4'-Dihydroxyacetophenone;3,4-Dihydroxyphenylacetaldehyde;3-Hydroxyphenylacetate;2-Hydroxyphenylacetate;3',4'-Dihydroxyacetophenone;2-(Hydroxymethyl)benzoic_acid;Resorcinol_monoacetate;Methyl_salicylate;4-Hydroxyphenacyl_alcohol;4-Hydroxyphen…	C00642;C00755;C01983;C01984;C02181;C02519;C02639;C02657;C03663;C04043;C05593;C05852;C10675;C10804;C12064;C12305;C13635;C13636;C14088;C14103;C14108;C17900;C21167
893	M153T100	153.065	1.66105	122588	362037	541793	761395	950462	730985	329725	236938	226180	312650	443977	640313	696441	429404	585504	556659	563853	498918	565598	515529	478194	[50][M]+	-	2821	4	N1-Methyl-2-pyridone-5-carboxamide;N1-Methyl-4-pyridone-5-carboxamide;2-Amino-4-nitrotoluene;4-Amino-2-nitrotoluene	C05842;C05843;C16398;C18320
894	M153T67	153.065	1.12161	34236.7	68859.8	92854	147277	111109	95383.8	89087.4	64921.3	41322.5	53751	70397.3	53709.3	91190.3	57491.6	103404	76258.1	91371.4	76626.1	80893	67685.3	71923.6	[51][M]+	-	138	4	N1-Methyl-2-pyridone-5-carboxamide;N1-Methyl-4-pyridone-5-carboxamide;2-Amino-4-nitrotoluene;4-Amino-2-nitrotoluene	C05842;C05843;C16398;C18320
895	M153T125	153.061	2.07738	1700.34	4805.72	6584.93	7588.54	57429	8663.23	4167.7	3160.24	4255.98	17048.7	4285.21	3329.63	40834.7	5220.83	36006.1	10920.7	4465.76	28150.3	2448.99	6745.06	4890.44	[48][M+1]+	-	4364	0	-	-
896	M153T466	153.065	7.76138	1082.11	2404.23	11112.3	653.644	1514.88	12033.3	11414.7	1591.57	9723.34	831.495	2129.26	10963.6	11283.2	9844.51	1232.73	382.704	1330.04	13326.1	1766.78	1150.24	1553.58	-	-	5381	7	N1-Methyl-2-pyridone-5-carboxamide;N1-Methyl-4-pyridone-5-carboxamide;2-Amino-4-nitrotoluene;4-Amino-2-nitrotoluene;Cucurbitine;(R)-Piperazine-2-carboxylate;(S)-Piperazine-2-carboxylate	C05842;C05843;C16398;C18320;C10140;C19780;C19783
897	M153T296	153.09	4.9389	2195.13	9542.35	10716.6	10061.7	8259.1	6684.66	4889.51	3547.48	2780.65	3061.64	3652.27	5407.47	5587.18	4484.72	4158.2	4058.87	5172.7	5271.41	7262.3	5900	5040.9	-	-	2935	1	3-Isopropylcatechol	C01014
898	M153T469	153.09	7.8239	10009.5	10725	10232.1	12962.6	9709.61	13627.9	8430.38	10732.4	7530.78	10271.4	12585.4	8000.88	11448.6	7936.46	9991.65	8433.43	11492.4	15828.3	11247.7	9836.4	13013	-	-	1037	1	3-Isopropylcatechol	C01014
899	M153T201	153.09	3.35133	3161.05	6343.66	22335.8	12046.7	7201.39	7001.97	3976.92	3482.31	2817.9	2047.27	3307.29	2498.06	2504.59	3564.03	3558.67	4257.38	3900.6	7295.08	8095.87	5581.1	4625.32	-	-	8857	1	3-Isopropylcatechol	C01014
900	M153T242	153.091	4.03676	2510	6147.09	8561.03	29045.8	4546.41	4581.11	30059	1979.04	1877.46	1489.98	26846.2	15133.1	17014.7	11239.8	1179.83	20623	18816.5	19762.4	3662.51	3358	18724.1	-	-	8081	1	3-Isopropylcatechol	C01014
901	M154T262	153.536	4.35977	602.757	5053.53	5272.64	4888.2	4094.54	2977.47	1670.51	1238.19	85.5273	112.176	106.988	574.266	819.002	237.77	288.23	374.801	3298.17	3297.91	4074.51	3898.28	3803.66	-	-	4828	0	-	-
902	M154T152	153.542	2.5395	544.377	566.626	414.593	806.37	733.641	252.754	626.592	509.383	1235.91	934.893	993.408	2135.11	1310.82	2189.31	3082.38	1382.47	639.441	1255.94	1057.35	889.408	1024.33	-	-	3647	0	-	-
903	M154T483	153.958	8.05508	1279.28	1188.08	1145.65	1210.71	1310.68	984.7	1228.49	1298.8	1480.37	1257.97	1283.34	1321.65	1197.93	1086.66	880.14	893.231	1101.22	1053.13	1232.81	982.462	930.862	-	-	8656	0	-	-
904	M154T53	154.02	0.88555	759.646	868.478	546.012	1180.83	790.81	2211.44	4971.6	1317.99	6899.98	5401	4530.72	32361.2	35289.3	20840	33607	16020.4	7569.43	7081.89	7487.73	6920.63	7229.92	-	-	1971	0	-	-
905	M154T98	154.05	1.64123	7667.83	24218.7	29991	56614.9	61409.9	49554.2	19534.9	19190.2	11723.5	14368.5	19203.3	28061.4	28501.9	17533.2	30018.8	36018.3	21155.1	35342.6	28502.7	26736.9	26690.8	[52][M]+	-	6677	10	3-Hydroxyanthranilate;3-Hydroxy-2-methylpyridine-5-carboxylate;4-Aminosalicylate;(5R)-Carbapen-2-em-3-carboxylate;4-Nitroanisole;Salicylhydroxamic_acid;3-Amino-5-hydroxybenzoate;3-Amino-4-hydroxybenzoate;o-Hydroxylaminobenzoate;2-Nitroanisole	C00632;C01270;C02518;C06669;C07555;C11343;C12107;C12115;C16235;C19270
906	M154T151	154.05	2.51678	13862.1	37998	55608.9	27735.2	27089.7	19193	12869.2	12555.8	11269.5	18718.4	27962.2	24556	28615.2	18595.7	23682.3	23832	17373.6	24869.6	20888.6	21051.8	18391	[53][M]+	-	8641	10	3-Hydroxyanthranilate;3-Hydroxy-2-methylpyridine-5-carboxylate;4-Aminosalicylate;(5R)-Carbapen-2-em-3-carboxylate;4-Nitroanisole;Salicylhydroxamic_acid;3-Amino-5-hydroxybenzoate;3-Amino-4-hydroxybenzoate;o-Hydroxylaminobenzoate;2-Nitroanisole	C00632;C01270;C02518;C06669;C07555;C11343;C12107;C12115;C16235;C19270
907	M154T241	154.057	4.01615	576.196	1871.2	2928.96	2273.99	5088.29	3820	2439.69	1552.85	2102.74	2756.44	2993.85	671.131	1665.56	1155.65	1287.41	1948.77	1884.27	1991.89	2043.4	2214.68	2054.22	[49][M+1]+	-	7902	0	-	-
908	M154T67_1	154.049	1.11857	2738.94	3868.89	5003.85	3101.75	9368.77	6984.71	4016.23	4223.08	2302.14	3971.81	4353.81	11951.6	8569.9	5805.16	9069.82	647.233	5783.25	8676.26	6271.34	4945.25	5061.36	-	-	138	10	3-Hydroxyanthranilate;3-Hydroxy-2-methylpyridine-5-carboxylate;4-Aminosalicylate;(5R)-Carbapen-2-em-3-carboxylate;4-Nitroanisole;Salicylhydroxamic_acid;3-Amino-5-hydroxybenzoate;3-Amino-4-hydroxybenzoate;o-Hydroxylaminobenzoate;2-Nitroanisole	C00632;C01270;C02518;C06669;C07555;C11343;C12107;C12115;C16235;C19270
909	M154T211	154.05	3.5097	694.062	1093.96	779.06	1281.83	1895.37	2813.19	7085.6	3605.18	953.224	1369.11	1798.88	1053.24	1017.84	1429.44	2210.88	1453.06	1234.93	1154.14	1651.35	1109.92	1318.99	-	-	8153	10	3-Hydroxyanthranilate;3-Hydroxy-2-methylpyridine-5-carboxylate;4-Aminosalicylate;(5R)-Carbapen-2-em-3-carboxylate;4-Nitroanisole;Salicylhydroxamic_acid;3-Amino-5-hydroxybenzoate;3-Amino-4-hydroxybenzoate;o-Hydroxylaminobenzoate;2-Nitroanisole	C00632;C01270;C02518;C06669;C07555;C11343;C12107;C12115;C16235;C19270
910	M154T100	154.069	1.66278	7873.74	23621.4	34261	51051.2	67934.4	48277.6	23714.1	14451.1	15250.3	20173	28691.2	49363.8	46334.8	28018.9	41111.2	37872.3	26188.9	33842.6	38425	34729.5	31265.8	[50][M+1]+	-	2821	0	-	-
911	M154T67_2	154.068	1.12105	2625.17	5368.32	7412.42	9751.16	13101	9491.46	4584.61	3693.02	3223.54	3678.63	6235.89	6394.8	7286.69	3864.48	5885.2	5072.68	7204.75	6382.5	6261.94	2256.86	6865.04	[51][M+1]+	-	138	0	-	-
912	M154T182	154.086	3.0359	774.77	1016.67	2637.13	2339.26	2627	1165.69	766.219	777.3	624.616	1012.49	1059.88	2234.87	737.162	1283.4	1538.8	1929.1	1450.93	2200.43	1074.92	1789.01	1169.13	-	-	4381	19	Dopamine;Octopamine;Vanillylamine;Phenyl_acetate;Toluate;4-Hydroxyphenylacetaldehyde;Benzylformate;3,4-Dihydroxystyrene;3-Vinylcatechol;Phenylacetic_acid;2-Hydroxyacetophenone;m-Methylbenzoate;o-Toluate;4'-Hydroxyacetophenone;p-Anisaldehyde;3-Methylsalicylaldehyde;Phenyl_acetate;Methyl_benzoate;4-Hydroxy-3-methylbenzaldehyde	C03758;C04227;C16666;C00548;C01454;C03765;C05613;C06224;C07085;C07086;C07189;C07211;C07215;C10700;C10761;C14087;C15583;C20645;C21166
913	M154T240	154.086	3.99802	592.626	1261.55	2649.05	2711.03	1780.14	4612.78	905.973	1878.71	571.744	499.98	741.043	2097.86	1312.94	641.841	524.25	2314.94	1325.26	1571.2	2463.63	1065.49	1273.48	-	-	3622	19	Dopamine;Octopamine;Vanillylamine;Phenyl_acetate;Toluate;4-Hydroxyphenylacetaldehyde;Benzylformate;3,4-Dihydroxystyrene;3-Vinylcatechol;Phenylacetic_acid;2-Hydroxyacetophenone;m-Methylbenzoate;o-Toluate;4'-Hydroxyacetophenone;p-Anisaldehyde;3-Methylsalicylaldehyde;Phenyl_acetate;Methyl_benzoate;4-Hydroxy-3-methylbenzaldehyde	C03758;C04227;C16666;C00548;C01454;C03765;C05613;C06224;C07085;C07086;C07189;C07211;C07215;C10700;C10761;C14087;C15583;C20645;C21166
914	M154T259	154.086	4.3127	742.145	643.764	807.712	1566.48	3055.19	1934.59	1169.7	919.325	1742.56	940.237	785.687	1351.21	2238.37	807.288	666.901	2564.41	564.257	1251.88	1308.34	1098.26	940.071	-	-	5493	19	Dopamine;Octopamine;Vanillylamine;Phenyl_acetate;Toluate;4-Hydroxyphenylacetaldehyde;Benzylformate;3,4-Dihydroxystyrene;3-Vinylcatechol;Phenylacetic_acid;2-Hydroxyacetophenone;m-Methylbenzoate;o-Toluate;4'-Hydroxyacetophenone;p-Anisaldehyde;3-Methylsalicylaldehyde;Phenyl_acetate;Methyl_benzoate;4-Hydroxy-3-methylbenzaldehyde	C03758;C04227;C16666;C00548;C01454;C03765;C05613;C06224;C07085;C07086;C07189;C07211;C07215;C10700;C10761;C14087;C15583;C20645;C21166
915	M154T199	154.086	3.3199	433.596	1245.81	1114.77	1825.15	1793.53	1477.05	731.199	531.996	380.076	495.305	529.96	1498.87	1457.21	674.25	2148.67	985.061	737.827	1121.57	1019.68	953.194	1280.7	-	-	8960	19	Dopamine;Octopamine;Vanillylamine;Phenyl_acetate;Toluate;4-Hydroxyphenylacetaldehyde;Benzylformate;3,4-Dihydroxystyrene;3-Vinylcatechol;Phenylacetic_acid;2-Hydroxyacetophenone;m-Methylbenzoate;o-Toluate;4'-Hydroxyacetophenone;p-Anisaldehyde;3-Methylsalicylaldehyde;Phenyl_acetate;Methyl_benzoate;4-Hydroxy-3-methylbenzaldehyde	C03758;C04227;C16666;C00548;C01454;C03765;C05613;C06224;C07085;C07086;C07189;C07211;C07215;C10700;C10761;C14087;C15583;C20645;C21166
916	M155T320	154.562	5.32822	1441.42	1830.57	1237.05	1189.96	1918.54	2231.34	2213.63	1507.89	2254.68	2708.27	3836.91	2898.8	3901.93	3471.79	3950.92	3216.31	1906.69	1705.78	2893.3	2292.74	2339.63	-	-	1541	0	-	-
917	M155T387	154.562	6.45502	924.907	1145.31	2266.18	862.412	404.004	3120.07	6973.8	4669.75	1886.23	2241.9	1458.72	6824.19	7983.02	2654.89	2569.59	6309.86	1864.02	3130.05	3167.24	3500.71	3857.14	-	-	1420	0	-	-
918	M155T518	154.966	8.62906	788.996	758.496	822.689	1239.63	467.645	831.496	643.776	940.234	797.077	1059.39	721.502	576.324	875.975	500.85	1503.84	678.061	518.404	750.726	1199.28	781.71	519.959	-	-	9124	0	-	-
919	M155T484	154.966	8.06188	10077.3	9013.54	9573.3	8708.21	9245.55	8809.5	9753.69	10124.3	9653.15	9282.27	9489.92	9035.31	9067.54	9925.45	10247.6	9349.73	9728.09	8935.71	9595.66	8916.67	8958.61	-	-	8657	0	-	-
920	M155T39	154.966	0.658133	1053.28	1012.31	781.631	837.128	932.136	788.38	930.118	894.297	322.848	984.084	995.296	848.119	857.56	954.267	1002.29	933.954	1187.17	880.143	879.276	819.428	828.743	-	-	9063	0	-	-
921	M155T11	154.966	0.183683	440.278	619.77	966.473	374.266	466.367	382.785	312.48	885.678	193.182	352.355	412.204	399.352	774.039	413.09	174.14	462.864	718.951	319.914	454.928	395.548	756.125	-	-	9132	0	-	-
922	M155T219	155.012	3.65194	675.236	3159.99	3842.7	3229.71	2244.99	4680.01	3866.1	2808.88	5897.91	4636.16	4600.14	2839.53	2795.04	4601.22	2614.22	3773.71	3572.11	3230.95	3750.51	4009.37	3267.07	-	-	5230	0	-	-
923	M155T258	155.012	4.29447	3747.77	2374.1	2042.83	3002.78	3260.23	3545.79	3903.19	4421.85	3946.26	3756.97	3400.4	2466.05	4890.53	2574.66	2053.3	4012.72	4035.07	2861.34	3397.48	2977.7	3328.92	-	-	3409	0	-	-
924	M155T166	155.012	2.76255	2201.68	2709.24	2392.15	2359.94	2626.75	2938.6	5676.76	3555.78	3006.18	3637.6	3962.37	3313.84	2204.9	3300.16	3532.32	2968.67	3018.84	2820.43	2654.97	2668.35	2786.29	-	-	5172	0	-	-
925	M155T186	155.012	3.10813	1170.65	1661.02	1240.93	994.669	1832.72	1704.22	2711.77	2197.08	923.972	1117.53	1506.63	1592.81	1333.42	1126.4	1099.74	1455.85	1562.39	1929.11	2082.3	1531.42	1429.69	-	-	5865	0	-	-
926	M155T293	155.012	4.87713	288.664	698.463	553.221	965.675	1704.16	1340.53	1107.05	738.913	2101.43	2837.38	3467.7	2957.81	2460.09	3701.73	4780.76	2920.62	1567.77	1655.5	1690.09	1802.29	1660.23	-	-	3912	0	-	-
927	M155T366	155.011	6.10365	490.571	445.113	397.858	761.617	1566.39	1357.23	1987.61	1023.96	2257.11	1428.95	833.987	1357.2	2235.44	4813.36	6173.64	1619.35	858.762	1129.79	1082.73	1226.86	962.012	-	-	8810	7	Propanoyl_phosphate;Hydroxyacetone_phosphate;Glycerol_1,2-cyclic_phosphate;3-Methyl-2-oxobutanoic_acid;3-Oxopentanoic_acid;5-Oxopentanoate;2-Oxopentanoic_acid	C02876;C03505;C03947;C00141;C02233;C03273;C06255
928	M155T147	155.012	2.44747	1202.72	3222.92	3973.97	5041.41	5343.05	1231.19	4435.22	3223.31	3630.08	2731.2	4930.38	3695.89	3176.32	2760.75	2800.17	2789.08	1632.84	1057.41	730.596	1451.65	4879.81	-	-	8308	0	-	-
929	M155T204	155.033	3.39195	1239.42	5405.88	5735.17	7383.86	7669.71	7225.02	2101.96	2180.69	1011.57	1286.62	2162.06	2175.58	2104.19	1284.63	1390.05	2361.53	4280.89	4623.36	4390.85	4675.87	4393.73	-	-	5946	6	2,3-Dihydroxybenzoate;3,4-Dihydroxybenzoate;2,5-Dihydroxybenzoate;Patulin;2,6-Dihydroxybenzoate;Pteridine	C00196;C00230;C00628;C16748;C21298;C07581
930	M155T152	155.033	2.52785	1085.02	2882.03	3236.43	3839.08	3382.27	2068.73	3305.26	2820.99	1015.55	2607.92	4443.37	3161.34	3422.06	2466.02	2283.56	4081.72	4001.81	3482.41	3734.79	3249.15	3142.61	-	-	3662	6	2,3-Dihydroxybenzoate;3,4-Dihydroxybenzoate;2,5-Dihydroxybenzoate;Patulin;2,6-Dihydroxybenzoate;Pteridine	C00196;C00230;C00628;C16748;C21298;C07581
931	M155T222	155.033	3.70723	8710.36	4056.04	4445.03	5056.05	6637.98	5568.83	5202.2	6386.13	1865.4	2859.55	3814.33	2678.03	3955.53	1401.61	2594.64	3680.2	3478.31	4793.5	5493.74	4511.67	3171.44	-	-	4566	6	2,3-Dihydroxybenzoate;3,4-Dihydroxybenzoate;2,5-Dihydroxybenzoate;Patulin;2,6-Dihydroxybenzoate;Pteridine	C00196;C00230;C00628;C16748;C21298;C07581
932	M155T170	155.033	2.83082	2437.42	1738.46	2550.34	2494.2	2266.89	2724.95	2451.2	1628.93	2830.59	3434.28	3614.62	6558.99	10992.2	2832.46	3566.5	7369.47	3626.98	2450.73	2510.62	2794.58	2839.01	-	-	5986	6	2,3-Dihydroxybenzoate;3,4-Dihydroxybenzoate;2,5-Dihydroxybenzoate;Patulin;2,6-Dihydroxybenzoate;Pteridine	C00196;C00230;C00628;C16748;C21298;C07581
933	M155T134	155.033	2.23883	889.064	1510.51	1771.75	2658.07	4643.14	3116.39	2280.57	1289.15	560.34	1269.01	1526.76	1062.33	2503.34	995.67	1717.85	2034.98	1894.7	1985.99	2517.73	2895.99	2267.12	-	-	6217	6	2,3-Dihydroxybenzoate;3,4-Dihydroxybenzoate;2,5-Dihydroxybenzoate;Patulin;2,6-Dihydroxybenzoate;Pteridine	C00196;C00230;C00628;C16748;C21298;C07581
934	M155T66	155.044	1.09555	3016.25	7828.87	1716.26	8261.22	5480.58	3486.58	5794.04	1183.55	5309.26	3973.67	7347	1734.85	1296.23	4309.17	1867.98	3671.69	4172.46	5181.07	4480.38	4994.4	2595.5	-	-	14	13	Imidazol-5-yl-pyruvate;3-Imidazole-2-oxopropanoate;2-Amino-4-nitrophenol;2-Amino-5-nitrophenol;4-Amino-2-nitrophenol;L-Asparagine;N-Carbamoylsarcosine;D-Asparagine;Glycylglycine;3-Ureidopropionate;Asparagine;Methylazoxymethanol_acetate;N-Nitroso-N-methylurethane	C03277;C03762;C19321;C19322;C19323;C00152;C01043;C01905;C02037;C02642;C16438;C19258;C19301
935	M155T97	155.052	1.6208	1402.51	1404.01	2289.84	3580.81	5508.36	3674.16	1598.68	989.67	635.684	4448.51	6120.67	4676.68	5073.11	4278.06	3410.4	4727.8	3674.96	5418.77	2141.78	1817.52	1962.77	[52][M+1]+	-	6676	0	-	-
936	M155T150	155.053	2.50282	1190.65	2853.79	3906.17	2888.32	1941.51	2499.57	871.794	943.71	977.651	1284	1886.78	2341.09	2000.74	1373.43	1927.45	2720.81	1763.45	2691.37	1783.16	1986.44	1582.83	[53][M+1]+	-	8640	0	-	-
937	M155T231	155.07	3.84575	8951.4	13631.3	14571	18861.7	18774	15303	16125.2	11428.8	1366.84	1844.8	2129.61	4762.55	7152.82	3315.08	4631.7	4457.67	9595.86	11210.5	11110	13471	9542.12	-	-	3278	2	Vanillyl_alcohol;2,6-Dimethoxyphenol	C06317;C10787
938	M155T437	155.069	7.27553	9754.01	3801.64	5785.03	18598.3	30125.1	20513.6	12303.7	4125.3	8175.22	7254.85	10090.7	9729.72	7255.65	5015.98	5644.94	7536.52	10595.2	9145.93	11031.3	9862.91	9151.42	-	-	8	2	Vanillyl_alcohol;2,6-Dimethoxyphenol	C06317;C10787
939	M155T364	155.07	6.06815	3726.77	2235.52	2865.61	5552.15	7774.39	5321.88	3174.79	2351.3	3743.34	3704.89	3394.54	3884.67	5339.69	2373.11	3023.03	4790.04	3991.53	3910.69	7491.06	3924.4	4006.41	-	-	6489	2	Vanillyl_alcohol;2,6-Dimethoxyphenol	C06317;C10787
940	M155T100	155.07	1.67177	1998.98	3406.33	5556.2	4872.83	6323.96	9331.65	4161.66	3120.74	2717.8	2773.49	6854.56	6457.5	2440.26	5832.27	7068.1	8098.79	6467.07	6587.14	4722.44	5199.33	4726.18	[50][M+2]+	-	2821	2	Vanillyl_alcohol;2,6-Dimethoxyphenol	C06317;C10787
941	M155T422	155.07	7.03058	6431.63	6149.05	2755.71	7795.84	10484.8	8358.45	5719.51	2728.13	7207.99	6739.41	3238.87	6211.83	6767.17	6510.62	6117.41	5305.81	3518.36	3932.07	4017.07	4790.2	3502.13	-	-	4330	2	Vanillyl_alcohol;2,6-Dimethoxyphenol	C06317;C10787
942	M155T176	155.069	2.93814	1747.42	4226.23	4356	4962.72	4653.81	4404.08	3044.26	4867.05	1998.26	2760.37	3360.59	1864.12	2701.94	1762.86	1795.75	2360.92	2463.84	3522.5	3372.37	3707.37	3439.7	-	-	8383	6	Vanillyl_alcohol;2,6-Dimethoxyphenol;(R)-2-Hydroxyisocaproate;Ethyl_(R)-3-hydroxybutanoate;6-Hydroxyhexanoic_acid;Paraldehyde	C06317;C10787;C03264;C03499;C06103;C07834
943	M155T297	155.084	4.94623	2409.2	942.078	1340.79	1143.14	1698.3	1087.8	880.341	2533.56	2349.3	2585.2	2563.14	365.98	3210.57	2626.35	2573.9	322.774	839.994	1007.3	1014.59	952.217	773.48	-	-	2872	5	Biphenyl;Capillene;Acenaphthene;Tetralin;Dicyclopentadiene	C06588;C16927;C19312;C14114;C14411
944	M155T63	155.081	1.0425	669.944	2278.84	2615.35	3392.4	2677.17	3159.99	2350.48	2374.96	1817.47	775.299	1362.52	3350.29	4915.26	3601	4866.48	3540.08	3138.2	1954.84	3086.68	2437.2	2900.39	-	-	4281	6	Anthranilate;4-Aminobenzoate;N-Methylnicotinate;4-Nitrotoluene;3-Nitrotoluene;2-Nitrotoluene	C00108;C00568;C01004;C14394;C19486;C19597
945	M155T265	155.106	4.41357	19980.9	31224.9	40845.6	33535.5	27742.9	24149.3	25026.4	26136.5	21584.3	20920.4	21214	23618	22783.5	22188.2	25221.2	20435.9	29117.7	31805.6	25426.4	32716.6	22597.3	[54][M]+	-	7017	3	Boschnialactone;1-Methylnicotinamide;Pralidoxime	C09772;C02918;C07400
946	M155T471	155.106	7.85073	19957.7	19916.6	20164.8	24442	27152.7	23665	26855.8	20489.3	23166	21782.4	21285.3	21568.1	19458.5	27772	27539.7	19555	29196.2	26068.3	27737.5	26462	24458.5	-	-	1038	3	Boschnialactone;1-Methylnicotinamide;Pralidoxime	C09772;C02918;C07400
947	M155T319	155.106	5.30839	8129.78	12646.1	37008.8	15421.6	35172.5	32468.1	12199.5	10505.3	9153.61	8768.79	7945	12306.4	9231.94	10781.4	34043.4	23442.3	13840.7	33548.7	35022.5	12230.5	6936.64	-	-	1542	3	Boschnialactone;1-Methylnicotinamide;Pralidoxime	C09772;C02918;C07400
948	M155T433	155.106	7.21207	23203.9	10973.2	4934.73	23897.6	7105.9	7456.57	10051.4	13133.2	14788.9	13911.4	4867.1	9376.73	9733.85	20415	21087.9	10680.1	12592.5	19744.1	17299.7	8625.14	15653.6	-	-	36	3	Boschnialactone;1-Methylnicotinamide;Pralidoxime	C09772;C02918;C07400
949	M155T454	155.125	7.56032	2897.46	3224.59	2617.74	2549.78	2778.51	2543.95	3121.44	2983.64	2781.68	2617.68	3357.03	2461.19	1976.1	2271.95	3076.31	2525.44	4136.84	2489.19	3080.85	2828.36	1593.82	-	-	4724	0	-	-
950	M155T439	155.142	7.31172	13577.1	10187.7	7104.66	22718.2	35399.3	3529.16	6304.63	7306.55	11486.6	15402.6	8066.62	18427.2	12714.1	10939.7	14085.8	6695.8	17646.6	8518.74	6711.45	7316.77	4612.41	-	-	5002	38	(-)-Menthone;Borneol;Geraniol;(+)-Borneol;(-)-Borneol;(-)-endo-Fenchol;Sabinene_hydrate;(+)-trans-Pulegol;(+)-trans-Piperitenol;3,7-Dimethylocta-1,6-dien-3-ol;1,8-Cineole;(R)-(+)-Citronellal;Nerol;(R)-(+)-alpha-Terpineol;(S)-(-)-Citronellal;(-)-Linalool;(+)-Linalool;(+)-Menthone;(-)-alpha-Terpineol;(1R,2R,4R)-Dihydrocarveol;(1R,2S,4R)-Neo-dihydrocarveol;(1S,2S,4R)-Iso-dihydrocarveol;(1S,2R,4R)-Ne…	C00843;C01411;C01500;C01765;C01766;C02344;C02462;C02484;C03039;C03985;C09844;C09848;C09871;C09902;C11384;C11388;C11389;C11390;C11393;C11396;C11397;C11399;C11400;C11410;C11411;C11413;C11416;C11952;C16772;C16909;C17073;C17125;C17384;C17517;C17518;C17611;C18017;C20261
951	M155T405	155.143	6.74303	5377.56	5386.33	5018.77	8360.35	20501.9	8393.5	5652.35	5462.12	5170.36	4440.46	7448.15	14070.6	14751.9	7506.25	10565	12307	9948.13	8894.88	8706.62	6873.99	10465.1	-	-	6148	38	(-)-Menthone;Borneol;Geraniol;(+)-Borneol;(-)-Borneol;(-)-endo-Fenchol;Sabinene_hydrate;(+)-trans-Pulegol;(+)-trans-Piperitenol;3,7-Dimethylocta-1,6-dien-3-ol;1,8-Cineole;(R)-(+)-Citronellal;Nerol;(R)-(+)-alpha-Terpineol;(S)-(-)-Citronellal;(-)-Linalool;(+)-Linalool;(+)-Menthone;(-)-alpha-Terpineol;(1R,2R,4R)-Dihydrocarveol;(1R,2S,4R)-Neo-dihydrocarveol;(1S,2S,4R)-Iso-dihydrocarveol;(1S,2R,4R)-Ne…	C00843;C01411;C01500;C01765;C01766;C02344;C02462;C02484;C03039;C03985;C09844;C09848;C09871;C09902;C11384;C11388;C11389;C11390;C11393;C11396;C11397;C11399;C11400;C11410;C11411;C11413;C11416;C11952;C16772;C16909;C17073;C17125;C17384;C17517;C17518;C17611;C18017;C20261
952	M156T390	155.57	6.50158	416.19	128.892	115.798	48.8077	192.24	145.377	777.328	483.072	2059.99	1658.93	1927.26	5463.42	6316.1	3173.2	4687.08	4884.78	1984.31	1745.53	1821.2	2236.58	1606.24	-	-	7081	0	-	-
953	M156T235	155.604	3.92285	0	926.544	1760.05	8245.28	14778	9829.54	1203.82	703.402	395.025	492.485	816.539	4285.66	6541.79	1215.88	1295.79	3363.52	2916.47	3501.9	4405.1	3690.2	3982.16	-	-	4852	0	-	-
954	M156T484	155.967	8.0638	1218.92	1241.46	1391.09	1002.73	945.617	975.632	1262.13	1323.7	1433.04	998.344	1483.15	1457.29	1229.85	1110.32	1275.86	1275.7	1096.28	984.077	1103.85	1209.62	1139.8	-	-	8658	0	-	-
955	M156T52_1	156.016	0.863083	506.677	869.408	2528.98	596.924	1360.36	812.627	1417.1	2124.28	2137.61	1412.92	2104.88	773.704	1473.63	19172.7	1780.39	1202.44	995.877	1229.7	1126.32	1823.74	1247.09	-	-	212	2	Guanidinoacetate;N-Nitroso-N-ethylurea	C00581;C19178
956	M156T52_2	156.041	0.874883	718.128	631.677	677.103	734.593	1453.05	2016.1	6703.27	2100.48	2764.73	3695.67	4534.97	33228.5	32587.4	20520.9	42068.9	16009.6	6442.89	5971.27	6708.92	7101.31	5941.71	-	-	1972	20	N-Methylethanolamine_phosphate;D-1-Aminopropan-2-ol_O-phosphate;L-1-Aminopropan-2-ol_O-phosphate;Mandelonitrile;Hydroxyindole;(S)-Mandelonitrile;4-Hydroxyphenylacetonitrile;Indoxyl;Indolin-2-one;L-Valine;5-Aminopentanoate;Betaine;D-Norvaline;L-Norvaline;2-Amino-2-methylbutanoate;D-Valine;Amyl_nitrite;4-Methylaminobutyrate;Valine;Fosfomycin	C01210;C04122;C04126;C00561;C02040;C02615;C03766;C05658;C12312;C00183;C00431;C00719;C01799;C01826;C03571;C06417;C07457;C15987;C16436;C06454
957	M156T479	156.041	7.97665	1021.92	624.648	1663.7	1484.69	1222.67	1131.83	1389.65	1631.7	1607.27	929.759	1081.45	1076.39	1266.59	850.478	758.39	1488.32	755.24	692.45	1037.64	1090.54	1128.21	-	-	8335	20	N-Methylethanolamine_phosphate;D-1-Aminopropan-2-ol_O-phosphate;L-1-Aminopropan-2-ol_O-phosphate;Mandelonitrile;Hydroxyindole;(S)-Mandelonitrile;4-Hydroxyphenylacetonitrile;Indoxyl;Indolin-2-one;L-Valine;5-Aminopentanoate;Betaine;D-Norvaline;L-Norvaline;2-Amino-2-methylbutanoate;D-Valine;Amyl_nitrite;4-Methylaminobutyrate;Valine;Fosfomycin	C01210;C04122;C04126;C00561;C02040;C02615;C03766;C05658;C12312;C00183;C00431;C00719;C01799;C01826;C03571;C06417;C07457;C15987;C16436;C06454
958	M156T166	156.065	2.77498	563.286	10557.7	13846.9	9124.97	3365.52	3415.38	1957.25	1547.56	443.723	469.102	605.426	1517.61	1358.09	1153.59	1696.4	764.479	3027.13	3751.95	3327.66	3195.7	3481	-	-	5173	10	(3S,5S)-Carbapenam-3-carboxylic_acid;(5S,6S)-6-Amino-5-hydroxycyclohexa-1,3-diene-1-carboxylate;(1R,6S)-6-Amino-5-oxocyclohex-2-ene-1-carboxylate;4-Hydroxybenzoate;3-Hydroxybenzoate;Salicylate;Gentisate_aldehyde;Sesamol;3,4-Dihydroxybenzaldehyde;2-Hydroxy-5-methylquinone	C17367;C19830;C19831;C00156;C00587;C00805;C05585;C10832;C16700;C18316
959	M156T345	156.062	5.7516	755.87	1365.61	1247.6	1947.58	3077.89	2495.22	1297.75	1221.96	1450.85	1377.6	932.973	1253.42	2547.76	1843.72	1975.61	2007.77	1948.59	1561.67	1200.77	1075.33	870.183	-	-	2651	1	N-Hydroxy-L-valine	C20313
960	M156T65	156.076	1.07659	793.856	10554.9	11889.2	13896	9038.97	9466.02	8921.97	3032.13	4031.66	10427.6	22069.5	21860.9	27742.3	18479.1	61712.2	37308.4	14169.9	9202.15	13761.9	15570.4	10163.1	-	-	7480	7	L-Histidine;Histidine;3-(Pyrazol-1-yl)-L-alanine;D-Histidine;Urocanate;4-Nitroaniline;para-Benzoquinone_dioxime	C00135;C00768;C01162;C06419;C00785;C02126;C19345
961	M156T231	156.073	3.84586	943.641	1380.04	1303.21	2587.74	1970.01	1784.13	616.32	721.766	237.643	329.062	336.783	1182.39	1411.66	377.71	1065.77	917.171	1088.29	1344.82	878.956	1058.1	930.993	-	-	3260	0	-	-
962	M156T90	156.076	1.49872	1576.47	2508.88	5700.31	3797.16	9825.18	9544.57	2509.58	1606.42	1108.03	2210.6	5581.54	18784.6	2364.47	9119.35	14448.2	9406.52	4851.77	6715.81	7816.74	8047.92	7019.16	-	-	1901	7	L-Histidine;Histidine;3-(Pyrazol-1-yl)-L-alanine;D-Histidine;Urocanate;4-Nitroaniline;para-Benzoquinone_dioxime	C00135;C00768;C01162;C06419;C00785;C02126;C19345
963	M156T47	156.076	0.786483	1374.25	23139.3	33618.4	23965.4	18879.2	16873.3	7817.44	6119.4	5808.87	8688.44	14979.5	18293.2	12786.2	15885	22101.1	13183.7	22548.1	18463.7	19903.6	19824	18811.6	-	-	5677	7	L-Histidine;Histidine;3-(Pyrazol-1-yl)-L-alanine;D-Histidine;Urocanate;4-Nitroaniline;para-Benzoquinone_dioxime	C00135;C00768;C01162;C06419;C00785;C02126;C19345
964	M156T242	156.101	4.0254	554.789	5264.56	9297.29	12871.3	12673	9221.52	3421.51	1936.18	6015.57	10144.3	12622.2	16694.4	12190.9	5703.96	7332.12	9942.22	10911.3	8136.99	8838.78	7142.51	7195.57	-	[M+H-H20]+ 173.106	7878	2	N-Acetyl-L-leucine;Swainsonine	C02710;C10173
965	M156T210	156.102	3.50315	637.341	4608.21	6905.57	5944.73	5024.99	3203.78	1384.1	1261.15	1259.25	1400.01	1933.62	2607	3669.78	1822.46	2376.19	2058.75	2180.96	2431.51	3289.17	2645.51	2717.62	-	-	6117	11	Retronecine;Arecoline;Heliotridine;Scopoline;3-Methoxybenzyl_alcohol;4-Hydroxyphenylethanol;3-Ethylcatechol;Styrene-cis-2,3-dihydrodiol;2-Methyl-6-oxohepta-2,4-dienal;1-(4'-Hydroxyphenyl)ethanol;(2E,4E,6E)-7-Hydroxy-4-methylhepta-2,4,6-trienal	C06177;C10129;C10321;C10866;C03352;C06044;C06728;C07084;C11480;C13638;C20694
966	M156T265	156.11	4.41415	1606.11	2916.82	4360.39	4452.31	1072.1	2079.33	2183.14	2140.04	2213.49	2174.79	2392.03	3187.41	4719.1	1932.64	1861.3	1978.15	1906.45	2869.26	2405.56	2923.9	2298.65	[54][M+1]+	-	7017	0	-	-
967	M156T471	156.109	7.85603	1895.6	2522.9	2549.86	2964.1	3103.92	3187.12	3497.78	2730.38	4506.55	2990.03	1802.9	2695.9	2994.45	1982.13	873.603	885.408	3033.74	3009.61	3076.4	3801.34	1905.4	-	-	1030	0	-	-
968	M156T97	156.112	1.62108	1974.57	3631.88	4448.89	2287.1	3169.93	2334.32	794.82	535.28	2540.69	722.301	1170.83	5588.01	4517.34	5208.47	10677.2	2713.27	1687.18	2005.62	2687.57	2536.61	2169.67	-	-	6666	3	4-Hydroxymethylphenylhydrazine;1-Methyl-1,6-dihydropyridine-2-carbaldoxime;2,4-Diaminoanisole	C03994;C11765;C19218
969	M156T188	156.101	3.13887	620.164	527.3	1378.01	2236.99	318.465	2653.28	1686.88	1366.55	660.644	591.199	806.651	4143.28	5317.02	2553.65	3895.59	2817.84	2149.56	1938.09	2374.72	2071.01	1818.96	-	-	4087	11	Retronecine;Arecoline;Heliotridine;Scopoline;3-Methoxybenzyl_alcohol;4-Hydroxyphenylethanol;3-Ethylcatechol;Styrene-cis-2,3-dihydrodiol;2-Methyl-6-oxohepta-2,4-dienal;1-(4'-Hydroxyphenyl)ethanol;(2E,4E,6E)-7-Hydroxy-4-methylhepta-2,4,6-trienal	C06177;C10129;C10321;C10866;C03352;C06044;C06728;C07084;C11480;C13638;C20694
970	M156T66	156.102	1.10287	1141.96	745.717	4037.06	6177.26	3449.98	2387.91	3401.39	625.351	3577.65	441.882	6966.09	13121.9	1466.77	1829.31	19734.4	1042.04	811.788	1642.79	1535.48	1143.47	1821.33	-	-	14	11	Retronecine;Arecoline;Heliotridine;Scopoline;3-Methoxybenzyl_alcohol;4-Hydroxyphenylethanol;3-Ethylcatechol;Styrene-cis-2,3-dihydrodiol;2-Methyl-6-oxohepta-2,4-dienal;1-(4'-Hydroxyphenyl)ethanol;(2E,4E,6E)-7-Hydroxy-4-methylhepta-2,4,6-trienal	C06177;C10129;C10321;C10866;C03352;C06044;C06728;C07084;C11480;C13638;C20694
971	M156T96	156.138	1.59801	1605.05	1797.62	1984.39	1699.92	1583.21	1721.89	1957.65	2113.32	1730.97	1828.54	1698.48	1694.03	1566.86	1532.51	1730.39	1881.01	1407.16	1780.08	3594.88	1640.83	979.089	-	-	6450	4	N-Methylpelletierine;Nona-2,6-dienal;Isophorone;3,6-Nonadienal	C06184;C08499;C14743;C16323
972	M156T206	156.138	3.43193	373.677	1264.05	1300.93	834.612	2533.52	1866.2	1033.72	782.042	596.17	667.745	1304.8	476.175	801.894	519.071	1281.18	680.7	953.067	1143.1	664.661	850.751	388.49	-	-	2746	4	N-Methylpelletierine;Nona-2,6-dienal;Isophorone;3,6-Nonadienal	C06184;C08499;C14743;C16323
973	M156T466	156.138	7.76667	2232.06	630.941	1085.47	636.897	956.638	1003.93	2825.28	713.2	3955.38	1476.59	1193.62	1782.13	2247.59	1117.82	1825.2	1936.53	1028.2	1192.63	1967.75	2983.26	1474.54	-	-	5382	4	N-Methylpelletierine;Nona-2,6-dienal;Isophorone;3,6-Nonadienal	C06184;C08499;C14743;C16323
974	M156T404	156.145	6.74132	548.47	496.758	609.826	1400.93	708.945	1027.92	749.702	537.66	561.542	556.309	824.906	1018.74	1572.53	724.215	862.649	1245.39	925.015	523.512	823.618	1154.75	470.858	-	-	6141	0	-	-
975	M157T488	156.889	8.13885	2823.21	2709.89	2548.02	2613.14	3006.14	2574.13	2976.86	2655.44	2609.23	2458.98	2754.83	2668.75	2716.44	3018.68	2446.52	2334.22	2005.5	2081.37	1882.82	2399.09	2417.5	-	-	8992	0	-	-
976	M157T66	157.013	1.10295	3428	2645.72	3317.03	5356.25	7211.87	6540.4	9199.36	6760.81	3728.14	5007.47	5407.66	7148.78	6823.97	3150.7	3543.42	8062.48	8139.37	2939.7	5649.51	6276.24	4682.38	-	-	14	1	2,5-Furandicarboxylate	C20450
977	M157T94	157.013	1.55857	9050.41	7632.12	7068.04	10582	14237.4	19652	18500.5	15691.5	4020.5	12353	2585.64	24056.2	7212.01	6216.24	3124.59	27349.2	9100.72	7381.06	15326	10582.1	15163.7	-	-	3755	1	2,5-Furandicarboxylate	C20450
978	M157T156	157.013	2.59636	708.985	2270.49	3523.55	872.352	566.061	510.555	889.402	537.4	1498.32	2718.04	4171.58	913.983	1807.24	1436.86	1223.39	2856.09	1897.56	1940.85	1955.31	1348.25	2182.26	-	-	2637	1	2,5-Furandicarboxylate	C20450
979	M157T228	157.03	3.80396	162.354	76.5904	25.9315	180.346	2095.73	2458.32	379.524	270.311	2286.28	2013.59	1758.6	1664.69	1854.56	1771.7	1050.44	1917.18	645.553	875.493	796.934	1220.2	1513.84	-	-	1121	1	S,S-Dimethyl-beta-propiothetin	C04022
980	M157T44	157.034	0.739517	410.096	380.54	609.611	1210.19	1637.14	965.043	336.427	395.543	386.389	1702.92	3558.36	1453.64	428.52	325.154	324.305	829.108	378.072	1022.69	1163.55	774.104	278.063	-	-	204	0	-	-
981	M157T271	157.049	4.51512	417.122	1921.66	3007.55	2910.03	1461.91	3479.03	6465.72	3111.16	1471.63	1445.32	1502.6	3756.83	2011.98	2364.91	3749.76	1306.07	1920.8	1679.97	1701.25	1145.25	1757.82	-	-	52	11	3-Methyl-cis,cis-hexadienedioate;(2S,3S)-2,3-Dihydro-2,3-dihydroxybenzoate;3-Methylmuconolactone;4-Methylmuconolactone;1,6-Dihydroxycyclohexa-2,4-diene-1-carboxylate;2-Hydroxy-6-keto-2,4-heptadienoate;(1R,6S)-1,6-Dihydroxycyclohexa-2,4-diene-1-carboxylate;2-Hydroxy-5-methyl-cis,cis-muconic_semialdehyde;4-Methyl-3-oxoadipate-enol-lactone;(4R,5R)-4,5-Dihydroxycyclohexa-1(6),2-diene-1-carboxylate;Di…	C04112;C04171;C04558;C04559;C04634;C06210;C06321;C06760;C18311;C20710;C05649
982	M157T319	157.069	5.32401	710.672	3631.76	4937.83	891.771	5920.25	4308.04	1166.64	830.267	2284.83	2706.43	3350.11	3058.2	4438.82	3900.74	5017.81	759.98	1826.58	1007.82	1422.34	2190.04	957.807	-	-	1523	0	-	-
983	M157T379	157.069	6.30983	1711.87	1545.21	1761	2634.88	3697.39	2149.23	1767.43	1527.19	775.911	817.309	954.464	1551.18	1289.64	1418.87	1703.5	1258.43	2210.14	443.989	628.364	637.869	720.506	-	-	7331	0	-	-
984	M157T47	157.08	0.775133	1116.59	1816.88	2150.74	1971.63	1798.82	1161.2	626.001	896.027	1365.01	514.965	793.833	1253.72	914.62	638.447	1294.17	665.278	1596.93	1450.39	1334.01	1226.08	1093.23	-	-	6024	0	-	-
985	M157T256	157.085	4.26349	3466.36	12941	18984.5	16695	15493.8	14333	8885.58	6857.05	11009	7270.65	5099.59	15821.9	17956.8	12013.6	14735.4	10900.1	14244.6	11860.2	14964.5	11365.6	9804.7	-	-	625	1	2-Methylcholine	C02224
986	M157T182	157.085	3.03902	2204.19	2577.39	3761.35	4544.51	5098.23	4066.69	2397.02	3621.34	4469.13	4460.73	2739.97	5051.1	7944.41	3878.58	5688.72	5097.4	3094.72	5796.16	5271.89	3349.78	3563.23	-	-	4411	1	2-Methylcholine	C02224
987	M157T443	157.086	7.38749	1787.76	827.563	2578.81	2458.31	2745.43	2315.9	3698.23	1868.12	3652.93	3012.08	1920.87	2070.23	4793.61	2905.08	3016.54	3456.2	2825.02	2221.45	2520.81	1680.41	2171.38	-	-	3965	1	2-Methylcholine	C02224
988	M157T320	157.085	5.32905	2599.84	2886.14	4033.69	1753.22	2044.14	3044.86	2171.96	2358.17	2166.11	2570.98	2961.65	3614.85	2923.87	4206.85	3541.37	2422.29	1809.22	3287.28	2193.47	2105.56	1931.1	-	-	1543	0	-	-
989	M157T414	157.085	6.89733	2876.73	2689.15	3331.74	2008.04	4059.49	3178.68	2544.21	2408.26	1809.03	3249.94	1812.1	2432.17	2539.35	1095.25	2650.05	3090.85	3408.3	2098.37	2226.2	1502.5	1432.14	-	-	2246	0	-	-
990	M157T346	157.102	5.75912	1929.24	3735.45	6917.73	6275.87	5057.74	4999.12	2295.03	1826.75	1737.92	5727.73	6125.21	2907.68	1633.63	1852.44	1498.27	1995.09	3805.99	2668.75	2680.25	3168.85	2921.75	-	-	2655	4	1,6-Dimethylnaphthalene;1,2-Dimethylnaphthalene;2,6-Dimethylnaphthalene;1,8-Dimethylnaphthalene	C14217;C14329;C14330;C14703
991	M157T146	157.097	2.425	928.321	1646.61	2026.65	519.783	2954.6	494.33	662.88	869.412	870.559	776.526	683.495	2436.54	1762.91	945.373	1535.15	816.071	1523.29	1124	820.066	616.712	680.219	-	-	8309	1	Gabaculine	C12110
992	M157T242	157.104	4.02846	819.301	2010.63	3437.6	3348.62	1222.37	1395.81	932.284	724.963	730.535	2151.87	1445.93	1314.76	707.042	1104.89	1226.47	875.567	911.994	1199.26	1592.99	1855.4	810.375	-	-	7880	0	-	-
993	M157T436	157.122	7.26282	4499.52	6361.76	9893.18	12788.3	14059.3	13184.3	7128.29	5763.49	7811.98	7804.68	13240.9	8763.67	10108.6	9799.82	12407.1	11556.4	12078.4	9692.48	11085.3	10569.7	8186.24	-	-	31	3	Nonane-4,6-dione;Chalcogran;gamma-Nonalactone	C02445;C08471;C08501
994	M157T462	157.121	7.69733	12625.2	7200.89	2917.74	3622.82	2699.67	4548.07	5240.96	8044.52	3622.3	2093.77	2987.48	7259.9	6471.1	6116.64	9768.46	7710.62	8920.1	4407.62	5404.93	5145.67	3281.07	-	-	40	3	Nonane-4,6-dione;Chalcogran;gamma-Nonalactone	C02445;C08471;C08501
995	M157T333	157.122	5.54893	5824.31	7596.91	9278.59	8270.13	8678.87	7173.2	4685.74	5559.7	5110.93	5710.28	5474.86	7767.2	7461.65	5673.29	7240.17	5141.65	7750.9	6872.73	6908.3	7832.11	6445.94	-	-	6095	3	Nonane-4,6-dione;Chalcogran;gamma-Nonalactone	C02445;C08471;C08501
996	M157T348	157.122	5.80413	2613.79	4745.75	5593.08	6537.65	5312.95	6083.24	8382.92	3085.74	3439.57	3581.45	4758	4433.37	5933.88	3853.03	5334.67	4774.34	6315.4	4868.49	4782.19	5036.02	5504.76	-	-	6354	3	Nonane-4,6-dione;Chalcogran;gamma-Nonalactone	C02445;C08471;C08501
997	M157T99	157.133	1.64803	1125.64	2575.28	4189.35	2349.21	3691.6	2862.16	1464.52	1147.04	1053.52	834.96	2534.67	2738.21	3330.51	1162.67	3371.53	1753.97	1125	1431.24	1477.17	2138.11	1810.77	-	-	2822	3	Tropinone;Supinidine;1-Indolizidinone	C00783;C10400;C16697
998	M158T507	158.002	8.4554	2642.63	506.224	3184.59	1650.91	479.261	3146.23	1746.54	652.079	3542.36	208.159	938.584	1791.69	745.469	901.199	736.995	2820.15	637.031	3554	4534.98	600.295	338.513	-	-	327	0	-	-
999	M158T531	158.002	8.85143	342.191	845.172	484.32	427.225	794.74	495.554	731.138	349.641	767.949	144.127	346.608	366.546	299.507	451.917	362.922	423.405	1305.04	426.674	501.438	1075.19	555.086	-	-	336	0	-	-
1000	M158T94	158.016	1.56613	439.756	691.868	492.884	5396.64	1650.2	1699.37	1376.82	1255.2	1340.46	1221.91	1217.41	2349.49	1243.17	1854.42	2401.82	912.728	1477.49	2940.86	2887.09	3254.67	748.964	-	[M+K]+ 119.056	66	0	-	-
1001	M158T157	158.027	2.62352	839.768	1603.19	2155.8	774.413	2585.68	4833.86	5807.09	3095.58	558.249	1143.81	1856.04	2282.14	1936.33	1715.36	2835.15	1916.62	2476.83	2666.59	2285.84	4352.16	2214.6	-	-	869	0	-	-
1002	M158T247	158.044	4.11882	188.125	1760.21	4352.25	10646.1	17505.3	9417.15	901.923	476.434	588.524	918.033	1472.29	2169.02	2300.65	1606.51	2421.18	1591.64	3073.28	3193.25	3678.99	3911.75	3111.07	-	-	3557	7	2-Aminomuconate;5-Nitro-2-furfuryl_methyl_ether;Clavam-2-carboxylate;Adenine;cis-4-Carboxymethylenebut-2-en-4-olide;trans-4-Carboxymethylenebut-2-en-4-olide;5-Formyl-2-furoate	C02220;C14293;C17358;C00147;C04431;C12838;C20449
1003	M158T87	158.044	1.45297	2089.53	4343.08	7840.34	5843.62	7039.36	6821.82	3267.38	3139.82	840.413	2074.52	2276.87	3514.52	4228.47	2647.51	3413.47	2195.08	2642.87	4072.79	3938.09	4472.45	3747.46	-	-	6179	7	2-Aminomuconate;5-Nitro-2-furfuryl_methyl_ether;Clavam-2-carboxylate;Adenine;cis-4-Carboxymethylenebut-2-en-4-olide;trans-4-Carboxymethylenebut-2-en-4-olide;5-Formyl-2-furoate	C02220;C14293;C17358;C00147;C04431;C12838;C20449
1004	M158T65	158.044	1.07583	2593.54	2784.96	2018.77	2297.7	1174.34	3156.27	2721.61	2805.12	1528.54	3095.64	3537.71	1260.46	1146.06	1563.62	1413.88	1296.88	2799.34	2344.4	2232.52	1252.26	874.122	-	-	7495	7	2-Aminomuconate;5-Nitro-2-furfuryl_methyl_ether;Clavam-2-carboxylate;Adenine;cis-4-Carboxymethylenebut-2-en-4-olide;trans-4-Carboxymethylenebut-2-en-4-olide;5-Formyl-2-furoate	C02220;C14293;C17358;C00147;C04431;C12838;C20449
1005	M158T257_1	158.059	4.28203	706.165	2316.23	2622.48	1760	3934.36	2022	1243.72	550.483	745.894	1218.24	602.32	1405.9	2946.72	1845.31	1818.34	2017.09	1057.15	1255.52	2012.17	1221.63	1357.35	-	-	3484	1	1-Nitrosonaphthalene	C14788
1006	M158T306	158.058	5.1082	556.06	1231.35	1347.65	495.051	793.539	1023.23	846.286	697.917	450.902	519.655	773.814	1824.67	2039.17	733.663	1290.72	1990.98	997.552	1089.91	948.413	457.82	676.388	-	-	3372	6	2-Phenylacetamide;Acetanilide;N-Benzylformamide;(Z)-Phenylacetaldehyde_oxime;(E)-Phenylacetaldoxime;(S)-2-Hydroxypropylphosphonate	C02505;C07565;C15561;C16075;C19714;C06452
1007	M158T152	158.081	2.53773	7456.91	32834.9	54472.4	32094.7	31238.9	24595.3	9337.24	6019.75	9487.1	10760.7	12644.5	49417.3	40104.6	36580.8	64549.4	27009	23911.6	30358.2	21562.3	21481.2	23399	[55][M]+	-	3657	10	Paramethadione;2-Hydroxyethylclavam;Ethadione;3-Methylcrotonylglycine;2,3,5-Trihydroxytoluene;Gentisyl_alcohol;4-Hydroxymethylcatechol;2,4,6-Trihydroxytoluene;2,4,5-Trihydroxytoluene;Ethyl_maltol	C07411;C17361;C17724;C20828;C03338;C10792;C14110;C16401;C18317;C20362
1008	M158T192	158.081	3.19687	1360.42	2324.62	4208.35	8983.76	13152.3	7972.31	2203.83	1941.06	5008.72	5477.35	6849.75	15322.2	10231.3	7757.27	6367.09	9675.44	4984.65	5554.92	5712.51	9189.11	6915.3	-	-	3323	10	Paramethadione;2-Hydroxyethylclavam;Ethadione;3-Methylcrotonylglycine;2,3,5-Trihydroxytoluene;Gentisyl_alcohol;4-Hydroxymethylcatechol;2,4,6-Trihydroxytoluene;2,4,5-Trihydroxytoluene;Ethyl_maltol	C07411;C17361;C17724;C20828;C03338;C10792;C14110;C16401;C18317;C20362
1009	M158T64	158.092	1.06885	2231.99	2361.46	2558.46	3298	8236.63	7032.14	3691.89	3006.64	1976.61	1998.7	1482.3	8249.77	7595.64	3515.38	5272.1	5542.98	7781.3	3589.15	3483.46	3582.11	3252.3	-	-	7485	3	Methylimidazoleacetic_acid;4,5,6,7-Tetrahydroisoxazolo(5,4-c)pyridin-3-ol;Dihydrourocanate	C05828;C13693;C20522
1010	M158T89_1	158.092	1.47528	2253.96	2107.83	2348.62	6051.84	7197.33	6099.85	3586.14	2937.59	4251.4	4104.79	4098.7	9518.54	11452.6	4662.72	9703.15	6371.58	2489.31	4946.26	4633.02	4885.82	4784.61	-	-	6180	3	Methylimidazoleacetic_acid;4,5,6,7-Tetrahydroisoxazolo(5,4-c)pyridin-3-ol;Dihydrourocanate	C05828;C13693;C20522
1011	M158T256	158.089	4.26372	628.134	1086.57	2546.78	3506.22	4217.26	3346.99	757.881	718.58	990.774	578.64	2829.17	1231.06	1592.36	1221.53	1158.72	1076.55	1168.5	2382.46	1642.04	1797.28	1152.79	-	-	598	0	-	-
1012	M158T168	158.096	2.79483	1279.02	368.75	7439.02	7025.13	1948.11	1769.4	1974.11	1627.46	1544.45	1284.56	1288.53	2308.27	2433.82	2121.27	2793.12	825.146	1380.29	1449.99	1069.7	1443.2	1223.31	-	-	5120	2	5-Phenyl-1,3-pentadiyne;Norcapillene	C17717;C17796
1013	M158T468_1	158.096	7.80259	915.218	3273.28	1957.43	1515.54	2987.16	3016.18	981.109	1478.13	4511.54	2320.18	1194.43	1989.18	767.423	4325.29	1156.55	2666.95	3191.35	2324.39	1179.37	4080.4	1637.28	-	-	1018	2	5-Phenyl-1,3-pentadiyne;Norcapillene	C17717;C17796
1014	M158T257_2	158.117	4.28172	765.443	2436.86	1153.83	1216.45	4687.17	4034.13	1356.64	932.948	1227.69	2253.35	3599.39	1155.14	739.469	1623.34	1633.37	2443.23	1096.81	777.551	946.891	1561.65	1477.19	-	-	3460	7	Homostachydrine;Lentiginosine;Tranexamic_acid;cis-1,2-Dihydro-3-ethylcatechol;2-Propyl-2,4-pentadienoic_acid;7-Hydroxy-6-methylhepta-3,5-dienal;4-Vinylcyclohexene_diepoxide	C08283;C10155;C12535;C06727;C16656;C18011;C19311
1015	M158T193	158.117	3.22487	1184.38	2145.99	707.224	8122.15	12339.5	991.766	915.792	1158.18	5348.21	5486.69	6743.09	2700.07	1683.02	880.623	3364.89	1569.35	1142.31	5421.25	842.972	1314.55	915.74	-	-	4783	7	Homostachydrine;Lentiginosine;Tranexamic_acid;cis-1,2-Dihydro-3-ethylcatechol;2-Propyl-2,4-pentadienoic_acid;7-Hydroxy-6-methylhepta-3,5-dienal;4-Vinylcyclohexene_diepoxide	C08283;C10155;C12535;C06727;C16656;C18011;C19311
1016	M158T468_2	158.117	7.80038	3693.47	1200.5	366.18	3781.48	1348.06	1138.39	3220.9	2052.49	1419.67	3620	1864.85	3735.49	1104.11	3787.59	1051.9	2373.68	2122.05	878.544	1201.69	2324.28	1166.45	-	-	6758	7	Homostachydrine;Lentiginosine;Tranexamic_acid;cis-1,2-Dihydro-3-ethylcatechol;2-Propyl-2,4-pentadienoic_acid;7-Hydroxy-6-methylhepta-3,5-dienal;4-Vinylcyclohexene_diepoxide	C08283;C10155;C12535;C06727;C16656;C18011;C19311
1017	M158T63	158.128	1.04988	583.467	2764.87	3075.88	4123.44	2755.33	2339.08	4148.83	1244.14	1451.75	1479.82	2027.06	2355.85	3084.61	1664.69	3197.95	2269.71	4942.74	1318.78	1380.55	4292.97	1333.17	-	-	4263	0	-	-
1018	M158T89_2	158.128	1.49028	3223.96	3785.57	3471.61	7356.02	2107.25	827.92	3871.7	3857.57	5233.21	728.643	5314.41	2612.43	2341.14	1440.66	2590.2	1836.51	2355.22	5806.44	1411.05	1163.03	1466.71	-	-	1817	0	-	-
1019	M158T422	158.154	7.03808	24717.5	23193.5	21729.8	18115.7	15541.5	20774.5	21311.5	23120	26891.9	23598.8	25259.5	16683.7	16588.2	23754.5	21080.3	18870	23299.2	18830.5	20879.8	19740.9	19387.5	-	-	436	0	-	-
1020	M159T274	158.529	4.56152	0	1504.22	1466.51	1543.25	1460.11	1496.39	734.081	554.646	435.875	197.35	385.565	697.412	1433.68	422.79	274.607	988.596	1187.17	1058.25	1345.12	1311.79	1125.38	-	-	6874	0	-	-
1021	M159T390_1	158.564	6.50142	6057.67	4185.08	2871.95	4265.57	4910.55	6267.86	7059.28	6642.16	1525.13	1359.78	1145.76	5200.04	6171.03	3002.11	4020.97	4796.56	4870.66	4660.52	4619.64	4010.26	4399.88	-	-	7402	0	-	-
1022	M159T328	158.564	5.4651	2315.05	674.148	308.707	427.196	597.383	913.318	3414.86	3284.23	656.689	533.359	421.217	2911.16	3321.45	1898.17	1646.94	2224.4	1389.06	1715.58	1398	1383.64	1404.04	-	-	6838	0	-	-
1023	M159T50	158.921	0.83285	6895.33	4016.45	1403.7	4992.15	6666.95	7366.45	8422.01	6404.43	158.65	9575.52	6043.72	1335.68	1651.89	3013.9	1191.64	3223.76	3878.22	4427.74	6353.68	5023.9	3657.94	-	[M+2Na]2+ 271.864	176	0	-	-
1024	M159T487	158.948	8.11874	633.844	438.895	607.829	554.889	536.365	525.782	345.569	547.628	642.099	580.559	647.78	716.468	286.35	604.843	494.182	423.837	677.773	678.984	548.647	586.734	413.307	-	-	8993	0	-	-
1025	M159T40	158.961	0.6693	13599.2	7205.91	5705.77	6085.66	11961.6	10330.9	12402.4	13798.4	8991.42	14713.9	7267.56	15029.1	9414.53	7154.97	9206.82	7839.61	18355.2	10141.4	11300.2	6592.94	5272.5	-	-	9120	0	-	-
1026	M159T4	158.961	0.0625583	6164.02	3771.34	1508.6	5386.44	1148.24	5465.98	4200.72	5100.1	5348.95	8850.38	2281.59	4959.62	6354.69	4238.11	4604.86	3043.28	8502.65	1353.66	2857.2	4230.22	3436.13	-	-	9116	0	-	-
1027	M159T476	158.963	7.93934	5721.01	2938.8	3428.79	2747.45	3933.17	2715.5	3467.65	3632.17	2812.53	2487.06	3212.63	4119.54	2378.17	2847.59	2819.57	3601.15	3033.22	2699.8	2598.71	2605.15	3473.24	-	-	7160	0	-	-
1028	M159T264	159.011	4.39834	329.998	1117.59	640.567	674.687	1008.34	960.006	1452.35	1693.71	2341.44	1939.76	1366.09	1695.91	1608.4	2479.84	2097.41	1545.02	705.712	1068.28	990.944	737.921	774.328	-	-	7038	0	-	-
1029	M159T178	159.028	2.96793	7114.94	2022.8	2086.17	1442.96	2506.04	2727.23	1555.27	944.445	1291.22	1489.7	2065.98	661.946	729.582	993.828	810.858	952.669	1099.53	1064.74	1116.63	1865.49	870.9	-	-	7226	7	2-Maleylacetate;2-Hydroxymuconate;gamma-Oxalocrotonate;3-Hydroxy-cis,cis-muconate;4-Methylene-2-oxoglutarate;5-(Dihydroxymethyl)furan-2-carboxylate;Hypoxanthine	C02222;C02501;C03453;C03676;C06035;C20901;C00262
1030	M159T408	159.028	6.80208	1679.78	812.365	1013.55	1729.36	3536.33	1840.82	519.492	1473.95	1670.65	1589.2	1194.26	2138.18	2031.81	1279.05	1889.58	776.351	1030.61	1128.51	1761.69	1696.38	2080.55	-	-	4892	7	2-Maleylacetate;2-Hydroxymuconate;gamma-Oxalocrotonate;3-Hydroxy-cis,cis-muconate;4-Methylene-2-oxoglutarate;5-(Dihydroxymethyl)furan-2-carboxylate;Hypoxanthine	C02222;C02501;C03453;C03676;C06035;C20901;C00262
1031	M159T91	159.028	1.51785	3700.54	2075.24	2900.14	633.764	2800.2	2376.78	858.526	2114.3	467.813	1652.57	2507.12	2031.21	1807.5	1733.19	1178.27	1560.18	2418.68	1693.19	1143.81	2165.42	1029.09	-	-	1818	7	2-Maleylacetate;2-Hydroxymuconate;gamma-Oxalocrotonate;3-Hydroxy-cis,cis-muconate;4-Methylene-2-oxoglutarate;5-(Dihydroxymethyl)furan-2-carboxylate;Hypoxanthine	C02222;C02501;C03453;C03676;C06035;C20901;C00262
1032	M159T231	159.044	3.85423	2174.41	2502.97	1462.76	1438.18	2725.33	3934.71	5666.64	3780.57	1892.25	2854.25	3819.04	7966.53	5538.72	7402.78	10907.1	4586.36	3150.12	3631.39	3704.13	3589.65	3396.01	-	-	7701	3	1,4-Naphthoquinone;1,2-Naphthoquinone;Nornitrogen_mustard	C02617;C14783;C16552
1033	M159T64	159.051	1.0677	6100.75	17291.4	17913	18048.7	9979.8	31795.8	35514.2	30388.9	29833.2	19357.5	24352.8	10812.1	8039.39	9371.41	19071.4	13858.3	28576.2	12263.6	31956.8	34617.6	14248.2	-	-	7486	3	Allantoin;(R)(-)-Allantoin;(S)-Allantoin	C01551;C02348;C02350
1034	M159T183_1	159.065	3.05157	1106.28	5243.22	8331.89	4106.66	4581.85	3927.96	1927.2	1425.01	1569.53	2564.27	1646.51	1252.63	4978.82	4373.13	6528.49	3917.11	2442.77	4909.89	2062.18	1987.37	3514.88	-	-	4395	6	2-Isopropylmaleate;(1S,4S)-4-Hydroxy-3-oxocyclohexane-1-carboxylate;5-D-(5/6)-5-C-(Hydroxymethyl)-2,6-dihydroxycyclohex-2-en-1-one;Dimethyl_citraconate;Tetrahydropteridine;Betaine_aldehyde_hydrate	C02631;C04670;C04815;C05126;C05650;C07345
1035	M159T390_2	159.067	6.50342	2372.78	1784.64	1797.19	927.617	8693.68	4505.94	1687.45	6832.15	2179.37	1738.61	471.408	2146.08	4174.96	2104.13	2037.43	2611.36	1513.37	1703.7	858.4	1775.65	1816.48	-	[M+K]+ 120.107	7079	0	-	-
1036	M159T335	159.079	5.5896	1730.16	4664.62	2963.14	5899.4	2020.67	3057.04	1099.54	2301.2	1827.32	1827.46	1798.2	2590.55	602.559	2051.2	2650.7	1996.35	1133.93	883.225	2469.88	1042	1312.28	-	-	3857	2	(2-Naphthyl)methanol;1-Hydroxymethylnaphthalene	C02909;C14089
1037	M159T275	159.083	4.58807	1303.41	4784.51	5266.35	8033.18	9653.79	5863.12	1599.21	626.561	1006	1588.35	1777.68	3624.43	4157.87	1906.98	2621.9	2922.79	3664.46	2675.98	3234.55	3489.31	3087.23	-	-	2353	0	-	-
1038	M159T152	159.084	2.5297	1566.11	2641.56	4188.59	1770.19	2501.8	2516.16	1549.26	1122.69	714.641	891.68	976.231	3219.38	2356.29	2969.97	5068.13	1407.66	1902.95	2572.66	2186.07	2088.22	2044.7	[55][M+1]+	-	3663	0	-	-
1039	M159T183_2	159.091	3.05253	829.391	748.908	5376.98	1475.86	4934.04	902.805	614.454	1134.56	919.888	1681.41	2393.9	4926.55	4399.61	3783.37	5850.4	3021.56	1975.52	2508.16	2078.84	2206.97	1949.89	-	-	4412	2	Nicotyrine;1,5-Naphthalenediamine	C10161;C19463
1040	M159T249	159.101	4.14953	924.807	716.119	2978.6	1446.68	2044.53	1351.78	705.569	995.06	702.65	949.866	1958.58	1001.82	1649.43	1252.55	1042.17	1402.64	1926.64	816.729	1760.86	1460.74	992.488	-	-	8267	3	Ethyl_3-oxohexanoate;3-Oxovalproic_acid;2-n-Propyl-4-oxopentanoic_acid	C02975;C16652;C16655
1041	M159T432	159.116	7.19258	4554	2472.59	4146.79	5153.2	2006.32	4660.71	5602.35	2863.7	2536.05	2086.45	5420.12	2971.12	2931.91	2182.14	1657.8	4016.28	2119.59	4879.96	3034.62	4325.93	5468.36	-	[2M+2Na+K]3+ 196.186	36	0	-	-
1042	M159T45	159.149	0.7479	614.966	757.177	1314.01	4283.58	6956.03	3977.2	455.068	460.539	5152.19	3466.31	2513.09	1572.05	2163.96	2942.3	1569.21	2149.88	1820.58	1805.66	2805.71	2512.9	2606.43	-	-	8246	8	N-Nitrosodi-n-butylamine;Tropine;Pseudotropine;Hygrine;Pelletierine;Physoperuvine;(-)-Hygrine;Trachelanthamidine	C19277;C00729;C02066;C06179;C06182;C10864;C11359;C12440
1043	M159T422	159.157	7.0352	3198.12	2131.39	2297.96	3113.49	1540.4	1346.87	2077.28	2495.48	2444.78	2209.8	1920.26	1694.95	1893.26	2927.03	2233.06	2087.71	2848.15	1913.54	2018.86	2705.65	1959.04	-	-	461	0	-	-
1044	M160T484	159.968	8.07127	1161.5	985.929	1270.99	1653.97	1421.72	1090.74	1127.84	1135.23	1658.06	1656.6	1464.04	1041.6	1321.09	1654.04	867.525	994.074	1485.06	1203.22	1442.78	1245.63	1108.24	-	-	8554	0	-	-
1045	M160T228	160.042	3.79628	651.467	550.938	449.486	73406.2	137382	89695	3121.97	1938.51	290.759	382.818	432.051	373.378	608.044	312.473	649.585	487.622	24736.5	21319.4	23082	19669	22371.5	-	-	11	1	Thien-2-ylacetate	C02595
1046	M160T64	160.059	1.0746	3453.29	5229.43	3685.75	1705.43	21549.2	752.564	2876.76	2794.86	601.333	2775.68	2801.67	18452.4	21461.3	794.186	1465.32	15022.7	29398.2	742.876	19432	1073.76	1563.85	-	-	7508	0	-	-
1047	M160T275	160.075	4.58841	2327.46	2362.59	2327.91	4177.91	3863.28	4770.7	1879	1814.5	10578.8	7361.49	5510	14181.5	15718.7	12621.9	14841	10894	6344.74	7895.03	7047.96	7090.49	5464.87	-	-	2370	4	Indole-3-acetaldehyde;3-Methyl-quinolin-2-ol;Echinopsine;N-Hydroxy-1-aminonaphthalene	C00637;C06345;C10663;C14789
1048	M160T165	160.075	2.74227	779.896	8506.15	12830.7	6031.17	4462.01	1931.14	996.24	774.136	421.664	453.711	539.589	1254.6	1455.96	703.428	1170.27	956.912	3579.73	2853.36	2938.88	2662.1	2542.57	-	-	7983	4	Indole-3-acetaldehyde;3-Methyl-quinolin-2-ol;Echinopsine;N-Hydroxy-1-aminonaphthalene	C00637;C06345;C10663;C14789
1049	M160T150	160.096	2.5074	1782.29	3862.64	5072.15	2891.21	2318.69	2726.19	1900.26	2518.99	1503.55	1134.82	876.995	5380.26	5006.82	3747.8	6074.36	2628.24	2877.24	3664.58	3204.15	3148.09	2938.13	-	-	8642	5	5-Acetamidopentanoate;(-)-Betonicine;3-Hydroxystachydrine;Calystegin_A3;4-Oxocyclohexanecarboxylate	C03087;C08269;C10151;C10850;C03767
1050	M160T200	160.096	3.3321	7058.5	24151.6	37595.8	34117	32369.3	27160.6	9420.72	9108.81	12205.5	15964.1	18787.8	27719	44840.7	16075.2	17832.6	29829.8	21404.4	23473.5	22843.9	23592.5	19680.4	[56][M]+	-	5568	5	5-Acetamidopentanoate;(-)-Betonicine;3-Hydroxystachydrine;Calystegin_A3;4-Oxocyclohexanecarboxylate	C03087;C08269;C10151;C10850;C03767
1051	M160T90	160.108	1.50728	24734.7	54987.7	75224.8	45377.1	26399.7	21412.6	15437	22498.2	8918.15	6214.97	6137.89	35952.4	35703	20625	34862.2	20480.2	6931.92	27891	26877.1	28706	25684.2	[57][M]+	[M+H-C6H10O4]+ 305.147	26	2	delta-Guanidinovaleric_acid;Ectoine	C13688;C06231
1052	M160T65	160.108	1.085	19629.2	32784.8	44168.5	25904	17150.2	14405.8	11690.2	15550	6295.54	5202.92	5938.42	17818.9	19255.9	12821.9	16270.8	11786.8	26718.1	16318.8	16689	16662.1	18386.5	[58][M]+	-	14	2	delta-Guanidinovaleric_acid;Ectoine	C13688;C06231
1053	M160T58	160.133	0.97425	23132.8	10467.1	2955.3	2128.45	9374.44	1875.92	3556.37	12831	2831.2	2151.54	1233.66	6936.4	6949.52	3333.2	5883.5	6026.61	4836.69	5346.97	5556.13	5633.43	4838.91	-	-	3008	7	Cycloheptanecarboxylic_acid;Cyclohexyl_acetate;2-n-Propyl-4-pentenoic_acid;2-n-Propyl-2-pentenoic_acid;2-n-Propyl-3-pentenoic_acid;Allyl_isovalerate;(Z)-3-Hexen-1-ol_acetate	C12104;C12297;C16648;C16653;C16654;C19318;C19757
1054	M161T271	160.545	4.52075	25.055	705.737	516.056	747.446	1215.24	1329.73	1022.91	232.093	158.745	171.147	595.011	997.573	1136.97	261.815	569.011	691.413	900.405	703.296	598.897	857.745	877.361	-	-	3043	0	-	-
1055	M161T483	160.948	8.04945	584.793	531.926	718.188	838.32	634.095	808.577	593.083	616.481	1285.72	548.241	901.95	693.644	1161.06	543.245	1096.85	469.326	841.784	489.873	752.472	540.797	629.35	-	-	181	0	-	-
1056	M161T486_1	160.964	8.09347	1304.99	853.315	2125.79	2440.6	986.516	905.14	659.772	1147.57	793.721	623.685	1476.78	850.207	1203.83	1287.92	1160.96	655.898	1535.3	1114.83	955.433	1051.43	1019.65	-	-	8576	0	-	-
1057	M161T44	160.992	0.73775	383.146	665.085	1080.45	1992.24	3225.99	2062.04	929.068	536.095	374.287	2840.88	5075.67	363.608	579.812	316.884	245.814	3198.75	1342.06	1329.74	1256.2	1215.06	1323.43	-	[3M+2Na]2+ 91.9988 [M+Na+HCOOH]+ 91.9988	204	0	-	-
1058	M161T486_2	160.989	8.1033	1724.43	1314.05	1618.21	1890.82	1959.77	951.61	1220.63	1095.16	1459.61	1594.16	1001.18	1512.12	1516.69	1549.32	1218.95	1429.37	1208.11	2647.33	1416.32	1525.52	1175.33	-	-	8577	0	-	-
1059	M161T130	161.027	2.17288	490.606	926.653	924.281	1380.56	2376.25	1915.34	894.616	555.149	1731.56	1380.72	1696.29	3726.22	3037.16	2478.85	3314.65	3035.71	843.333	1770.89	1857.49	1779.43	1175.71	-	-	9079	0	-	-
1060	M161T299	161.059	4.9913	1197.47	3519.28	2007.42	6495.97	5154.1	3939.63	1253.05	887.442	1095.8	1438.07	1174.81	1355.11	2259.52	2064.07	1405.79	2160.92	2283.68	2213.63	1897.87	2039.77	1862.98	-	-	2531	5	Naphthalene-1,2-diol;2-Formyl-1-indanone;1-Formyl-2-indanone;1,4-Dihydroxynaphthalene;2,3-Dihydroxynaphthalene	C03012;C07719;C07726;C14785;C16213
1061	M161T268	161.059	4.46543	1336.61	1550.65	2181.23	2003.1	3213.89	3239.24	938.504	2314.08	1014.99	1051.93	1255.36	1734.36	2022.85	1154.31	1255.97	399.447	708.171	1005.42	946.056	1557.64	749.67	-	[M+H-CH4]+ 176.075	98	0	-	-
1062	M161T213	161.081	3.55322	610.959	1541.44	1709.58	1902.46	1426.97	635.398	612.127	513.204	454.656	716.93	925.812	694.815	1102.57	774.98	1226.55	482.261	810.04	955.453	905.229	628.968	653.194	-	-	4037	6	Pimelate;(1S,3R,4S)-3,4-Dihydroxycyclohexane-1-carboxylate;2-Propylsuccinic_acid;Hydralazine;Pentylenetetrazole;4-Amino-5-aminomethyl-2-methylpyrimidine	C02656;C04687;C16657;C07040;C13692;C20267
1063	M161T275	161.079	4.58613	425.161	541.807	4997.11	1027.86	504.011	378.329	1351.67	1310.07	1509.94	1028.52	850.163	1609.47	2003.49	2442.97	1671.22	1806.67	625.596	2351.61	2028.34	1127.89	824.227	-	-	2365	3	Pentylenetetrazole;4-Amino-5-aminomethyl-2-methylpyrimidine;5-Tetrazolyl-glycine	C13692;C20267;C13738
1064	M161T167	161.092	2.78725	2189.42	1793.34	2772.99	6784.12	9072.2	6399.67	1923.63	1441.55	2096.09	2151.83	2899.5	6414.39	10207.5	2581.61	4246.7	5577.11	3936.97	4212.78	4204.04	4461.18	3588.62	-	-	5121	6	D-Alanyl-D-alanine;N5-Methyl-L-glutamine;N(gamma)-Acetyldiaminobutyrate;Daminozide;N-alpha-Acetyl-L-2,4-diaminobutyrate;2-Hydroxymethylclavam	C00993;C03153;C06442;C10996;C19929;C17357
1065	M161T55	161.092	0.914483	927.412	55411.3	72546.7	35112.7	15336.6	18907.7	8471.94	5866.12	3087.4	1167.86	826.538	8307.74	11158.8	4956.49	6873.85	5880.55	17410.5	13451.1	16265.8	15874	14796.8	-	-	1466	6	D-Alanyl-D-alanine;N5-Methyl-L-glutamine;N(gamma)-Acetyldiaminobutyrate;Daminozide;N-alpha-Acetyl-L-2,4-diaminobutyrate;2-Hydroxymethylclavam	C00993;C03153;C06442;C10996;C19929;C17357
1066	M161T92	161.08	1.52543	1473.2	1127.25	1605.65	4995.65	3276.26	2569.99	1862.89	1234.59	1934.63	1152.4	1792.74	1218.24	5444.86	1825.67	2012.15	3120.43	1761.68	974.195	437.34	1052.55	917.199	-	-	6797	5	Pimelate;(1S,3R,4S)-3,4-Dihydroxycyclohexane-1-carboxylate;2-Propylsuccinic_acid;Pentylenetetrazole;4-Amino-5-aminomethyl-2-methylpyrimidine	C02656;C04687;C16657;C13692;C20267
1067	M161T456	161.095	7.60468	3954.75	3932.24	4064.27	3812.57	4035.4	2504.78	4586.18	4878.87	3940.9	3239	3940.75	2000.67	1614.49	3687.55	5140.94	4677.95	3987.95	5118.57	3862.15	6229.02	4494.83	-	-	4609	0	-	-
1068	M161T200	161.099	3.32722	631.204	3055.28	4557.37	4493.54	3339.12	2561.19	1653.36	1235.69	1564.37	1434.29	2552.12	2533.24	4993.92	1573.22	808.654	3102.58	2124.46	2334.04	2648.56	2860.51	1894.62	[56][M+1]+	-	5568	0	-	-
1069	M161T344	161.096	5.73466	1606.16	3602.04	6482.04	4782.17	6543.27	4258.27	2417.44	1904.96	1856.35	2007.98	1849.56	2837.85	3101.75	1975.2	2541.27	3052.89	3585.62	4215.66	11006.1	2805.67	3005.14	-	-	3155	0	-	-
1070	M161T288	161.096	4.79253	2151.65	2450.93	13501.9	7493.1	4916.86	6315.18	3033.33	2215.48	1878.06	2091.45	1962.69	2547.98	2554.59	2630.49	3460.6	2763.85	4277.91	4589.18	1039.98	4843.06	3947.8	-	-	5794	0	-	-
1071	M161T65	161.111	1.08452	1639.66	1827.88	2940.92	2942.94	1680.24	1628.05	616.867	1279.64	394.471	493.842	1315.94	2762.1	1886.75	1361.54	1720.45	1322.95	2669.12	1350.84	1156.49	808.931	1624.28	[58][M+1]+	-	14	0	-	-
1072	M161T90	161.111	1.50722	1639.36	3582.11	4783.9	3817.74	2073.86	1815.31	1375.59	1461.26	589.124	444.567	1443.97	2776.37	3146.18	1660.27	2695.47	1418.2	1469.38	1873.33	1631.68	2013.04	2229.99	[57][M+1]+	-	1847	0	-	-
1073	M161T482	161.108	8.02687	1880.82	860.697	733.831	997.108	1469.83	910.791	644.733	1248.03	1349.92	1248.94	1033.25	962.945	1423.8	1252.89	1227.42	1023.89	1183.86	928.495	1039.03	1286.08	1070.91	-	-	181	8	Tryptamine;2-(2-Aminoethyl)indole;Tolazoline;Anatabine;Anabaseine;N-Methylmyosmine;2-Naphthylamine;1-Naphthylamine	C00398;C02548;C07147;C10126;C16906;C21154;C02227;C14790
1074	M161T46	161.128	0.76285	1626.46	4199.15	5430.86	9024.22	12843.3	8540.94	2166.37	1847.86	10074	7684.07	7760.56	21726	23858.4	12612.2	15851.2	15032.6	12677	12253.9	10819.6	12279	12257.6	[59][M]+	-	6015	3	N6-Methyl-L-lysine;(E)-4-(Trimethylammonio)but-2-enoate;Stachydrine	C02728;C04114;C10172
1075	M161T226	161.132	3.75985	421.519	16122.2	24249.9	14534.9	5515.23	5367.41	3455.4	1818.93	792.787	803.336	681.323	571.317	1104.53	1003.11	1357.73	1061.53	6633.55	8004.98	7079.25	8096.54	7012.56	-	-	20	0	-	-
1076	M161T265	161.132	4.41415	994.74	13068.7	15204.1	6480.79	4883.74	3943.38	2420.68	1913.42	1262.49	1095.35	1502.76	1803.27	1926.78	1155.44	1390.23	1549.41	2259.46	2106	3792.82	2882.35	3877.6	-	-	7039	0	-	-
1077	M161T421	161.132	7.01342	2934.52	5854.45	4021.27	6916.51	8551.71	6817.38	5551.04	4197.27	5737.77	4575.1	4155.32	7203.47	7765.4	9438.3	10071.1	4257.61	7441.74	6467.8	5778.3	6490.56	5288.3	-	-	1761	0	-	-
1078	M162T373	161.604	6.20868	67.1666	60.5242	108.678	1302.79	2739.99	1449.54	149.347	59.6318	63.7068	118.349	159.167	664.436	821.867	166.892	227.873	557.992	528.811	431.233	682.402	623.632	574.751	-	-	3884	0	-	-
1079	M162T482	161.969	8.03472	861.056	803.322	721.193	1110.7	450.214	773.311	613.151	761.535	872.516	819.241	860.797	469.404	822.883	744.95	1094.53	508.697	813.391	958.946	699.421	833.186	468.855	-	-	7623	0	-	-
1080	M162T191	162.022	3.18319	495.36	3757.75	5986.11	12443.4	8000.67	2756.57	1129.94	961.377	350.404	735.502	640.379	1935.5	3625.05	647.401	920.213	1769.94	2657.58	2507.09	3261.51	1898.69	2133.84	-	-	4489	0	-	-
1081	M162T371	162.021	6.18403	129.711	462.24	735.103	927.476	1405.63	571.046	350.603	225.29	488.116	876.91	1007.37	1040.95	959.312	675.887	464.495	947.463	615.754	552.16	755.722	844.924	590.61	-	-	3223	0	-	-
1082	M162T238	162.021	3.9623	889.538	2908.45	5195.8	7225.2	3777.95	3198.85	1369.7	473.835	147.334	185.19	343.839	1342.52	2009.76	246.589	508.989	1267.01	1987.59	3662.78	3354.34	3432.98	1740.81	-	-	5426	0	-	-
1083	M162T236	162.054	3.92712	731.634	4237.21	4895.28	7579.08	11608.3	8533.28	3257.55	1876.75	2482.92	2605.04	2720.37	7660.25	7172.81	4710.6	5579.92	5786.35	4281.21	5332.59	5586.54	6110.14	4957.3	-	-	4853	7	4,8-Dihydroxyquinoline;4,6-Dihydroxyquinoline;Quinoline-3,4-diol;Quinolin-2,8-diol;3-Hydroxy-1H-quinolin-4-one;4-Hydroxy-2-quinolone;Indole-3-carboxylate	C05637;C05639;C06330;C06342;C11503;C16716;C19837
1084	M162T288	162.054	4.80052	3959.84	4689.46	5758.17	2926.89	1200.99	1670.4	2461.76	3508.12	496.98	371.7	342.354	4126.03	2256.16	3343.89	5104.34	1454.21	2445.62	2940.22	2837.09	2619.72	2539.15	-	-	223	7	4,8-Dihydroxyquinoline;4,6-Dihydroxyquinoline;Quinoline-3,4-diol;Quinolin-2,8-diol;3-Hydroxy-1H-quinolin-4-one;4-Hydroxy-2-quinolone;Indole-3-carboxylate	C05637;C05639;C06330;C06342;C11503;C16716;C19837
1085	M162T220	162.054	3.67048	401.239	8002.95	13433.4	8718	6816.4	6908.83	3680.05	1944.54	2629.9	3321.43	4709.42	3375.8	4243.28	3148.4	3596.75	3443.59	5035.65	5909.71	4985.43	6162.18	4983.89	-	-	2215	7	4,8-Dihydroxyquinoline;4,6-Dihydroxyquinoline;Quinoline-3,4-diol;Quinolin-2,8-diol;3-Hydroxy-1H-quinolin-4-one;4-Hydroxy-2-quinolone;Indole-3-carboxylate	C05637;C05639;C06330;C06342;C11503;C16716;C19837
1086	M162T204	162.054	3.39653	545.2	16563.4	21148.1	17921.9	13219.2	13445.3	7125.05	4541.28	2248.77	2729.05	3310.35	12698.1	12870.9	8198.85	17820.3	14000	12881.9	12809.3	13227.9	12080.7	12488	-	-	5947	7	4,8-Dihydroxyquinoline;4,6-Dihydroxyquinoline;Quinoline-3,4-diol;Quinolin-2,8-diol;3-Hydroxy-1H-quinolin-4-one;4-Hydroxy-2-quinolone;Indole-3-carboxylate	C05637;C05639;C06330;C06342;C11503;C16716;C19837
1087	M162T125	162.054	2.08163	587.988	1671.62	2188.92	5200.68	8617.67	5815.99	256.191	1117.94	457.261	1031.59	539.395	2054.65	747.601	2941.92	5508.35	3311.59	4093.93	2022.04	2345.64	2124.81	2691.89	-	-	4351	7	4,8-Dihydroxyquinoline;4,6-Dihydroxyquinoline;Quinoline-3,4-diol;Quinolin-2,8-diol;3-Hydroxy-1H-quinolin-4-one;4-Hydroxy-2-quinolone;Indole-3-carboxylate	C05637;C05639;C06330;C06342;C11503;C16716;C19837
1088	M162T66	162.075	1.10248	2351.68	5617.16	7175.65	6109.17	7509.66	4592.99	5809.58	3986.48	7868.78	8804.97	12382.7	3788.04	3632.13	6546.69	2897.43	7343.69	9343.72	6699.59	4143.25	5059.99	6163.85	-	-	14	16	L-2-Aminoadipate;N-Methyl-L-glutamate;O-Acetyl-L-homoserine;beta-Alanopine;Alanopine;L-Glutamate_methylester;4-Methyl-L-glutamate;3-Amino-2,3-dideoxy-scyllo-inosose;D-Alanyl-(R)-lactate;2,3-Dimethylmaleate;Triacetate;Methylitaconate;2-Methyleneglutarate;2-Hydroxy-2-(hydroxymethyl)-2H-pyran-3(6H)-one;1,5-Anhydro-4-deoxy-D-glycero-hex-3-en-2-ulose;1,5-Anhydro-4-deoxy-D-glycero-hex-1-en-3-ulose	C00956;C01046;C01077;C02207;C03210;C05016;C06234;C17581;C19694;C00922;C01757;C02295;C02930;C19821;C19822;C19826
1089	M162T89	162.075	1.48013	1407.75	4542.42	6735.76	11312	11602.6	10103.8	4446.09	3455.84	4376.68	5273.18	7407.08	7254.61	9665.67	5691.73	6640.05	7528.67	6506.56	6699.79	7708.15	7166.82	6529	-	-	1902	16	L-2-Aminoadipate;N-Methyl-L-glutamate;O-Acetyl-L-homoserine;beta-Alanopine;Alanopine;L-Glutamate_methylester;4-Methyl-L-glutamate;3-Amino-2,3-dideoxy-scyllo-inosose;D-Alanyl-(R)-lactate;2,3-Dimethylmaleate;Triacetate;Methylitaconate;2-Methyleneglutarate;2-Hydroxy-2-(hydroxymethyl)-2H-pyran-3(6H)-one;1,5-Anhydro-4-deoxy-D-glycero-hex-3-en-2-ulose;1,5-Anhydro-4-deoxy-D-glycero-hex-1-en-3-ulose	C00956;C01046;C01077;C02207;C03210;C05016;C06234;C17581;C19694;C00922;C01757;C02295;C02930;C19821;C19822;C19826
1090	M162T267	162.091	4.44838	699.966	4687.59	8137.07	10475.5	13219.3	9833.34	3825.04	2204.89	5840.58	8544.7	11455.2	14576	17998	9266.8	12169.8	15238.3	8253.94	8646.31	8425.14	8486.82	8133.46	[60][M]+	-	242	6	Indole-3-ethanol;Boschniakine;2-Naphthol;1-Naphthol;(1R,2S)-Naphthalene_1,2-oxide;(1S,2R)-Naphthalene_1,2-oxide	C00955;C09915;C11713;C11714;C14786;C14787
1091	M162T53	162.112	0.884833	45310.5	23576.6	8140.24	929484	1.25685e+06	910555	92870.6	62435.2	306320	205861	84491.6	573701	814974	332795	346898	554067	519781	507409	543996	503474	515091	[61][M]+	-	1968	4	L-Carnitine;(S)-Carnitine;trans-4-Hydroxycyclohexanecarboxylate;7-Oxoheptanoic_acid	C00318;C15025;C04404;C16590
1092	M162T235	162.112	3.91893	635.225	3856.68	837.666	3701.48	6920.3	5049.04	573.759	1770.42	2354.78	2775.72	2623.55	2716.05	3362.94	712.094	1283.56	1771.57	1828.5	1757.91	1857.86	2905.75	1481.6	-	-	4850	4	L-Carnitine;(S)-Carnitine;trans-4-Hydroxycyclohexanecarboxylate;7-Oxoheptanoic_acid	C00318;C15025;C04404;C16590
1093	M162T45	162.131	0.755167	3655.66	2340.37	338.199	697.405	685.586	570.713	548.453	2026.63	710.376	532.266	354.229	1602.39	1648.61	971.601	1142.92	1026.02	1073.91	954.499	1074.28	1068.69	1010.6	[59][M+1]+	-	6015	0	-	-
1094	M163T316	162.559	5.27132	100.064	694.735	1202.15	1224.49	1379.05	1457.05	1160.7	685.575	160.481	267.206	418.722	589.455	1168.22	388.414	849.225	702.31	872.118	870.352	938.576	952.325	844.574	-	-	180	0	-	-
1095	M163T482_1	162.964	8.03417	395.459	695.162	1009.67	844.819	892.32	741.963	722.249	347.513	1112.05	358.038	905.479	479.345	537.075	874.325	681.066	864.385	546.176	360.8	651.145	675.759	466.754	-	[M+H-NH3]+ 178.987 [M+H-NH3]+ 178.987	181	0	-	-
1096	M163T482_2	162.989	8.03652	1048.28	416.891	750.54	1110.68	651.694	853.379	782.18	942.972	1152.07	836.193	614.735	841.724	674.239	1108.61	740.079	563.785	689.449	799.961	611.079	479.864	642.937	-	-	7648	0	-	-
1097	M163T379	163.039	6.32001	1010.6	818.234	1249.23	1089.05	900.829	853.229	977.579	815.129	874.191	819.932	943.332	803.052	910.256	809.301	516.078	643.24	588.376	840.099	702.408	719.775	715.633	-	-	7334	2	Umbelliferone;4-Hydroxycoumarin	C09315;C20414
1098	M163T194	163.05	3.22632	789.888	5762.74	9314.53	10493.8	9992.88	8039.37	2330.86	7579.05	6033.03	5655.12	6562.28	7438.25	8847.5	6494.08	6188.87	9236.4	5990.15	6928.41	6491.25	6953.35	5636.45	-	-	90	1	Deisopropyldeethylatrazine	C06560
1099	M163T270	163.038	4.49637	2463.52	1138.94	2023.37	1018.53	1511.41	1680.79	4937.92	2425.33	305.076	345.436	391.283	2825.91	4451.01	366.267	405.127	3565.49	1591.52	1413.1	1696.12	2021.4	2543.17	-	-	4252	2	Umbelliferone;4-Hydroxycoumarin	C09315;C20414
1100	M163T211	163.038	3.52153	1218.74	1830.6	1741.42	2625.06	4220.49	2760.25	1921.64	3014.37	441.592	427.627	424.545	654.573	1052.19	440.338	344.346	746.375	1301.3	952.63	1208.89	1493.46	1696.34	-	-	5284	2	Umbelliferone;4-Hydroxycoumarin	C09315;C20414
1101	M163T96	163.06	1.59981	1273.64	2961.69	6833.5	2921.47	4582.41	3223.97	4480.53	2718.37	17385	26614.1	31344.8	5789.71	4743.38	11345.8	9618.77	17267.8	9366.05	7358.36	6294.35	17104.9	7257.02	-	-	6451	20	Lichenin;(R)-3,3-Dimethylmalate;3-Ethylmalate;2-Hydroxyadipate;(R)-2-Ethylmalate;L-Rhamnono-1,4-lactone;(2R,3S)-2,3-Dimethylmalate;3-Hydroxy-3-methylglutarate;2-Dehydro-3-deoxy-L-fuconate;2-Dehydro-3-deoxy-L-rhamnonate;D-Fucono-1,4-lactone;2-Dehydro-3-deoxy-D-fuconate;3,6-Anhydrogalactose;3,6-Anhydroglucose;1,5-Anhydro-D-fructose;Diethyl_pyrocarbonate;(S)-2-(Hydroxymethyl)glutarate;2-Deoxy-scyllo…	C00478;C01088;C01989;C02360;C02488;C02991;C03652;C03761;C03827;C03979;C06158;C06159;C06474;C06478;C06485;C11592;C16390;C17209;C18028;C20902
1102	M163T68	163.06	1.137	6457.27	1934.3	2443.24	12462.8	18012.1	1975.54	5777.13	2325.32	4105.38	6280.88	8123.91	1735.81	12534	3639.22	2722.33	4144.02	7487.91	2121.28	2188.86	8668.26	3093.09	-	-	7477	20	Lichenin;(R)-3,3-Dimethylmalate;3-Ethylmalate;2-Hydroxyadipate;(R)-2-Ethylmalate;L-Rhamnono-1,4-lactone;(2R,3S)-2,3-Dimethylmalate;3-Hydroxy-3-methylglutarate;2-Dehydro-3-deoxy-L-fuconate;2-Dehydro-3-deoxy-L-rhamnonate;D-Fucono-1,4-lactone;2-Dehydro-3-deoxy-D-fuconate;3,6-Anhydrogalactose;3,6-Anhydroglucose;1,5-Anhydro-D-fructose;Diethyl_pyrocarbonate;(S)-2-(Hydroxymethyl)glutarate;2-Deoxy-scyllo…	C00478;C01088;C01989;C02360;C02488;C02991;C03652;C03761;C03827;C03979;C06158;C06159;C06474;C06478;C06485;C11592;C16390;C17209;C18028;C20902
1103	M163T456_1	163.074	7.59965	2243.41	2166.89	1342.08	3049.39	2569.83	31758.9	1573.5	2466.44	2300.92	1708.09	2716.02	2261.51	31412.1	922.349	1588.48	1948.73	2309.42	2450.24	29828.1	2089.79	1246.88	-	-	4610	10	cis-1,2-Dihydronaphthalene-1,2-diol;(1S,2S)-1,2-Dihydronaphthalene-1,2-diol;1,2-Dihydronaphthalene-1,2-diol;Methyl_cinnamate;Isosafrole;p-Methoxycinnamaldehyde;Safrole;4-Hydroxycinnamoylmethane;trans-2-Phenylcyclopropanecarboxylic_acid;Eugenol_quinone_methide	C04314;C04514;C06205;C06358;C10472;C10475;C10490;C12088;C15419;C20269
1104	M163T287	163.075	4.78424	16163.4	5981.14	8439.75	15292.4	17102.9	16697.9	16907.5	1796.03	1696.87	16689.8	17134.9	14433	16468.8	16041.4	16568.7	15863.2	5031.03	5751.8	6120.87	5723.99	5904.88	-	-	5776	10	cis-1,2-Dihydronaphthalene-1,2-diol;(1S,2S)-1,2-Dihydronaphthalene-1,2-diol;1,2-Dihydronaphthalene-1,2-diol;Methyl_cinnamate;Isosafrole;p-Methoxycinnamaldehyde;Safrole;4-Hydroxycinnamoylmethane;trans-2-Phenylcyclopropanecarboxylic_acid;Eugenol_quinone_methide	C04314;C04514;C06205;C06358;C10472;C10475;C10490;C12088;C15419;C20269
1105	M163T155	163.075	2.57855	4212.46	3474.08	9243.12	2538.78	2267.13	10447.9	2406.52	3119.88	10871.8	10359	10284.5	638.117	1431.64	10339.9	10163.3	1532.72	8468.05	2153.92	1234.47	2093.48	2533.77	-	-	2644	10	cis-1,2-Dihydronaphthalene-1,2-diol;(1S,2S)-1,2-Dihydronaphthalene-1,2-diol;1,2-Dihydronaphthalene-1,2-diol;Methyl_cinnamate;Isosafrole;p-Methoxycinnamaldehyde;Safrole;4-Hydroxycinnamoylmethane;trans-2-Phenylcyclopropanecarboxylic_acid;Eugenol_quinone_methide	C04314;C04514;C06205;C06358;C10472;C10475;C10490;C12088;C15419;C20269
1106	M163T89	163.077	1.4772	912.551	934.268	672.653	510.179	5057.96	1614.15	4581.19	5003.98	651.994	6081.69	814.011	575.692	525.419	4863.42	4595.52	553.712	5645.08	760.321	1273.83	4894.82	4518.09	-	-	6171	0	-	-
1107	M163T390	163.075	6.50191	28835.8	3202.98	5571.86	2375.26	2339.03	24400.6	2311.99	30726.7	2178.95	26802.3	28971.2	421.338	23303.6	29622.7	1698.91	1596.91	22210.6	1542.01	25757.4	27170.5	1946.21	-	-	7090	10	cis-1,2-Dihydronaphthalene-1,2-diol;(1S,2S)-1,2-Dihydronaphthalene-1,2-diol;1,2-Dihydronaphthalene-1,2-diol;Methyl_cinnamate;Isosafrole;p-Methoxycinnamaldehyde;Safrole;4-Hydroxycinnamoylmethane;trans-2-Phenylcyclopropanecarboxylic_acid;Eugenol_quinone_methide	C04314;C04514;C06205;C06358;C10472;C10475;C10490;C12088;C15419;C20269
1108	M163T310	163.075	5.16265	10917	6140.92	11275	6263.06	12230.5	4255.16	3146.68	5743.66	2094.37	2467.76	5489.15	8012.62	2523.16	3376.4	5548.75	6683.03	4380.85	4717.05	5088.79	4065.67	4115.18	-	-	8778	10	cis-1,2-Dihydronaphthalene-1,2-diol;(1S,2S)-1,2-Dihydronaphthalene-1,2-diol;1,2-Dihydronaphthalene-1,2-diol;Methyl_cinnamate;Isosafrole;p-Methoxycinnamaldehyde;Safrole;4-Hydroxycinnamoylmethane;trans-2-Phenylcyclopropanecarboxylic_acid;Eugenol_quinone_methide	C04314;C04514;C06205;C06358;C10472;C10475;C10490;C12088;C15419;C20269
1109	M163T46	163.084	0.762417	3090.86	511.988	1077.57	2278.84	3544.65	2079.11	759.855	2437.68	401.831	627.264	563.451	1032.16	3142.97	663.721	613.097	843.526	1071.76	3366.55	974.61	1010.52	1337.86	-	-	6025	0	-	-
1110	M163T267	163.094	4.4494	8575.3	443.45	1097.24	1353.59	1557.88	1356.92	9404.01	9499.23	526.764	1016.09	1904.61	1431.94	1951.24	891.299	1506.96	1570.62	818.497	1036.54	918.479	714.027	960.159	[60][M+1]+	-	8766	0	-	-
1111	M163T53	163.115	0.879617	4737.25	1175.56	2130.88	70721.6	97257.2	66368.9	8759.5	6171.98	24896.3	16609	7700.36	45705.8	62080.2	26727.7	29643.8	43227.7	36973.6	39282.6	44583.3	44120.4	39242.6	[61][M+1]+	-	1968	0	-	-
1112	M163T456_2	163.111	7.60727	9154.73	5973.13	6322.73	6719.37	3910.33	8888.81	6948.05	5001.01	3954.78	5039.33	6536.03	2579.4	42465.1	3903.8	2896.58	3913.16	4157.41	5210.71	4570.47	2607.93	6834.85	-	-	4650	0	-	-
1113	M163T363	163.112	6.05253	2695.43	12872.3	23059	8488.51	8037.77	4438.76	5317.51	4307.17	2898.88	28161.3	26888.1	8160.82	11791.6	3936.12	4080.66	4101.64	4600.82	5451.31	6986.51	5417.59	4855.45	-	-	7312	0	-	-
1114	M163T297	163.111	4.95093	29303.1	7987.31	8055.97	13543.9	16467.5	11841.4	6944.08	5026.04	32660.5	2578.8	4814.31	6014.33	7269.72	3350.79	4169.35	8962.49	5252.45	6901.48	5905.9	6376.67	6606.47	-	-	2860	0	-	-
1115	M163T225	163.111	3.7474	1315.55	20559.4	29698.5	21369.1	7464.35	5849.76	3602.16	2718.7	12487.4	11682	12375.8	11535.4	12223.7	11972.8	11818.5	12171	7988.49	8514.62	9267.61	10252.3	9209.68	-	-	1484	0	-	-
1116	M163T265	163.111	4.42433	2905.69	8047.41	15309.3	12212.4	11575.1	13479.6	3869.92	2621.7	14782.1	14211.8	13899.4	12112.9	14419.5	616.118	14016.9	13056.9	3575.48	3217.2	3220.5	3357.75	2974.9	-	-	7021	0	-	-
1117	M163T302	163.132	5.02741	35992.3	30967.8	55283	27416.5	41515.5	50870.3	35131.8	63323.9	52661.1	36399.2	32217.1	33808.4	29744.9	33223.7	33432.3	31289.3	37160.1	30525.4	49378.6	34765	30493	[62][M]+	-	5542	0	-	-
1118	M163T427	163.148	7.11401	8471.27	17988.7	7669.02	8150.39	11051.7	16809.1	7421.43	7959.65	30286.4	28957.5	15186.8	18418	13984.7	30276.2	16925.1	14056.4	10492	25267.5	8474.03	27096.3	24846.8	-	-	388	0	-	-
1119	M164T277	163.544	4.621	120.914	303.333	285.576	189.075	481.163	453.867	197.848	184.289	893.429	1103.91	1505.43	1121.43	882.288	723.116	1118.47	1590.68	765.823	695.615	728.36	877.423	794.772	-	-	2394	0	-	-
1120	M164T320	163.567	5.33155	666.003	587.975	604.618	403.144	817.356	895.451	1031.49	825.36	1118.56	1477.42	2083.74	808.492	1541.31	1060.86	2113.2	1793.65	939.671	1408.61	787.668	1293.26	964.282	-	-	1521	0	-	-
1121	M164T280	163.567	4.66435	603.888	111.78	93.7265	154.442	283.754	516.361	339.904	357.417	652.88	1511.92	1313.61	1278.02	1460.54	924.34	1520.27	1059.58	492.073	533.7	535.028	364.541	365.64	-	-	5795	0	-	-
1122	M164T52	163.977	0.86655	108.838	1779.31	2671.48	1333.17	1210.84	681.273	722.489	431.333	1734.15	2558.08	2679.83	1624.25	1833.41	631.111	1093.03	2939.06	641.974	1228.02	1595.84	1570.72	1266.29	-	-	8371	1	Taurine	C00245
1123	M164T271	164.037	4.51382	166.559	5979.46	11038.2	14608.7	20211.5	11358.2	3544.92	1495.18	826.62	1052.4	1622.14	4499.87	7029.83	1305.75	1882.69	4051.27	5813.53	5718.32	6479.97	5760.31	5634.1	-	-	3044	2	Acetylcysteine;Tiopronin	C06809;C12876
1124	M164T232	164.037	3.86515	204.706	13133	22991.2	25726.4	25967.7	18643.6	7779.78	3971.99	760.35	1414.14	1730.37	8167.46	9867.37	2681.48	2902.85	5595.84	8470.65	9778.78	9655.33	11119	9536.35	-	-	7683	2	Acetylcysteine;Tiopronin	C06809;C12876
1125	M164T205	164.037	3.41946	331.457	6376.54	11219.7	17888.9	26263.5	17822.2	5190.68	2771.99	3990.87	5063.62	6822.67	14593.1	17258.6	8408.48	11153.7	11082.6	10043.3	10493	11217	9283.93	8887.35	-	-	2792	2	Acetylcysteine;Tiopronin	C06809;C12876
1126	M164T177	164.037	2.9481	188.857	7747.85	13304.1	6383.56	8218.33	6000.11	2995.37	792.075	1555.5	1654.81	2735.7	4951.22	6607.51	3437.44	4636.39	4277.43	2984.39	3116.5	3563.11	2952.73	3236.99	-	-	8388	2	Acetylcysteine;Tiopronin	C06809;C12876
1127	M164T372	164.037	6.20016	430.633	1428.27	2609.51	3970.99	4724.17	3720.56	1679.92	949.15	1476.01	2196.76	2853.69	3795.72	3980.91	3658.08	4023.69	2725.9	2415.95	2398.38	2740.92	3478.82	2808.5	-	[M+2Na+K]3+ 407.152	3881	0	-	-
1128	M164T388	164.037	6.46463	174.523	165.941	566.249	3516.99	5742.84	3156.26	836.645	403.35	1876.93	1708.42	1708.97	5544.39	5567.93	3010.98	3957.88	4060.22	2702.6	1774.48	2117.23	2641.91	2406.55	-	-	1421	2	Acetylcysteine;Tiopronin	C06809;C12876
1129	M164T310	164.037	5.16153	469.297	2464.02	4709.98	5366.03	5227.14	4135.9	1097.03	782.946	1578.22	2235.79	3427.98	3175.33	3084.26	3835.28	3538.8	3791.73	2434.23	5839.52	4464.1	3249.66	5189.34	-	-	8779	2	Acetylcysteine;Tiopronin	C06809;C12876
1130	M164T357	164.037	5.9494	210.398	1158.58	2526.85	4149.28	9097.12	3712.12	1021.34	528.585	1800.54	1963.16	2548.48	8244.6	5236.11	2560.39	2643.26	3082.19	3040.64	2065.35	2667.39	2492.93	2796.54	-	-	23	2	Acetylcysteine;Tiopronin	C06809;C12876
1131	M164T141	164.037	2.34303	377.091	6400.29	11225.5	11892.5	5098.63	3704.17	1586.65	1127.95	540.247	686.603	760.6	1696.69	1609.53	1233.74	2826.73	1123.19	2050.67	3215.49	2565.37	2487.91	2829.35	-	-	2588	2	Acetylcysteine;Tiopronin	C06809;C12876
1132	M164T325	164.037	5.42398	151.208	2398.27	9307.25	6121.39	5914.55	4302.53	1410.48	606.021	1074.84	1420.78	3320.42	1651.86	3252.67	2566.58	2973.4	3213.94	3107.21	2787.98	2888.83	3063.83	2517.67	-	-	8975	2	Acetylcysteine;Tiopronin	C06809;C12876
1133	M164T432	164.037	7.20308	0	151.84	322.628	5128.74	8753.85	5069.56	1078.32	249.851	1627.4	1798.4	856.486	11325.1	6952.42	3389.03	2519.43	6813.75	5316.4	5670.4	3659.95	3386.53	6885.27	-	-	2305	2	Acetylcysteine;Tiopronin	C06809;C12876
1134	M164T376	164.059	6.26267	1728.21	1301.57	1591.68	1583.92	2374.21	1660.22	1846.31	1854.76	1451.45	1441.99	906.423	1860.24	1879.24	2147.15	2017.2	1705.94	821.072	764.635	907.376	1015.95	842.157	-	-	3083	3	N-Methylhistamine;2-Methylhistamine;4-Methylhistamine	C05127;C17928;C17929
1135	M164T211	164.07	3.52035	582.422	672.671	882.477	962.875	1833.65	1379.54	998.554	897.653	1065.6	787.474	1088.06	743.042	1016.71	945.66	934.098	854.567	1111.54	1187.77	1121.44	1297.49	738.731	-	-	5303	3	3-Methyldioxyindole;4-Oxo-1-(3-pyridyl)-1-butanone;Coumarin	C05834;C19567;C05851
1136	M164T100	164.073	1.66292	890.506	1400.82	1686.33	4334.43	5400.74	4682.49	1130.51	826.055	1248.05	3000.97	3395.01	4112.74	5429.41	1918.08	3693.31	3239.96	2474.17	2795.86	3093.79	2117.57	2242.92	-	-	2829	3	Ethionine;Homomethionine;THTA	C11227;C17213;C11072
1137	M164T286	164.084	4.75863	758.751	1095.75	1045.98	1798.92	2294.22	1031.73	543.773	335.322	791.026	783.925	826.87	658.951	1037.15	778.688	576.718	644.917	1473.63	1071.1	1500.66	1152.51	1589.34	-	-	1983	1	gamma-Coniceine	C10138
1138	M164T332	164.106	5.53803	1622.52	842.974	1745.88	1771.17	3182.99	2773.14	3049.4	1908.62	2018.81	2127.12	2038.77	3878.41	3475.3	2367.63	4652.1	1771.2	1908.26	1841.15	1938.08	1972.39	1597.32	-	-	6097	3	(R)-2-Methylimino-1-phenylpropan-1-ol;N-(2-Phenylethyl)-acetamide;EPA	C04351;C06746;C11487
1139	M164T472	164.104	7.86315	1342.54	1311.9	3701.33	2295.16	4285.86	1612.08	4489.93	1721.34	4109.81	4376.65	1651.02	4470.91	1957.14	795.413	386.958	483.285	2168.9	1927.74	1895.87	1494.86	1276.76	-	-	1039	7	Tropine;Pseudotropine;Hygrine;Pelletierine;Physoperuvine;(-)-Hygrine;Trachelanthamidine	C00729;C02066;C06179;C06182;C10864;C11359;C12440
1140	M164T54	164.117	0.891867	788.656	1149.87	501.893	5671.31	13320.3	8625.99	911.648	1039.23	2807.84	2015.43	331.899	5642.83	9044.13	3867.31	3675.16	3852.57	4874.56	5975.11	6388.38	4701.45	3557.84	-	-	1467	0	-	-
1141	M164T301	164.136	5.02038	2427.39	567.73	2283.43	3728.41	4252.58	3320.58	6311.24	11092.2	2625.13	9919.26	3592.43	4371.07	4029.26	3380.12	3375.08	3188.66	4112.16	3328.96	4568.26	3614.96	2682.13	[62][M+1]+	-	5543	0	-	-
1142	M164T465	164.136	7.75335	4948.55	9089.53	7789.74	7837.79	9200.22	8269.01	2408.92	8120.1	2372.59	4966.28	3316.43	8399.78	7240.04	2333.64	1235.62	5927.69	6764.62	7809.59	4027.64	8980.06	4594.39	-	-	5400	0	-	-
1143	M165T44	164.969	0.729758	192.478	289.97	431.241	365.617	458.223	454.344	308.705	330.589	205.169	582.584	841.151	122.382	197.136	138.29	68.1377	523.156	287.02	322.006	322.919	339.985	386.555	-	-	8254	1	Methoxyflurane	C07517
1144	M165T256	165.054	4.26997	7043.66	16930.2	22912.9	13779.1	28534.9	10937.8	31960.9	20717.4	58930.1	65226.3	67319.7	30141.8	17737.4	50724.3	49365.2	48806.3	26217.9	21013	24423.2	22440.5	19005.3	[63][M]+	-	599	9	Phenylpyruvate;4-Coumarate;trans-2-Hydroxycinnamate;2-Hydroxy-3-phenylpropenoate;cis-2-Hydroxycinnamate;cis-p-Coumarate;3-Oxo-3-phenylpropanoate;Caffeic_aldehyde;trans-3-Hydroxycinnamate	C00166;C00811;C01772;C02763;C05838;C06738;C07114;C10945;C12621
1145	M165T66	165.054	1.0922	3936.61	6029.13	6333.01	6350.94	6258.13	4366.17	5068	4257.6	4056.35	6223.2	8271.21	8453.64	4916.68	10717.7	13505.5	5471.67	8713.09	7258.19	7623.42	6702.17	5977.55	-	-	14	9	Phenylpyruvate;4-Coumarate;trans-2-Hydroxycinnamate;2-Hydroxy-3-phenylpropenoate;cis-2-Hydroxycinnamate;cis-p-Coumarate;3-Oxo-3-phenylpropanoate;Caffeic_aldehyde;trans-3-Hydroxycinnamate	C00166;C00811;C01772;C02763;C05838;C06738;C07114;C10945;C12621
1146	M165T178	165.054	2.96413	21445.9	61636.7	79951.2	63438.9	57677.1	51121	49986.7	36083.6	58033.8	65346.2	80051.4	41534.7	36096.4	48828.3	45359.6	49627.7	53959.9	55672.8	55556	54224.6	46671.8	[64][M]+	[M+H-C6H8O6]+ 340.079	159	9	Phenylpyruvate;4-Coumarate;trans-2-Hydroxycinnamate;2-Hydroxy-3-phenylpropenoate;cis-2-Hydroxycinnamate;cis-p-Coumarate;3-Oxo-3-phenylpropanoate;Caffeic_aldehyde;trans-3-Hydroxycinnamate	C00166;C00811;C01772;C02763;C05838;C06738;C07114;C10945;C12621
1147	M165T204	165.054	3.40472	3419.89	11842.2	23628.4	21160.3	29068.5	19686.5	6743.43	5152.61	8897.18	23887.1	30509.9	10122.4	10456.8	8527.83	8527.32	16604.8	12851.7	13945.3	13872.3	14165.5	13934.9	-	-	2793	9	Phenylpyruvate;4-Coumarate;trans-2-Hydroxycinnamate;2-Hydroxy-3-phenylpropenoate;cis-2-Hydroxycinnamate;cis-p-Coumarate;3-Oxo-3-phenylpropanoate;Caffeic_aldehyde;trans-3-Hydroxycinnamate	C00166;C00811;C01772;C02763;C05838;C06738;C07114;C10945;C12621
1148	M165T91	165.054	1.516	7064.58	12174.2	14458.8	14919.7	16088.8	14216.8	8563.83	7948.23	7677.9	10759.6	14975.8	21462.4	12741.4	22358.9	34727.6	13139.1	10695.3	14278.7	14092.5	13911.7	12974.4	-	-	1903	9	Phenylpyruvate;4-Coumarate;trans-2-Hydroxycinnamate;2-Hydroxy-3-phenylpropenoate;cis-2-Hydroxycinnamate;cis-p-Coumarate;3-Oxo-3-phenylpropanoate;Caffeic_aldehyde;trans-3-Hydroxycinnamate	C00166;C00811;C01772;C02763;C05838;C06738;C07114;C10945;C12621
1149	M165T285_1	165.067	4.75609	702.62	1063.94	1270.63	8902.75	13057.7	828.598	648.74	733.998	559.688	526.93	934.889	475.501	8239.3	693.989	930.456	803.292	1429.67	935.995	1403.18	1030.32	809.517	-	-	1997	7	Ricinine;1-Methylnaphthalene;2-Methylnaphthalene;Sulcatone;trans-2-Octenal;Indole-5,6-quinone;Isatin	C01526;C14082;C14098;C07287;C21138;C05579;C11129
1150	M165T119	165.065	1.99124	2725.39	3269.45	7423.54	6946.94	13272.7	7597.07	3084.13	1557.15	2129.06	2438.28	2129.59	6669.95	7973.07	4455.7	8070.39	3443.74	3342.95	4659.27	5029.88	4398.22	4777.52	-	-	8880	3	Ricinine;Indole-5,6-quinone;Isatin	C01526;C05579;C11129
1151	M165T453	165.09	7.55438	5854.06	5996.79	7797.03	5420.38	4922.16	6829.52	9321.57	5056.84	8060.64	6805.9	5865.17	7430.73	6036.63	6195.5	6089.98	4863.77	6386.29	5855.29	17308.8	5769.6	5159.36	-	-	4628	9	p-Cumate;Evodone;beta-Thujaplicin;gamma-Thujaplicin;Eugenol;Isoeugenol;Phenethyl_acetate;Dihydrosafrole;(2E,4E,6E)-2,6-Dimethylocta-2,4,6-trienedial	C06578;C09858;C09904;C09905;C10453;C10469;C12303;C19229;C19729
1152	M165T315	165.09	5.25388	7447.88	14586.1	20061.1	22647.8	25070.4	15874.2	9554.81	8402.1	6752.69	6528.4	4810.41	15768.6	15802	10609.9	13287.7	10959.6	13596.6	13722.4	14013.2	14229.1	10502.9	[65][M]+	-	7573	9	p-Cumate;Evodone;beta-Thujaplicin;gamma-Thujaplicin;Eugenol;Isoeugenol;Phenethyl_acetate;Dihydrosafrole;(2E,4E,6E)-2,6-Dimethylocta-2,4,6-trienedial	C06578;C09858;C09904;C09905;C10453;C10469;C12303;C19229;C19729
1153	M165T285_2	165.09	4.74294	3512.28	6964.85	9699.67	6907.67	12437.2	9202.39	4128.35	4250.67	2763.87	2183.31	2393.66	11637.4	8498.97	4310.98	9139.47	9762.05	6268.49	5947.89	6429.41	6950.83	5456.71	-	-	2003	9	p-Cumate;Evodone;beta-Thujaplicin;gamma-Thujaplicin;Eugenol;Isoeugenol;Phenethyl_acetate;Dihydrosafrole;(2E,4E,6E)-2,6-Dimethylocta-2,4,6-trienedial	C06578;C09858;C09904;C09905;C10453;C10469;C12303;C19229;C19729
1154	M165T222	165.091	3.70137	2467.31	25509.7	14936.9	10757.7	5032.76	5719.16	4001.19	3248.5	1772.07	2321.2	2701.75	2172.66	3261.27	2031.28	2029.31	2626.1	5952.85	9014.76	6616.07	9699.73	11997.7	-	-	4593	9	p-Cumate;Evodone;beta-Thujaplicin;gamma-Thujaplicin;Eugenol;Isoeugenol;Phenethyl_acetate;Dihydrosafrole;(2E,4E,6E)-2,6-Dimethylocta-2,4,6-trienedial	C06578;C09858;C09904;C09905;C10453;C10469;C12303;C19229;C19729
1155	M165T407	165.091	6.77747	1633.15	2742.48	5246.86	10339.5	13626.9	9286.11	2554.23	1985.73	2089.77	1656.45	1861.6	3819.06	4909.64	2391.15	3211.19	2940.63	3886.21	3725.19	4010.1	4320.39	3886.71	-	-	1308	9	p-Cumate;Evodone;beta-Thujaplicin;gamma-Thujaplicin;Eugenol;Isoeugenol;Phenethyl_acetate;Dihydrosafrole;(2E,4E,6E)-2,6-Dimethylocta-2,4,6-trienedial	C06578;C09858;C09904;C09905;C10453;C10469;C12303;C19229;C19729
1156	M165T438	165.09	7.2923	6555.83	5421.45	1801.67	2723.05	5776.78	10379.7	4208.62	4234.01	7583.04	7318.59	5209.96	6760.15	10526.7	7444.87	9398.82	9385.66	5397	2112.82	9235.26	4723.57	7619.16	-	-	835	9	p-Cumate;Evodone;beta-Thujaplicin;gamma-Thujaplicin;Eugenol;Isoeugenol;Phenethyl_acetate;Dihydrosafrole;(2E,4E,6E)-2,6-Dimethylocta-2,4,6-trienedial	C06578;C09858;C09904;C09905;C10453;C10469;C12303;C19229;C19729
1157	M165T472	165.112	7.86072	7409.83	7642.88	8491.15	9825.88	12206.5	8100.22	10295	10560.5	9789.96	9151.41	11819.1	7716.34	9596.83	11208.6	5632.17	7282.8	9661.15	9162.19	9761.47	11693.7	10267.3	-	-	1040	0	-	-
1158	M165T387	165.127	6.45402	1963.34	4722.56	7960.16	11638.2	4980.05	11854.8	24886.1	14393.5	5838.64	7925.51	5202.88	27421.3	42453	10724.2	10277.7	24230.1	19362	13088.2	21192.8	12828.5	11989.9	-	-	1422	4	Jasmone;p-tert-Amylphenol;4-n-Pentylphenol;4-Isopentylphenol	C08490;C14226;C14466;C14697
1159	M165T298	165.127	4.95835	1909.89	7817.65	9171.26	12741.4	11686.4	8655	3182.98	2332.77	2753.74	1478.11	2358.93	2141.1	3897.77	2212.95	1764.62	3351.19	6421.2	6581.15	3776.27	5295.9	4662.68	-	-	2936	4	Jasmone;p-tert-Amylphenol;4-n-Pentylphenol;4-Isopentylphenol	C08490;C14226;C14466;C14697
1160	M165T226	165.127	3.75938	3047.7	10388.7	10782.5	9478.82	3212.37	2259	1782.11	1294.34	1964.88	2101.8	2791.52	2994.03	4354.86	2596.61	2965.46	2994.9	3736.44	4068.17	2795.65	4352.64	4355.3	-	-	20	4	Jasmone;p-tert-Amylphenol;4-n-Pentylphenol;4-Isopentylphenol	C08490;C14226;C14466;C14697
1161	M165T436	165.127	7.27081	5000.95	4520.6	5324.87	2688.52	7976.37	6047.56	5831	5301.64	5865.95	4923.75	7352.12	3971.29	4755.85	5679.21	5284.57	6373.25	5093.87	7221.31	4309.79	6779.18	4529.63	-	-	836	4	Jasmone;p-tert-Amylphenol;4-n-Pentylphenol;4-Isopentylphenol	C08490;C14226;C14466;C14697
1162	M165T422	165.127	7.02948	3676.9	3137.35	3455.65	6969.16	12670.2	6864.2	4487.89	3393.94	3863.24	4159.24	5391.01	4407.24	6338.47	5303.44	6204.58	2960.91	4848.98	4417.71	3993.75	6100.39	4655.67	-	-	82	4	Jasmone;p-tert-Amylphenol;4-n-Pentylphenol;4-Isopentylphenol	C08490;C14226;C14466;C14697
1163	M165T320	165.127	5.32837	6996.38	13883.8	6686.25	4890.3	4120.12	18383.9	3047.46	7891.86	7415.01	6895.67	5374.9	3056.35	17120.2	2116.85	2700.84	10549.7	12882.9	3120.74	3560.36	3633.92	2954.41	-	-	1544	4	Jasmone;p-tert-Amylphenol;4-n-Pentylphenol;4-Isopentylphenol	C08490;C14226;C14466;C14697
1164	M165T258	165.127	4.30284	8334.93	4443.95	5478.54	26741.8	15528.9	1715.71	40961.4	691.311	647.446	65935.8	892.874	32202.6	23396.5	50521.8	49844.4	1291.34	2349.88	3396.42	5797.28	28447.2	1843.6	-	-	5501	4	Jasmone;p-tert-Amylphenol;4-n-Pentylphenol;4-Isopentylphenol	C08490;C14226;C14466;C14697
1165	M165T457	165.163	7.62108	2779.97	1725.28	1311.08	2809.36	1987.63	1328.47	5537.68	3614.26	3732.87	3449.69	2131.3	4714.95	2673.01	1585.57	8945.28	3458.87	3084.31	5473.52	1206.54	5005.03	3117.41	-	-	491	0	-	-
1166	M165T431	165.163	7.18542	1548.78	2357.05	2015.14	2058.3	4229.87	4901.88	4030.99	3195.1	1989.95	2115.16	2855.45	3989.42	3746.25	6807.5	4728.05	3602.59	263.131	1936.96	3622.65	619.917	2886.34	-	-	36	0	-	-
1167	M166T210	165.541	3.49648	115.282	519.93	308.391	364.835	304.503	295.399	431.054	159.749	1180.04	1369.45	1271.85	700.263	366.49	1122.95	1059.82	1313.74	495.04	592.398	623.024	819.354	594.51	-	-	6115	0	-	-
1168	M166T198	166.049	3.307	1989.49	3733.79	3353.74	8117.2	13603.8	10365.7	3988.34	3145.58	5877.98	5033.33	4251.63	12645.8	15229.7	7787.35	10247.7	9933.51	6732.87	7045.73	6912.97	7401.83	6922.77	[66][M]+	-	261	7	4-Pyridoxolactone;4-Nitroacetophenone;3,4-Dihydroxymandelonitrile;Formylanthranilate;5-Pyridoxolactone;HBOA;Isatinate	C00971;C02803;C03757;C05653;C06052;C15769;C21155
1169	M166T101	166.049	1.68302	3085.33	6100.3	7545.96	10696.8	16815.9	12941.3	5096.09	3305.73	4679.6	3783.9	5064.96	9200.22	9026.12	7311.45	9475.34	8707.04	5743.92	8741.73	8164.6	6164.17	6405.82	-	-	6687	7	4-Pyridoxolactone;4-Nitroacetophenone;3,4-Dihydroxymandelonitrile;Formylanthranilate;5-Pyridoxolactone;HBOA;Isatinate	C00971;C02803;C03757;C05653;C06052;C15769;C21155
1170	M166T269	166.049	4.48882	929.712	3333.49	5303.23	3920.6	2048.58	9081.42	993.434	629.049	2546.14	4321.1	6281.04	2360.11	2229.22	3047.29	3422.05	4193.59	7264.43	3113.54	8205.27	2830.23	2473.86	-	-	4228	7	4-Pyridoxolactone;4-Nitroacetophenone;3,4-Dihydroxymandelonitrile;Formylanthranilate;5-Pyridoxolactone;HBOA;Isatinate	C00971;C02803;C03757;C05653;C06052;C15769;C21155
1171	M166T337	166.057	5.62491	282.762	343.954	475.763	518.66	1061.84	620.668	447.59	444.523	631.995	596.472	620.549	513.22	326.997	740.879	872.135	540.592	400.303	667.153	372.08	474.405	191.218	-	-	194	0	-	-
1172	M166T66	166.053	1.09555	819.646	1875.03	1607.74	2195.91	13799.4	22505.2	799.115	3306.36	1141.86	1226.44	1021.38	1266.78	16392.5	1633.47	1598.09	12897.5	1936.53	1712.85	8603.14	9854.72	999.179	-	-	14	4	L-Methionine_S-oxide;L-Methionine_(R)-S-oxide;L-Methionine_(S)-S-oxide;4-Methylthio-2-oxobutanoic_acid	C02989;C15998;C15999;C01180
1173	M166T178	166.058	2.96755	2052.31	5943.12	6798.43	5806.44	5708.58	5140.52	4312.93	3035.23	5355.18	6732.45	6890.24	3914.19	4042.17	5177.83	4227.92	5365.14	5062.91	5061.52	4870.72	5242.57	3679.87	[64][M+1]+	-	7208	0	-	-
1174	M166T256	166.058	4.26512	515.799	1990.95	2461.63	2163.33	1877.06	2296.21	4351.18	2527.25	5064.87	5980.94	6160.15	2576.37	1703.9	5258.11	4504.35	4330.1	4594.22	2863.98	3700.97	3434.75	2113.03	[63][M+1]+	-	600	0	-	-
1175	M166T88	166.072	1.46405	37015	21333.9	19476.8	53923.7	82795.6	57418.2	26407	24526.7	36215.9	35180.8	30997.9	115458	123546	76439.9	114585	80478.6	24973.4	63511.5	53270.2	56763.5	56301.6	-	[M+3Na-H]2+ 264.165	6168	1	(-)-Apparicine	C09036
1176	M166T63	166.072	1.04248	11098	10088	10410.9	22012.7	37407.4	23992.3	12905.1	10616.2	15895.1	16373.4	13397.9	33858.8	36632.9	27931.5	34952.7	27302.8	33505.4	22849.8	19647.7	23258	21556.5	[67][M]+	-	4298	19	3-Methylguanine;7-Methylguanine;D-Arabinono-1,4-lactone;2-Dehydro-3-deoxy-L-arabinonate;Citramalate;(R)-2-Hydroxyglutarate;L-Arabinono-1,4-lactone;D-Xylonolactone;(R)-2-Methylmalate;(S)-2-Methylmalate;2-Hydroxyglutarate;D-Xylono-1,4-lactone;L-Xylono-1,4-lactone;(S)-2-Hydroxyglutarate;2-Dehydro-3-deoxy-D-xylonate;L-Arabinono-1,5-lactone;L-threo-3-Methylmalate;D-threo-3-Methylmalate;D-erythro-3-Met…	C02230;C02242;C00652;C00684;C00815;C01087;C01114;C02266;C02612;C02614;C02630;C02753;C02994;C03196;C03826;C05405;C06029;C06031;C06032
1177	M166T112	166.072	1.86758	2101.41	4004.78	5475.6	15683.6	26571.5	17467.3	3869.22	3029.36	11026.2	6690.36	7194.37	15631	17140.3	16133.7	19828.5	12840.5	2683.25	11340.5	11850.8	10558	9484.24	-	-	267	19	3-Methylguanine;7-Methylguanine;D-Arabinono-1,4-lactone;2-Dehydro-3-deoxy-L-arabinonate;Citramalate;(R)-2-Hydroxyglutarate;L-Arabinono-1,4-lactone;D-Xylonolactone;(R)-2-Methylmalate;(S)-2-Methylmalate;2-Hydroxyglutarate;D-Xylono-1,4-lactone;L-Xylono-1,4-lactone;(S)-2-Hydroxyglutarate;2-Dehydro-3-deoxy-D-xylonate;L-Arabinono-1,5-lactone;L-threo-3-Methylmalate;D-threo-3-Methylmalate;D-erythro-3-Met…	C02230;C02242;C00652;C00684;C00815;C01087;C01114;C02266;C02612;C02614;C02630;C02753;C02994;C03196;C03826;C05405;C06029;C06031;C06032
1178	M166T267	166.086	4.44658	1077.64	4612.43	8317.31	12918.6	17881.8	12361.2	4664.43	2951.2	6721.94	9142.55	11699.5	19802.2	23244.2	11077.5	14505.7	17237.3	10231.2	10922.4	11195.4	10189.1	8832.37	[68][M]+	[M+K+HCOOH]+ 81.1172 [M+Na+HCOOH]+ 97.0911 [M+H+HCOOH]+ 119.073	242	17	L-Phenylalanine;Phenylalanine;D-Phenylalanine;Benzocaine;Tricaine;Metolcarb;4-Hydroxy-1-(3-pyridinyl)-1-butanone;5-(3-Pyridyl)-2-hydroxytetrahydrofuran;L-beta-Phenylalanine;D-beta-Phenylalanine;trans-Cinnamate;Dihydrocoumarin;4-Hydroxycinnamyl_aldehyde;3-Hydroxy-1-indanone;3-Isochromanone;Cinnamic_acid;Pyruvophenone	C00079;C02057;C02265;C07527;C18090;C18747;C19565;C19578;C20487;C20488;C00423;C02274;C05608;C07720;C07728;C10438;C17268
1179	M166T143	166.086	2.39086	34773.6	56618.2	68233.7	103004	131244	95876.6	52912.9	44824.6	46220.2	74502.9	88231.1	383587	194767	307918	544335	143815	84375.5	114284	146101	150643	138617	[69][M]+	[M+K+HCOOH]+ 81.1171 [M+Na+HCOOH]+ 97.091 [M+H+HCOOH]+ 119.073	5615	17	L-Phenylalanine;Phenylalanine;D-Phenylalanine;Benzocaine;Tricaine;Metolcarb;4-Hydroxy-1-(3-pyridinyl)-1-butanone;5-(3-Pyridyl)-2-hydroxytetrahydrofuran;L-beta-Phenylalanine;D-beta-Phenylalanine;trans-Cinnamate;Dihydrocoumarin;4-Hydroxycinnamyl_aldehyde;3-Hydroxy-1-indanone;3-Isochromanone;Cinnamic_acid;Pyruvophenone	C00079;C02057;C02265;C07527;C18090;C18747;C19565;C19578;C20487;C20488;C00423;C02274;C05608;C07720;C07728;C10438;C17268
1180	M166T378	166.085	6.30772	653.162	509.157	678.402	702.67	896.319	1176.3	894.324	887.055	1202.01	903.877	476.525	3818.76	6308.31	1095.65	1197.87	3942.35	1840.83	1943.56	1718.2	1867.78	1085.5	-	-	7332	19	L-Phenylalanine;Phenylalanine;D-Phenylalanine;Benzocaine;Tricaine;Metolcarb;4-Hydroxy-1-(3-pyridinyl)-1-butanone;5-(3-Pyridyl)-2-hydroxytetrahydrofuran;L-beta-Phenylalanine;D-beta-Phenylalanine;(E)-4-(Trimethylammonio)but-2-enoate;Stachydrine;trans-Cinnamate;Dihydrocoumarin;4-Hydroxycinnamyl_aldehyde;3-Hydroxy-1-indanone;3-Isochromanone;Cinnamic_acid;Pyruvophenone	C00079;C02057;C02265;C07527;C18090;C18747;C19565;C19578;C20487;C20488;C04114;C10172;C00423;C02274;C05608;C07720;C07728;C10438;C17268
1181	M166T222	166.086	3.69765	444.938	904.51	1383.76	1292.41	2392.9	1786.77	1448.1	1237.26	574.634	575.043	623.171	2137.5	2561.01	1283.61	1925.99	1761.81	1544.05	934.873	1517.28	1545.06	1396.36	-	-	4594	17	L-Phenylalanine;Phenylalanine;D-Phenylalanine;Benzocaine;Tricaine;Metolcarb;4-Hydroxy-1-(3-pyridinyl)-1-butanone;5-(3-Pyridyl)-2-hydroxytetrahydrofuran;L-beta-Phenylalanine;D-beta-Phenylalanine;trans-Cinnamate;Dihydrocoumarin;4-Hydroxycinnamyl_aldehyde;3-Hydroxy-1-indanone;3-Isochromanone;Cinnamic_acid;Pyruvophenone	C00079;C02057;C02265;C07527;C18090;C18747;C19565;C19578;C20487;C20488;C00423;C02274;C05608;C07720;C07728;C10438;C17268
1182	M166T315	166.094	5.25769	686.217	1442.08	1861.48	2282.11	2836.7	1669.42	844.826	736.341	706.053	929.592	987.342	1478.99	1306.53	829.467	1226.45	861.176	1422.71	1065.56	1541.96	1582.18	1029.57	[65][M+1]+	-	7573	0	-	-
1183	M166T98	166.097	1.62507	2719.16	3871.71	5584.2	6490.71	11493	11090.4	3621.29	3401.28	394.092	670.892	5179.38	2817.53	2933.23	2264.74	3307.57	1895.19	6693.92	1217.54	901.187	1063.84	967.489	-	-	6678	0	-	-
1184	M166T472	166.118	7.86202	2426.13	1833.54	2427.4	1728.46	2203.56	1127.99	902.166	2863.02	4142.21	1146.2	2085.62	1445.04	3190.03	2678.58	2302.11	3298.17	1604.9	1845.12	1538.1	2527.71	1385.47	-	-	952	1	N5-Hydroxy-L-ornithine	C20850
1185	M166T387	166.13	6.45573	331.314	632.254	1663.56	1065.6	633.279	1565.21	2659.14	1744.33	561.885	511.449	524.859	3316.25	5506.71	690.486	1152.04	3137.04	1260.99	1879.04	1649.08	1090.97	959.544	-	-	1423	1	Dehydrospermidine	C15853
1186	M166T215	166.122	3.5796	699.711	2310.92	1007.27	743.458	1414.75	631.248	766.228	519.548	802.845	1344.65	1174.02	1002.96	897.536	1007.13	1435.24	1946.14	373.641	434.236	879.769	669.486	2104.19	-	-	5317	9	Ephedrine;(+)-Pseudoephedrine;Hordenine;Anatoxin_a;4-Isopropylbenzaldehyde;Anethole;Estragole;5,6,7,8-Tetrahydro-2-naphthol;trans-Lachnophyllol	C01575;C02765;C06199;C10841;C06577;C10428;C10452;C14309;C17965
1187	M167T287	166.544	4.77573	174.762	159.977	52.0349	0	204.098	55.9895	215.482	115.898	1198.04	1176.36	1214.95	821.28	797.456	942.76	897.953	876.576	445.187	349.528	324.164	368.775	355.312	-	-	5772	0	-	-
1188	M167T390	166.551	6.50104	1411.7	986.513	550.397	737.044	855.55	942.787	1165.84	1012.36	253.572	210.722	178.96	770.845	904.395	432.908	444.432	702.465	1105.41	925.7	1060.99	404.588	506.231	-	-	7403	0	-	-
1189	M167T482	167.012	8.03528	5958.38	6463.65	5773.46	5903.2	5324.05	5160.16	5709.11	5401.15	5843.06	5786.85	6059.27	5285.85	5517.57	5872.34	6619.36	5697.48	5189.93	5450.79	5319.54	5491.56	5316.31	-	-	181	0	-	-
1190	M167T508	167.012	8.46792	1717.15	651.614	811.427	1160.32	645.93	1448.7	3403.54	170.478	916.996	542.897	1239.45	1241.37	1652.34	759.966	722.844	1993.96	730.882	996.177	902.265	567.679	1044.62	-	-	9150	0	-	-
1191	M167T530	167.012	8.83798	724.972	714.822	1140.01	1556.66	831.286	895.389	903.174	586.318	3045.6	1349.77	1056.71	941.159	560.182	1036.78	869.7	429.977	533.499	903.445	584.077	607.768	2375.89	-	-	9154	0	-	-
1192	M167T183	167.031	3.05382	885.903	1205.25	1669.01	1951.6	520.749	1202.8	1099.02	810.477	898.786	956.907	950.45	1120.58	1203.53	1271.35	1199.49	1523.15	764.7	888.814	1483.88	1619.26	1083.85	-	-	4400	7	2,3-Dimethylmaleate;Triacetate;Methylitaconate;2-Methyleneglutarate;2-Hydroxy-2-(hydroxymethyl)-2H-pyran-3(6H)-one;1,5-Anhydro-4-deoxy-D-glycero-hex-3-en-2-ulose;1,5-Anhydro-4-deoxy-D-glycero-hex-1-en-3-ulose	C00922;C01757;C02295;C02930;C19821;C19822;C19826
1193	M167T446	167.033	7.441	1308.84	660.429	557.432	1144.98	678.479	638.841	1357.95	989.877	531.189	569.617	763.752	1197.93	739.536	791.735	1292.13	673.457	459.74	697.481	434.885	625.73	498.23	-	-	4170	5	Phthalate;4-Hydroxyphenylglyoxylate;Terephthalate;3-Formylsalicylic_acid;4-Formylsalicylic_acid	C01606;C03590;C06337;C14096;C14100
1194	M167T199	167.053	3.3118	1650.41	4538.88	693.26	1028.44	1410.12	1048.14	515.176	3875.98	1975.19	538.64	568.146	1277.14	1038.86	987.05	904.539	1248.93	521.336	738.754	578.727	770.066	7947.5	[66][M+1]+	-	261	0	-	-
1195	M167T101	167.053	1.67792	2053.2	3091.09	4143.01	1509.94	1043.94	1309.6	3573.86	2761.68	1091.16	1553.8	540.33	1209.8	723.025	597.671	848.657	2763.13	796.136	2801.96	3155.65	1061.51	1221.08	-	-	2839	0	-	-
1196	M167T262	167.07	4.36118	2900.94	44424.9	63473.5	57669.5	36945.2	26592.4	7404.93	5279.08	1290.07	2719.03	413.512	4075.49	6210.58	2198.41	3623.26	2805.53	20350.9	23046.3	22282.2	22413.1	20074.2	[70][M]+	-	91	12	3-(2-Hydroxyphenyl)propanoate;Tropate;Phloretate;Veratraldehyde;3-Ethoxybenzoate;4-Hydroxyhydratropate;3-Methoxy-4-hydroxyphenylacetaldehyde;Phenyllactate;Paeonol;Apocynin;3-(3-Hydroxyphenyl)propanoic_acid;Caffeyl_alcohol	C01198;C01456;C01744;C02201;C02363;C03080;C05581;C05607;C10712;C11380;C11457;C12206
1197	M167T206	167.07	3.42844	62964.5	42861.7	18083	18649.5	15882.9	16548.5	14614.2	35136.4	4715.39	2175.25	1854.14	9716.19	19770.8	4796.6	4781.88	11191.1	15429.9	17192.5	16193.5	15675.1	14944.2	-	-	2790	12	3-(2-Hydroxyphenyl)propanoate;Tropate;Phloretate;Veratraldehyde;3-Ethoxybenzoate;4-Hydroxyhydratropate;3-Methoxy-4-hydroxyphenylacetaldehyde;Phenyllactate;Paeonol;Apocynin;3-(3-Hydroxyphenyl)propanoic_acid;Caffeyl_alcohol	C01198;C01456;C01744;C02201;C02363;C03080;C05581;C05607;C10712;C11380;C11457;C12206
1198	M167T277	167.07	4.621	3491.87	5771.12	7382.5	7381.23	7307.52	5174.96	3699.09	3872.2	4635.93	4417.26	5324.37	1695.63	8609.28	1197.41	1449.15	1649.92	3581.41	2751.79	4320.95	3842.7	3236.63	-	-	2398	12	3-(2-Hydroxyphenyl)propanoate;Tropate;Phloretate;Veratraldehyde;3-Ethoxybenzoate;4-Hydroxyhydratropate;3-Methoxy-4-hydroxyphenylacetaldehyde;Phenyllactate;Paeonol;Apocynin;3-(3-Hydroxyphenyl)propanoic_acid;Caffeyl_alcohol	C01198;C01456;C01744;C02201;C02363;C03080;C05581;C05607;C10712;C11380;C11457;C12206
1199	M167T189	167.07	3.1489	3637.22	8171.91	10913.7	95179.1	166553	128948	58373.4	36633.5	1380.36	2555.56	4555.12	21386.1	40772.7	2161.93	269.646	23725.5	42949.6	47956.7	49571.7	48113.4	47153.5	[71][M]+	-	4097	12	3-(2-Hydroxyphenyl)propanoate;Tropate;Phloretate;Veratraldehyde;3-Ethoxybenzoate;4-Hydroxyhydratropate;3-Methoxy-4-hydroxyphenylacetaldehyde;Phenyllactate;Paeonol;Apocynin;3-(3-Hydroxyphenyl)propanoic_acid;Caffeyl_alcohol	C01198;C01456;C01744;C02201;C02363;C03080;C05581;C05607;C10712;C11380;C11457;C12206
1200	M167T160	167.07	2.66777	10111.1	12112.4	8950.11	5575.75	7756.42	7696.59	5797.47	7623.52	872.091	920.563	836.43	2171.16	3315.2	1203.68	2197.33	2244.81	4123.39	7091.59	8277.96	5065.88	3293.76	-	-	1177	12	3-(2-Hydroxyphenyl)propanoate;Tropate;Phloretate;Veratraldehyde;3-Ethoxybenzoate;4-Hydroxyhydratropate;3-Methoxy-4-hydroxyphenylacetaldehyde;Phenyllactate;Paeonol;Apocynin;3-(3-Hydroxyphenyl)propanoic_acid;Caffeyl_alcohol	C01198;C01456;C01744;C02201;C02363;C03080;C05581;C05607;C10712;C11380;C11457;C12206
1201	M167T442	167.07	7.3609	6919.92	5864.36	5812.56	5633.17	6668.72	5476.66	6662.52	5870.6	6968.47	5910.45	6325.36	4012.28	5481.89	6398.82	5971.36	6422.85	9153.01	5954.4	7055.09	5448.82	5094.42	-	-	743	12	3-(2-Hydroxyphenyl)propanoate;Tropate;Phloretate;Veratraldehyde;3-Ethoxybenzoate;4-Hydroxyhydratropate;3-Methoxy-4-hydroxyphenylacetaldehyde;Phenyllactate;Paeonol;Apocynin;3-(3-Hydroxyphenyl)propanoic_acid;Caffeyl_alcohol	C01198;C01456;C01744;C02201;C02363;C03080;C05581;C05607;C10712;C11380;C11457;C12206
1202	M167T89	167.075	1.4803	5174.18	3588.42	7896.09	8382.82	7964.73	5965.96	5994.69	1866.99	3057.91	3166.36	2395.88	7062.11	8327.11	5819.23	7600.48	6584.09	3775.15	4690.65	5160.85	6192.11	4867.63	-	-	1851	0	-	-
1203	M167T63	167.074	1.05141	3145.23	2078.61	2671.87	3601.14	2577.87	2464.42	559.551	787.886	1446.92	1539.5	968.411	3029.24	3899.41	2896.48	2697.37	3180.11	1585.73	3376.12	3671.48	2557.74	2422.4	[67][M+1]+	-	4259	0	-	-
1204	M167T144	167.089	2.3923	3344.21	6282.39	5605.22	10878.5	13516.7	11519.1	5908.06	4647.17	6205.6	6998.1	7390.71	31539.3	17630.8	24711.9	50255.3	13049.7	9227.55	13150	11210.9	14536.3	9155.77	[69][M+1]+	-	5615	1	4-Guanidinobutanamide	C03078
1205	M167T267	167.089	4.4533	2845.8	721.421	997.144	1291.02	1874.12	1188.75	537.487	4231.53	861.528	1193.45	1231.83	2337.25	2513.88	1328.36	1459.59	1811.15	1072.42	1166.69	1000.16	1271.59	1075.01	[68][M+1]+	-	8767	1	4-Guanidinobutanamide	C03078
1206	M167T245	167.106	4.08467	8782.12	19452.4	26125.4	30156.3	29069.2	21777.9	16352.6	21146.4	30797.8	40020	29814.6	64240.8	49239.3	38645.9	46996.7	41702.9	27637.1	28850.4	46200.8	51603.9	26452	[72][M]+	-	152	17	(+)-Bornane-2,5-dione;Dolichodial;Nepetalactone_cis-trans-form;Nepetalactone_trans-cis-form;Carvone_oxide;Piquerol_A;Rotundifolone;Perillic_acid;Myrtenic_acid;4-Butoxyphenol;Camphorquinone;(6E)-8-Oxogeranial;4-(4-Hydroxyphenyl)-2-butanol;(+/-)-Asarinol_A;4-n-Butylresorcinol;Oxocamphor;Bornane-2,6-dione	C03037;C09777;C09791;C09792;C09841;C09887;C09896;C11924;C11940;C14351;C14515;C17622;C17690;C17824;C18343;C18352;C20320
1207	M167T230	167.106	3.82657	4156.16	12830.4	17228.4	13730.6	9145.03	7975.11	5271.29	4149.16	4188.59	4290.05	5018.22	6312.89	7280.31	5514.37	5920.37	6121.61	13891.7	8916.89	4974.94	7477.66	7484.77	-	-	3237	17	(+)-Bornane-2,5-dione;Dolichodial;Nepetalactone_cis-trans-form;Nepetalactone_trans-cis-form;Carvone_oxide;Piquerol_A;Rotundifolone;Perillic_acid;Myrtenic_acid;4-Butoxyphenol;Camphorquinone;(6E)-8-Oxogeranial;4-(4-Hydroxyphenyl)-2-butanol;(+/-)-Asarinol_A;4-n-Butylresorcinol;Oxocamphor;Bornane-2,6-dione	C03037;C09777;C09791;C09792;C09841;C09887;C09896;C11924;C11940;C14351;C14515;C17622;C17690;C17824;C18343;C18352;C20320
1208	M167T272	167.106	4.53914	7433.28	10023	13250.8	12645.1	10968.2	9127.86	5226.04	6031.66	3630.56	3458.98	4062.76	5880.29	6098.17	4840.39	7549.27	5679.77	6924.88	8227.85	6816.89	7841.19	6971.73	-	-	7766	17	(+)-Bornane-2,5-dione;Dolichodial;Nepetalactone_cis-trans-form;Nepetalactone_trans-cis-form;Carvone_oxide;Piquerol_A;Rotundifolone;Perillic_acid;Myrtenic_acid;4-Butoxyphenol;Camphorquinone;(6E)-8-Oxogeranial;4-(4-Hydroxyphenyl)-2-butanol;(+/-)-Asarinol_A;4-n-Butylresorcinol;Oxocamphor;Bornane-2,6-dione	C03037;C09777;C09791;C09792;C09841;C09887;C09896;C11924;C11940;C14351;C14515;C17622;C17690;C17824;C18343;C18352;C20320
1209	M167T307	167.106	5.1141	4110.83	9694.99	13840.6	13437.8	17170.9	13061.9	5082.74	7674.75	5110.24	2914.49	3310.13	5552.22	4824.77	4967.8	4242.82	3697.97	5620.33	6396.36	7438.8	7431.38	4666.35	-	-	2159	17	(+)-Bornane-2,5-dione;Dolichodial;Nepetalactone_cis-trans-form;Nepetalactone_trans-cis-form;Carvone_oxide;Piquerol_A;Rotundifolone;Perillic_acid;Myrtenic_acid;4-Butoxyphenol;Camphorquinone;(6E)-8-Oxogeranial;4-(4-Hydroxyphenyl)-2-butanol;(+/-)-Asarinol_A;4-n-Butylresorcinol;Oxocamphor;Bornane-2,6-dione	C03037;C09777;C09791;C09792;C09841;C09887;C09896;C11924;C11940;C14351;C14515;C17622;C17690;C17824;C18343;C18352;C20320
1210	M167T94	167.117	1.56852	2496.79	399.128	672.633	744.787	869.881	6967.67	710.652	3859.87	1066.63	1737.28	1567.2	3865.18	1015.58	1138.52	838.667	1061.56	2382.43	895.107	2643.92	678.823	583.822	-	-	3723	2	D-Cathinone;3-Phenylpropionaldoxim	C08301;C17236
1211	M167T415	167.143	6.91605	10891.1	6551.36	11250.2	28071.8	38053.9	26944.2	17353.8	13122.6	11093.3	12653.6	16185.5	27957.7	20379.6	13819.4	18353.9	25598.9	22842.1	19451.7	22995.9	16770.6	18225.7	-	-	3529	0	-	-
1212	M167T443	167.143	7.38533	12460.8	7317.49	7637.01	16067.1	18906.1	13608.5	10956.2	18142.9	14221.1	12563.5	10991	13845.4	20205.5	15588.5	12540.2	10914.1	8720.97	9402.07	9924.75	12701.5	13081.8	-	-	3993	0	-	-
1213	M168T326	167.523	5.4391	445.654	46.6663	13.263	0	0	723.304	4010.22	2102.41	11.2055	58.1882	12.1278	4753.96	681.311	6046.81	8272.56	514.382	1227.03	1393.9	2065.36	1705.04	1030.43	-	-	46	0	-	-
1214	M168T390	167.57	6.50667	4779.54	3441.43	2736.6	3365.11	4221.98	4741.82	6289.59	5556.12	1663.73	1364.69	1319.74	4346.21	5047.67	3054.34	4111.43	4409.43	4485.62	3585.37	4102.08	3646.79	3969.63	-	-	7082	0	-	-
1215	M168T328	167.57	5.46162	1304.24	613.544	335.55	411.891	307.163	387.623	2240.3	1800.98	239.748	394.059	173.837	1978.02	2283.69	1315.04	1178.25	1363.17	476.369	978.654	876.265	844.729	856.532	-	-	6839	0	-	-
1216	M168T82	167.569	1.36561	190.579	1831.2	3014.55	3643.73	5544.34	3175.18	756.153	451.833	1691.69	999.235	2281.99	2849.86	2215.34	1362.07	420.245	2793.84	884.177	2340.54	2279	450.816	1644.27	-	-	4148	0	-	-
1217	M168T349	167.604	5.81131	72.3346	357.494	580.784	3455.79	4721.51	3654.45	379.393	255.563	74.3686	196.673	240.704	940.447	1812.42	315.592	453.035	1242.93	1114.94	1191.2	1331.11	1332.33	1328.17	-	-	166	0	-	-
1218	M168T92	168.018	1.53954	853.905	914.998	1000.72	1587.46	1874.88	559.062	2181.69	1678.79	2352.9	4242.78	4649.02	1029.11	1657.11	1382.09	1060.43	1810.34	461.872	1232.5	1120.57	1283.27	1325.08	-	-	8836	0	-	-
1219	M168T80	168.051	1.33387	6851.73	7927.53	5423.77	16963.2	23796.3	12647.9	11747.5	5232.74	8381.54	13013.7	10611.7	14745.3	10646.6	24603.6	22970.1	10133.8	8922.26	15491.6	10339.7	14766.1	15136.7	-	-	4136	4	8-Oxoguanine;meso-Tartaric_acid;(R,R)-Tartaric_acid;(S,S)-Tartaric_acid	C20155;C00552;C00898;C02107
1220	M168T230	168.049	3.83652	1062.51	6149.89	2520.32	662.77	2446.35	1912.23	3716.79	5881.29	610.824	654.118	1059.11	4838.15	3496.33	5639.78	7970.21	2433.93	1625.61	1881.91	2187.74	1916.75	1767.62	-	-	3261	4	Phenylacetothiohydroximate;meso-Tartaric_acid;(R,R)-Tartaric_acid;(S,S)-Tartaric_acid	C03719;C00552;C00898;C02107
1221	M168T252	168.049	4.1965	503.144	793.589	1151.47	424.889	685.091	544.969	1271.05	878.618	334.784	493.355	364.312	2450.81	1737.61	1969.68	3449.47	1275.44	804.454	865.185	989.037	964.457	882.402	-	-	6069	4	Phenylacetothiohydroximate;meso-Tartaric_acid;(R,R)-Tartaric_acid;(S,S)-Tartaric_acid	C03719;C00552;C00898;C02107
1222	M168T49	168.042	0.81825	1694.87	2134	130.028	290.377	469.464	1264.49	488.61	189.616	2351.78	1163.58	1583.6	942.33	2379.97	2482.7	933.948	1406.76	69.6187	120.147	89.4686	188.054	120.377	-	-	176	15	Demethylphosphinothricin;2-Acetamidoethylphosphonate;Taurocyamine;3-Methyleneoxindole;Isocarbostyril;Quinolin-2-ol;4-Hydroxyquinoline;2(1H)-Quinolinone;Indole-3-carboxaldehyde;8-Hydroxyquinoline;L-Pipecolate;1-Aminocyclopentanecarboxylate;N4-Acetylaminobutanal;Vigabatrin;trans-3-Aminocyclopentane-1-carboxylic_acid	C17962;C21403;C01959;C02796;C06324;C06338;C06343;C06415;C08493;C19434;C00408;C03969;C05936;C07500;C13696
1223	M168T148	168.063	2.4595	4317.96	2829.57	2834.76	6963.8	9445.47	8788.35	2192.97	2975.43	17034.1	10258.4	5012.92	10679.1	20395.4	10335.8	5080.58	13321.6	7620.91	7792.42	6808.95	7391.19	6911.98	-	-	25	5	4-Acetamidobutanoate;6-Amino-2-oxohexanoate;(S)-5-Amino-3-oxohexanoic_acid;L-2-Aminoadipate_6-semialdehyde;2-Amino-5-oxohexanoate	C02946;C03239;C03656;C04076;C05825
1224	M168T101	168.063	1.68653	3000.09	4163.94	4204.29	4951.41	5681.05	4502.42	4018.32	3372.04	2903.97	3073.14	4142.05	7001.58	6022.56	4311.12	7388.96	6025.54	3500.45	5373.56	5156.55	4785.7	4766.34	-	-	8406	5	4-Acetamidobutanoate;6-Amino-2-oxohexanoate;(S)-5-Amino-3-oxohexanoic_acid;L-2-Aminoadipate_6-semialdehyde;2-Amino-5-oxohexanoate	C02946;C03239;C03656;C04076;C05825
1225	M168T167	168.065	2.78876	3963.58	3978.21	3136.75	4458.25	3180.68	3817.65	2698.3	3341.23	1275.57	1582.67	1463.66	3412.22	2935.1	2942.5	5449.77	1893.11	2663.95	2723.83	3068.23	2735.49	3422.71	-	-	5122	13	Pyridoxal;D-4-Hydroxyphenylglycine;3-Hydroxy-4-methylanthranilate;3-Methoxyanthranilate;Isopyridoxal;L-4-Hydroxyphenylglycine;p-Aminosalicylic_acid_methyl_ester;Orthoform;C20821;Metformin;alpha-Oxo-benzeneacetic_acid;2-Carboxybenzaldehyde;Piperonal	C00250;C03493;C03986;C05831;C06051;C12323;C14170;C14171;C20821;C07151;C02137;C03057;C10812
1226	M168T387	168.068	6.44667	1072	3052.92	4366.02	10419.8	14462.3	10776.6	2934.2	1114.17	1342.86	787.783	1279.23	1646.9	2277.42	630.94	1060.06	1900.59	4413.19	4075.86	5149.07	3856.91	3743.16	-	-	1390	0	-	-
1227	M168T189	168.073	3.14939	6159.19	9148.91	1569.78	9596.23	16914.1	12781.7	5378.14	3697.43	698.96	801.845	923.969	1395.79	3751.23	582.391	985.777	2111.18	3982.35	5153.85	4161.89	4534.61	4007.49	[71][M+1]+	-	4098	1	4-Guanidinobutanoate	C01035
1228	M168T262	168.073	4.36092	504.432	4284.18	7552.74	6079.65	3850.26	2714.26	764.295	743.986	410.349	608.752	523.663	583.634	1027.85	564.945	903.674	813.142	1708.53	1881.08	2386.96	2344.21	2212.31	[70][M+1]+	-	91	1	4-Guanidinobutanoate	C01035
1229	M168T206	168.073	3.42897	5254.83	3273.18	2555.66	2031.35	2148.5	290.576	1420.1	3119.64	417.263	823.269	1160.82	1093.77	2423.58	653.14	903.937	1007.08	1579.15	2233.51	2041.36	2208.83	1409.49	-	-	2747	1	4-Guanidinobutanoate	C01035
1230	M168T336	168.101	5.60727	761.391	2399.64	4033.03	6392.03	9916.7	6252.69	3491.89	1938.39	2129.55	1620.08	1286.5	18806.1	25416.4	7429.68	12422.5	13413.3	7470.12	7051.75	7766.89	7735.86	6735.08	-	-	3858	18	(-)-Sympatol;Synephrine;3-Methoxytyramine;Metaraminol;Phenylephrine;Epinine;Ethinamate;2,5-Dihydrophenylalanine;1-(3-Pyridinyl)-1,4-butanediol;Tolylacetate;4-Coumaryl_alcohol;Phenylpropanoate;p-Hydroxypropiophenone;Benzyl_acetate;4-Hydroxydihydrocinnamaldehyde;4-Vinylguaiacol;Phenyl_glycidyl_ether;(2E,4E,6E)-4-Methylocta-2,4,6-trienedial	C01869;C04548;C05587;C07146;C07441;C07453;C07832;C08273;C19582;C01963;C02646;C05629;C13342;C15513;C16706;C17883;C19291;C20697
1231	M168T245	168.109	4.08459	572.031	2729.57	3266.57	5340.2	4043.22	2500.12	1809.19	1017.55	2785.13	2684.6	3059.98	5480.23	5361.77	4441.5	5703.95	4186.41	2993.97	3167.07	2911.37	2955.62	2855.59	[72][M+1]+	-	152	1	L-Lysinamide	C01930
1232	M168T414	168.146	6.907	1053.5	1686.6	1437.64	2961.79	7653.1	4626.83	1710.08	1932.33	1623.78	1192.02	1688.75	3241	3076.63	2685.3	2472.02	782.118	1663.98	2046.04	885.315	1687.31	2078.02	-	-	3530	0	-	-
1233	M168T446	168.138	7.43574	2116.27	1258.79	1159.42	1444.01	2311.14	2028.42	1538.18	1149.34	394.164	2931.41	4978.41	1218.38	2094.35	1917.55	549.58	3568.56	1221.76	933.094	1394.21	888.573	647.306	-	-	4156	28	(-)-Carvone;(+)-Sabinone;Piperitenone;Isopiperitenone;(-)-Isopiperitenone;Perillyl_aldehyde;p-Cumic_alcohol;Carvacrol;Chrysanthenone;Menthofuran;Pinocarvone;Thymol;Umbellulone;Verbenone;(+)-(S)-Carvone;(+)-Chrysanthenone;Myrtenal;2-tert-Butylphenol;2-sec-Butylphenol;4-sec-Butylphenol;3-tert-Butylphenol;4-tert-Butylphenol;4-n-Butylphenol;4-Isopropyl-3-methylphenol;Eucarvone;Safranal;(+)-Menthofura…	C01767;C01868;C01951;C02289;C02485;C02576;C06576;C09840;C09843;C09868;C09884;C09908;C09911;C09913;C11383;C11394;C11939;C14130;C14138;C14139;C14188;C14200;C14464;C14741;C16955;C17062;C18025;C20944
1234	M169T372	168.612	6.20824	109.939	94.5261	149.993	3192.1	6817.4	3142.28	372.681	273.649	140.365	138.206	284.02	2135.74	2096.49	544.589	759.677	1140.92	887.627	1313.59	1299.58	1485.6	1263.53	-	-	3882	0	-	-
1235	M169T155	169.006	2.58533	2118.27	3993.78	6293.82	2585.58	4559.15	3165.43	2371.35	3508.87	1048.51	1468.55	2085.26	643.167	561.611	1399.69	670.418	595.358	1435.32	921.829	869.478	1089.32	739.765	-	-	2638	2	4-Fluorocyclohexadiene-cis,cis-1,2-diol;1-Fluorocyclohexadiene-cis,cis-1,2-diol	C16483;C16484
1236	M169T82	169.035	1.36555	12379.1	120461	154272	84204.7	98688	79637.8	122493	84150.1	181850	232672	311087	133983	147359	154590	159904	244498	78522.9	127584	119547	121811	118226	-	-	4149	1	Urate	C00366
1237	M169T227	169.049	3.78977	453249	155935	70778.7	44290.9	23484.7	47662.1	116717	272689	11776.5	15244.6	21518.7	37692	62780.8	8446.79	17657.5	50518.5	59916.4	60411.1	59949.3	61388	53820.2	[73][M]+	-	1122	14	Homogentisate;3,4-Dihydroxyphenylacetate;Orsellinate;(S)-4-Hydroxymandelate;4-Hydroxypheoxyacetate;(R)-4-Hydroxymandelate;3,4-Dihydroxymandelaldehyde;2,6-Dihydroxyphenylacetate;Vanillate;2-Hydroxy-6-oxoocta-2,4,7-trienoate;2,6-Dimethoxybenzoquinone;4-Hydroxymandelate;4-Hydroxymethylsalicylate;1,2-Dihydrophthalic_acid	C00544;C01161;C01839;C03198;C03235;C05343;C05577;C06207;C06672;C07087;C10331;C11527;C14109;C16215
1238	M169T210	169.049	3.50342	23211	35732.6	28200.3	36771.6	36320.5	41341.5	50483.2	41197.4	3447.63	5485.64	7471.7	21448.5	36614.6	5813.33	6134.4	27502.5	57118	42538.5	35959.5	49579.7	30411.2	-	-	6118	14	Homogentisate;3,4-Dihydroxyphenylacetate;Orsellinate;(S)-4-Hydroxymandelate;4-Hydroxypheoxyacetate;(R)-4-Hydroxymandelate;3,4-Dihydroxymandelaldehyde;2,6-Dihydroxyphenylacetate;Vanillate;2-Hydroxy-6-oxoocta-2,4,7-trienoate;2,6-Dimethoxybenzoquinone;4-Hydroxymandelate;4-Hydroxymethylsalicylate;1,2-Dihydrophthalic_acid	C00544;C01161;C01839;C03198;C03235;C05343;C05577;C06207;C06672;C07087;C10331;C11527;C14109;C16215
1239	M169T178	169.049	2.97266	4042.36	23311.5	13697.1	19985.7	21750.9	18798.3	10450	8430.45	2412.28	2723.93	3555.44	5214.42	7881.26	2551.72	2964.94	5617.96	11403.6	11716.3	9964.29	9722.55	8882.48	-	-	7227	14	Homogentisate;3,4-Dihydroxyphenylacetate;Orsellinate;(S)-4-Hydroxymandelate;4-Hydroxypheoxyacetate;(R)-4-Hydroxymandelate;3,4-Dihydroxymandelaldehyde;2,6-Dihydroxyphenylacetate;Vanillate;2-Hydroxy-6-oxoocta-2,4,7-trienoate;2,6-Dimethoxybenzoquinone;4-Hydroxymandelate;4-Hydroxymethylsalicylate;1,2-Dihydrophthalic_acid	C00544;C01161;C01839;C03198;C03235;C05343;C05577;C06207;C06672;C07087;C10331;C11527;C14109;C16215
1240	M169T60	169.06	0.993542	1141.34	1722.88	1158.48	22954.6	19427.6	26891.8	3921.39	1714.09	1947.38	5026.22	9926.6	13679.3	13237.8	3578.81	10586.6	6696.52	16240.9	11516.4	16205.5	12282	14702.2	-	-	3703	2	5-Nitro-ortho-anisidine;6-Imino-5-oxocyclohexa-1,3-dienecarboxylate	C19469;C04584
1241	M169T92_1	169.06	1.54133	1071.71	1515.68	1302.5	9362.7	32751.3	11139.1	2556.15	2015.14	1081.96	2079.34	2284.82	6297.93	7688.61	2892.77	6282.78	2557.12	3314.98	4576.86	5053.27	4810.35	4014.45	-	-	8837	2	5-Nitro-ortho-anisidine;6-Imino-5-oxocyclohexa-1,3-dienecarboxylate	C19469;C04584
1242	M169T161	169.061	2.68042	1628.83	2772.2	2661.24	4499.88	6815.58	4430.24	9043.82	4878.16	1058.58	601.513	1621.97	5706.96	5907.76	4197.78	7141.44	4435.39	3068.94	4470.38	507.964	4861.88	3029.76	-	-	1178	2	5-Nitro-ortho-anisidine;6-Imino-5-oxocyclohexa-1,3-dienecarboxylate	C19469;C04584
1243	M169T387	169.085	6.44628	1907.55	30308.9	58903.6	151794	219068	116580	20651	11783	6129.95	6760.27	12174.9	18201.7	29688.1	3150.57	3512.65	22939.7	44278.1	47801	46869.5	46030.6	47318.8	[74][M]+	-	18	4	(3,4-Dimethoxyphenyl)methanol;N-Trimethyl-2-aminoethylphosphonate;Agmatine;4-Trimethylammoniobutanal	C21420;C06459;C00179;C01149
1244	M169T265	169.085	4.41432	1766.3	10466.6	16692.6	6332.88	8495.97	6661.51	2182.71	1665.77	1770.23	1860.46	2504	2138.48	3207.31	2215.98	3225.27	3301.13	3063.62	3461.37	3096.85	3322.69	1842.36	-	-	7040	4	(3,4-Dimethoxyphenyl)methanol;N-Trimethyl-2-aminoethylphosphonate;Agmatine;4-Trimethylammoniobutanal	C21420;C06459;C00179;C01149
1245	M169T347	169.077	5.78355	2005.57	2457.5	10103.7	1772.89	2307.77	2330.22	445.221	310.841	2267.35	2376.75	2485.22	3277.5	3651.12	2711.8	3113.34	1837.98	1292.71	1532.92	1435.77	1586.04	1523.67	-	-	6337	1	beta-Carboline	C20157
1246	M169T196	169.085	3.25985	427.536	3224.44	6222.41	1233.87	5429.47	1815.56	5922.91	397.437	1734.82	2108.8	2047.88	2757.98	2333.16	2108.41	3317.63	4453.9	502.132	1493.8	2761.8	2544.88	445.963	-	-	8719	4	(3,4-Dimethoxyphenyl)methanol;N-Trimethyl-2-aminoethylphosphonate;Agmatine;4-Trimethylammoniobutanal	C21420;C06459;C00179;C01149
1247	M169T143	169.097	2.3863	1645.34	2134.66	1930.08	7261.03	8796.61	7472.46	2963.84	2610.69	3473.36	3798.39	3519.85	9479.15	10480.3	6283.81	8351.6	7382.9	5968.98	5479.58	5799.36	5153.67	5071.6	-	-	5627	15	Pyridoxamine;Cyclo(deltaAla-L-Val);4-PIOL;N-(Acetyloxy)benzenamine;N-Methylanthranilate;N-Methyl-4-aminobenzoate;(E)-4-Hydroxyphenylacetaldehyde_oxime;(Z)-4-Hydroxyphenylacetaldehyde_oxime;Acetaminophen;(R)-Mandelamide;2-Amino-3-methylbenzoate;Dopamine_quinone;2-Descarboxy-cyclo-dopa;L-Phenylglycine;O-Methyl_anthranilate	C00534;C11846;C13710;C02709;C03005;C03522;C04350;C04353;C06804;C07301;C16571;C17755;C17756;C18623;C20634
1248	M169T92_2	169.097	1.53313	1112.39	643.155	2081.26	8068.16	2992.74	2244.13	1717.77	1372.74	1412.88	1696.47	1233.99	4528.04	6040.4	3044.03	4727.66	3353.8	3122.02	3442.62	2109.71	3256.95	2058.96	-	-	6798	15	Pyridoxamine;Cyclo(deltaAla-L-Val);4-PIOL;N-(Acetyloxy)benzenamine;N-Methylanthranilate;N-Methyl-4-aminobenzoate;(E)-4-Hydroxyphenylacetaldehyde_oxime;(Z)-4-Hydroxyphenylacetaldehyde_oxime;Acetaminophen;(R)-Mandelamide;2-Amino-3-methylbenzoate;Dopamine_quinone;2-Descarboxy-cyclo-dopa;L-Phenylglycine;O-Methyl_anthranilate	C00534;C11846;C13710;C02709;C03005;C03522;C04350;C04353;C06804;C07301;C16571;C17755;C17756;C18623;C20634
1249	M169T66	169.096	1.10619	780.732	1160	1198.68	9522.98	13891.9	9954.03	1080.55	1344.04	875.542	2117.5	744.907	1605.34	1544.89	1268.7	1737.93	1052.4	744.997	1423.47	4416.06	1665.4	875.034	-	-	14	15	Pyridoxamine;Cyclo(deltaAla-L-Val);4-PIOL;N-(Acetyloxy)benzenamine;N-Methylanthranilate;N-Methyl-4-aminobenzoate;(E)-4-Hydroxyphenylacetaldehyde_oxime;(Z)-4-Hydroxyphenylacetaldehyde_oxime;Acetaminophen;(R)-Mandelamide;2-Amino-3-methylbenzoate;Dopamine_quinone;2-Descarboxy-cyclo-dopa;L-Phenylglycine;O-Methyl_anthranilate	C00534;C11846;C13710;C02709;C03005;C03522;C04350;C04353;C06804;C07301;C16571;C17755;C17756;C18623;C20634
1250	M169T337	169.104	5.60877	3083.7	7974.84	628.2	817.084	16619.7	11683.8	621.947	3881.28	3823.81	3368.27	3673.19	1914.37	2560.5	849.3	1686.39	1336.99	964.921	894.713	1053.55	934.972	948.871	-	[M+Na]+ 146.114 [2M+2Na+K]3+ 211.181	68	0	-	-
1251	M169T368	169.122	6.12883	10302.7	27925.9	39494.2	55585.2	83702	25346.2	15672.8	13363.8	7097.31	7832.73	7986.84	10857.6	10877.5	8667.03	9278.58	9453.05	30608.6	30298.9	29133.7	29885.9	28130.4	-	[M+H]+ 168.116	4301	30	6-Oxocineole;1,2-Campholide;(+)-exo-5-Hydroxycamphor;Iridodial;(Z)-3,5-Hexadienyl_butyrate;Lilac_aldehyde;Tiglyl_tiglate;(+)-Iridodial;Iridomyrmecin;cis-trans-Nepetalactol;Ascaridole;Chrysanthemic_acid;Diosphenol;(4R,7R)-4-Isopropenyl-7-methyl-2-oxo-oxepanone;(3S,6R)-6-Isopropenyl-3-methyl-2-oxo-oxepanone;(4S,7R)-4-Isopropenyl-7-methyl-2-oxo-oxepanone;(3S,6S)-6-Isopropenyl-3-methyl-2-oxo-oxepanon…	C00848;C02108;C03448;C06069;C08489;C08498;C08546;C09785;C09786;C09804;C09836;C09842;C09854;C11402;C11403;C11414;C11418;C11651;C11937;C11943;C11944;C16461;C18019;C19083;C19731;C20221;C20222;C20223;C20322;C20323
1252	M169T179	169.122	2.98582	2023.02	5236.43	7599.32	5207.68	2973.93	2479.59	2145.77	2791.55	1587.01	1756.59	1605.93	2638.87	1556.76	2268.27	2631.35	1567.84	2082.43	2814.51	2249.09	1798.43	2427.42	-	-	3942	31	6-Oxocineole;1,2-Campholide;(+)-exo-5-Hydroxycamphor;Iridodial;(Z)-3,5-Hexadienyl_butyrate;Lilac_aldehyde;Tiglyl_tiglate;(+)-Iridodial;Iridomyrmecin;cis-trans-Nepetalactol;Ascaridole;Chrysanthemic_acid;Diosphenol;(4R,7R)-4-Isopropenyl-7-methyl-2-oxo-oxepanone;(3S,6R)-6-Isopropenyl-3-methyl-2-oxo-oxepanone;(4S,7R)-4-Isopropenyl-7-methyl-2-oxo-oxepanone;(3S,6S)-6-Isopropenyl-3-methyl-2-oxo-oxepanon…	C00848;C02108;C03448;C06069;C08489;C08498;C08546;C09785;C09786;C09804;C09836;C09842;C09854;C11402;C11403;C11414;C11418;C11651;C11937;C11943;C11944;C16461;C18019;C19083;C19731;C20221;C20222;C20223;C20322;C20323;C07512
1253	M169T269	169.122	4.47723	1955.94	10426.1	17640.6	12521.7	15112.2	10600.8	4430.07	3129.06	3268.04	2152.66	2768.33	4916.57	5679.64	2551.54	3424.67	3616.1	7414.7	6056.09	8276.91	11288.5	6095.63	-	-	4229	31	6-Oxocineole;1,2-Campholide;(+)-exo-5-Hydroxycamphor;Iridodial;(Z)-3,5-Hexadienyl_butyrate;Lilac_aldehyde;Tiglyl_tiglate;(+)-Iridodial;Iridomyrmecin;cis-trans-Nepetalactol;Ascaridole;Chrysanthemic_acid;Diosphenol;(4R,7R)-4-Isopropenyl-7-methyl-2-oxo-oxepanone;(3S,6R)-6-Isopropenyl-3-methyl-2-oxo-oxepanone;(4S,7R)-4-Isopropenyl-7-methyl-2-oxo-oxepanone;(3S,6S)-6-Isopropenyl-3-methyl-2-oxo-oxepanon…	C00848;C02108;C03448;C06069;C08489;C08498;C08546;C09785;C09786;C09804;C09836;C09842;C09854;C11402;C11403;C11414;C11418;C11651;C11937;C11943;C11944;C16461;C18019;C19083;C19731;C20221;C20222;C20223;C20322;C20323;C07512
1254	M169T291	169.122	4.85087	2573.9	14426.1	14385.4	13277.9	17007.2	21167.2	1103.72	2724.05	3318.19	3880.93	4479.58	1857.17	31484.6	1140.39	14368.7	1867.07	8265.16	7133.05	6790.01	6361.51	5226.47	-	-	4069	31	6-Oxocineole;1,2-Campholide;(+)-exo-5-Hydroxycamphor;Iridodial;(Z)-3,5-Hexadienyl_butyrate;Lilac_aldehyde;Tiglyl_tiglate;(+)-Iridodial;Iridomyrmecin;cis-trans-Nepetalactol;Ascaridole;Chrysanthemic_acid;Diosphenol;(4R,7R)-4-Isopropenyl-7-methyl-2-oxo-oxepanone;(3S,6R)-6-Isopropenyl-3-methyl-2-oxo-oxepanone;(4S,7R)-4-Isopropenyl-7-methyl-2-oxo-oxepanone;(3S,6S)-6-Isopropenyl-3-methyl-2-oxo-oxepanon…	C00848;C02108;C03448;C06069;C08489;C08498;C08546;C09785;C09786;C09804;C09836;C09842;C09854;C11402;C11403;C11414;C11418;C11651;C11937;C11943;C11944;C16461;C18019;C19083;C19731;C20221;C20222;C20223;C20322;C20323;C07512
1255	M169T442	169.158	7.36947	7407.03	7403.54	7078.53	7390.3	5079.39	8297.99	6966.54	7564.43	11004.2	9564.09	11958.6	9201.76	3588.24	6709.18	7370.39	8009.46	18066	7568.33	6379.67	14599	3785.29	-	-	744	1	2-Methylisoborneol	C20243
1256	M170T116	169.537	1.93575	4129.33	2587.74	2431.29	1827.6	1860.42	1814.14	354.964	1401.24	9731.37	10513	9830.93	6536.84	8990.5	4797.23	1337.63	9554.8	2186.91	3388.26	3569.64	3227.44	3155.71	-	-	6264	0	-	-
1257	M170T133	170.023	2.22425	323.035	484.729	490.509	418.4	850.851	906.058	983.656	782.411	1674.84	740.51	1375.59	1014.36	1224.98	728.643	1050.6	1661.25	912.154	941.586	807.135	528.461	802.582	-	-	6218	7	Glyphosate;2-Amino-3-phosphonopropanoate;3-Amino-2-oxopropyl_phosphate;Alanylphosphate;Indole-5,6-quinone;Isatin;3-(Hydrohydroxyphosphoryl)pyruvate	C01705;C05672;C11638;C12021;C05579;C11129;C06368
1258	M170T53	170.032	0.891108	675.297	3987.25	3856.33	721.35	1837.57	1173.52	1610.86	948.933	5031.52	7739.37	8878.83	7279.51	6653.76	8315.03	10659.8	7132.2	4003.98	4972	4350.55	5724.14	3814.2	-	-	19	2	Creatine;3-Guanidinopropanoate	C00300;C03065
1259	M170T93_1	170.044	1.54638	7156.16	7921.91	9709.37	12562.7	15636.6	13821	7606.58	8047.49	9582.05	13378.4	19330.8	9053.82	10173.1	8574.61	6842.04	12147.4	10453.9	10712.8	9399.97	10053.5	9290.45	-	-	3756	6	L-2,3-Dihydrodipicolinate;3,5-Dihydroxyanthranilate;3-Methylpyrrole-2,4-dicarboxylic_acid;2-Methoxy-5-nitrophenol;2-Methoxy-4-nitrophenol;4-Methyl-5-nitrocatechol	C03340;C11465;C12477;C17385;C17386;C18315
1260	M170T67_1	170.044	1.11192	4172.41	2893.46	2795.23	4549.72	4671.2	4686.95	3693.66	4002.56	4045.17	5346.44	8219.55	2881.23	4269.6	3292.2	2912.82	4307.78	4875.35	3547.84	2879.85	2626.31	4965.29	-	[M+H-H20]+ 187.049	138	2	2-(Acetamidomethylene)succinate;(2S,4S)-4-Hydroxy-2,3,4,5-tetrahydrodipicolinate	C01215;C20258
1261	M170T183	170.041	3.0501	245.339	213.382	96.2783	1798.4	1881.14	2741.69	3326.7	1888.62	668.538	442.839	683.457	1419.17	1739.9	496.123	300.773	1583.45	1486.29	875.91	1207.37	1582.03	1510.68	-	[M+2H-HCOOH]2+ 384.067	84	0	-	-
1262	M170T158	170.044	2.64035	960.628	2098.29	3224.68	4929.02	4648.55	8109.45	28687.7	16012.4	855.854	1058.26	902.624	7379.97	5011.44	5614.8	9916.96	3555.65	6409.63	4939.62	6359.81	7722.35	7802.72	-	-	6539	6	L-2,3-Dihydrodipicolinate;3,5-Dihydroxyanthranilate;3-Methylpyrrole-2,4-dicarboxylic_acid;2-Methoxy-5-nitrophenol;2-Methoxy-4-nitrophenol;4-Methyl-5-nitrocatechol	C03340;C11465;C12477;C17385;C17386;C18315
1263	M170T227	170.052	3.78835	40354.3	15644.5	5358.06	3118.49	4427.51	5242.62	17425.8	22134.6	1566.28	1287.84	2009.09	3650.84	6675.22	627.568	602.252	4268.67	5675.51	8067.4	7649.37	6524.02	7060.72	[73][M+1]+	-	1137	1	L-Albizziine	C08264
1264	M170T276	170.059	4.60065	837.617	389.287	1383.09	2071.15	2949.03	1389.69	1159.4	381.586	1571.16	1586.71	1148.89	2643.64	2801.68	2403.08	2681.5	2094.02	1147.45	1332.45	1070.49	686.938	1168.57	-	-	2371	0	-	-
1265	M170T141	170.057	2.34192	1458.87	11788.5	17684.4	13016.8	20228.2	16408.5	6527.84	2749.94	1518.11	1548.3	1400.72	1843.1	4718.67	2718.91	5087.75	3090.22	13135.4	9557.26	10411.5	9177.16	12175.8	-	-	2589	16	Phosphodimethylethanolamine;3-Methyloxindole;2-Indanone_oxime;L-Leucine;L-Isoleucine;D-Leucine;L-Norleucine;6-Aminohexanoate;(3R)-beta-Leucine;D-Isoleucine;beta-Alaninebetaine;Isoleucine;Leucine;N,N-Diethylglycine;D-allo-Isoleucine;L-allo-Isoleucine	C13482;C02366;C14639;C00123;C00407;C01570;C01933;C02378;C02486;C06418;C08263;C16434;C16439;C16647;C21092;C21096
1266	M170T363	170.079	6.04363	539.862	1718.24	2893.09	4402.08	5781.7	4039.53	400.577	573.673	490.394	715.847	879.342	1941.72	1067.08	1146.97	1432.45	2128.84	1581.13	3236.01	1614.29	2219.3	1462.23	-	-	7313	3	Fagomine;N-Hydroxy-L-isoleucine;(4S)-4-Hydroxy-L-isoleucine	C10144;C20310;C20802
1267	M170T212	170.081	3.53122	1897.81	1835.33	2536.64	2335.7	1696.12	3237.87	2963.64	2285.29	1666.41	1872.25	2022.22	3758.75	2154.97	2471.68	3154.33	2432.67	2082.34	3201.91	1869.9	3818.25	2379.42	-	-	4468	25	Pyridoxine;L-Noradrenaline;4-Hydroxyphenylacetate;4-Hydroxy-3-methoxy-benzaldehyde;(R)-Mandelate;(S)-Mandelate;Phenoxyacetate;4-Methoxybenzoate;3-Methoxytropolone;6-Methylsalicylate;2',4'-Dihydroxyacetophenone;3,4-Dihydroxyphenylacetaldehyde;3-Hydroxyphenylacetate;2-Hydroxyphenylacetate;3',4'-Dihydroxyacetophenone;2-(Hydroxymethyl)benzoic_acid;Resorcinol_monoacetate;Methyl_salicylate;4-Hydroxyphe…	C00314;C00547;C00642;C00755;C01983;C01984;C02181;C02519;C02639;C02657;C03663;C04043;C05593;C05852;C10675;C10804;C12064;C12305;C13635;C13636;C14088;C14103;C14108;C17900;C21167
1268	M170T161	170.081	2.68912	1947.97	2788.83	3345.54	4867.22	3783.55	3665.54	2469.01	3608.56	998.722	1131.42	1094.47	2198.01	2589.54	1564.92	2633.15	1970.39	2967.11	2451.1	1918.05	4552.58	1828.02	-	-	1179	25	Pyridoxine;L-Noradrenaline;4-Hydroxyphenylacetate;4-Hydroxy-3-methoxy-benzaldehyde;(R)-Mandelate;(S)-Mandelate;Phenoxyacetate;4-Methoxybenzoate;3-Methoxytropolone;6-Methylsalicylate;2',4'-Dihydroxyacetophenone;3,4-Dihydroxyphenylacetaldehyde;3-Hydroxyphenylacetate;2-Hydroxyphenylacetate;3',4'-Dihydroxyacetophenone;2-(Hydroxymethyl)benzoic_acid;Resorcinol_monoacetate;Methyl_salicylate;4-Hydroxyphe…	C00314;C00547;C00642;C00755;C01983;C01984;C02181;C02519;C02639;C02657;C03663;C04043;C05593;C05852;C10675;C10804;C12064;C12305;C13635;C13636;C14088;C14103;C14108;C17900;C21167
1269	M170T67_2	170.092	1.11198	12545.4	40282.3	51624.4	65849	77363.5	61859.9	59203.7	19183.9	46372.4	56295.5	73718.3	106257	87315.2	90127.5	120474	74952.5	62280.8	61816.6	64412.1	95432.7	55686.4	-	[M+2H]2+ 338.177	138	1	Benzyl_viologen	C00915
1270	M170T48	170.092	0.795	22214.4	124521	162889	227784	293482	209851	56245.3	44624.9	30915.8	44511	75472.1	81341.7	84178.7	53595.1	60408.7	72329.5	151780	132833	144779	147335	125518	[75][M]+	-	5680	6	N(pi)-Methyl-L-histidine;Nalpha-Methylhistidine;N1-Methyl-2-pyridone-5-carboxamide;N1-Methyl-4-pyridone-5-carboxamide;2-Amino-4-nitrotoluene;4-Amino-2-nitrotoluene	C01152;C03298;C05842;C05843;C16398;C18320
1271	M170T387	170.089	6.44648	883.696	3227.93	6000.39	16716.2	22132.2	11378.7	1990.04	691.945	1338.31	951.251	1050.63	1770.34	3206.73	1138.74	1063.01	2262.43	4687.44	4484.64	3850.47	3825	4432.99	[74][M+1]+	-	18	0	-	-
1272	M170T93_2	170.092	1.5579	9198.38	13450.3	14327.2	24581.1	32128.1	25257.9	11454.1	11285.2	12235.3	16643.7	20919	293363	224418	200329	357521	125413	79052.4	79766.7	78858.6	81058.1	72064.2	[76][M]+	[M+H]+ 169.085	3715	6	N(pi)-Methyl-L-histidine;Nalpha-Methylhistidine;N1-Methyl-2-pyridone-5-carboxamide;N1-Methyl-4-pyridone-5-carboxamide;2-Amino-4-nitrotoluene;4-Amino-2-nitrotoluene	C01152;C03298;C05842;C05843;C16398;C18320
1273	M170T463	170.096	7.7126	4816.39	20574.3	16490.8	20669.2	6669.93	19206.5	8153.64	20301.2	24193.4	15030.1	9234.24	20368.9	1609.74	11478.5	16936.9	19139.5	11797.9	11712.5	6750.62	29277.7	9093.33	-	-	7739	3	4-Aminobiphenyl;Diphenylamine;5-Aminoacenaphthene	C10998;C11016;C19319
1274	M170T470	170.117	7.82632	17025.3	14209	14236.9	18291.5	26102.4	21040.5	25799.5	14025.7	19393.8	15005.7	15123.9	15925.5	12342.4	14750.2	15576.9	14157.6	24577.3	22189.4	23797.2	22205.6	19060.3	-	-	1041	2	Piperidione;3-Isopropylcatechol	C17730;C01014
1275	M170T243	170.117	4.05072	5398.33	5040.05	5266.3	6222.95	5429.57	5713	5918.82	5104.04	5543.6	6724.1	5108.99	5882.25	5306.41	5747.87	5636.53	4609.46	7907.16	5686.5	6839.18	5795.16	4675.64	-	-	6884	2	Piperidione;3-Isopropylcatechol	C17730;C01014
1276	M170T369	170.125	6.14356	2021.63	2562.45	2700.43	3834.12	4934.42	4059.67	2151.65	2167.26	2042.12	1916.45	2010.79	1337.71	1216.92	2635.98	3100.43	560.085	1809.66	3100.04	1549.07	1675.85	1619.28	-	-	7444	0	-	-
1277	M170T468	170.153	7.79624	1337.1	3974.81	3793.73	3818.49	1546.58	5007.01	2910.75	3046.76	3358.56	3180.68	3012.29	1732.67	5658.59	2845.97	4292.55	3779.9	623.1	4199.81	3539.17	4650.67	3952.38	-	-	6729	36	Nitramine;Lupinine;(+)-Camphor;(-)-Camphor;(-)-trans-Carveol;(-)-trans-Isopiperitenol;Geranial;(+)-cis-Sabinol;Perillyl_alcohol;alpha-Pinene-oxide;(Z)-2-Methyl-5-isopropylhexa-2,5-dienal;Limonene-1,2-epoxide;cis-Citral;Fenchone;(+)-Piperitone;Pulegone;Thujone;(1S,4R)-(+)-Fenchone;(4R,6R)-cis-Carveol;(1R,4R)-Dihydrocarvone;(1S,4R)-Iso-dihydrocarvone;(4S,6S)-cis-Carveol;(+)-trans-Carveol;(1R,4S)-Is…	C10163;C10773;C00808;C00809;C00964;C01123;C01499;C02213;C02452;C02759;C04435;C07271;C09847;C09859;C09885;C09893;C09906;C11387;C11395;C11398;C11401;C11408;C11409;C11412;C11415;C11938;C11941;C11942;C11951;C17623;C18018;C18369;C19081;C20260;C20425;C20943
1278	M171T147	170.996	2.45248	765.775	1911.22	2220.78	2625.97	1208.39	2620.64	422.968	1264.71	841.558	1005.53	1093.27	1329.34	1197.08	1386	1599.46	1070.04	777.466	2163.41	589.663	1857.82	1796.76	-	-	1783	7	Glycerone_sulfate;(S)-2-O-Sulfolactate;(S)-3-Sulfolactate;(2R)-3-Sulfolactate;3-Sulfolactate;(R)-2-O-Sulfolactate;5,6-Dihydro-5-fluorouracil	C02543;C02914;C11499;C11537;C16069;C17205;C16630
1279	M171T92	171.026	1.5405	12436.6	14832.2	13439.4	11108.4	10792.2	10252.6	15225.9	15055	20748	25656.9	23172	7612.18	8381.16	11904.7	8380.81	12835.7	15545.1	11205.3	11602.5	11518.3	10306.7	[77][M]+	-	8845	18	D-Arabinono-1,4-lactone;2-Dehydro-3-deoxy-L-arabinonate;Citramalate;(R)-2-Hydroxyglutarate;L-Arabinono-1,4-lactone;D-Xylonolactone;(R)-2-Methylmalate;(S)-2-Methylmalate;2-Hydroxyglutarate;D-Xylono-1,4-lactone;L-Xylono-1,4-lactone;(S)-2-Hydroxyglutarate;2-Dehydro-3-deoxy-D-xylonate;L-Arabinono-1,5-lactone;L-threo-3-Methylmalate;D-threo-3-Methylmalate;D-erythro-3-Methylmalate;Thiocysteine	C00652;C00684;C00815;C01087;C01114;C02266;C02612;C02614;C02630;C02753;C02994;C03196;C03826;C05405;C06029;C06031;C06032;C01962
1280	M171T218	171.028	3.64161	270.257	661.189	352.462	486.987	548.459	741.732	681.447	541.28	420.747	438.991	410.258	798.278	1006.22	605.397	1030.93	729.538	644.282	715.61	718.978	839.272	649.078	-	-	5309	19	Gallate;D-Arabinono-1,4-lactone;2-Dehydro-3-deoxy-L-arabinonate;Citramalate;(R)-2-Hydroxyglutarate;L-Arabinono-1,4-lactone;D-Xylonolactone;(R)-2-Methylmalate;(S)-2-Methylmalate;2-Hydroxyglutarate;D-Xylono-1,4-lactone;L-Xylono-1,4-lactone;(S)-2-Hydroxyglutarate;2-Dehydro-3-deoxy-D-xylonate;L-Arabinono-1,5-lactone;L-threo-3-Methylmalate;D-threo-3-Methylmalate;D-erythro-3-Methylmalate;Methylenediurea	C01424;C00652;C00684;C00815;C01087;C01114;C02266;C02612;C02614;C02630;C02753;C02994;C03196;C03826;C05405;C06029;C06031;C06032;C06381
1281	M171T67	171.026	1.11251	5139.28	3162.8	2964.74	2298.09	2587.59	2608.46	5526.32	5110.2	7742.82	6460.24	4830.99	2603.49	2344.11	4569.47	1280.27	3596.4	3549.08	2234.76	2730.93	2936.03	3016.25	-	[M+H-NH3]+ 187.049	138	2	2-(Acetamidomethylene)succinate;(2S,4S)-4-Hydroxy-2,3,4,5-tetrahydrodipicolinate	C01215;C20258
1282	M171T93_1	171.047	1.54283	713.415	808.613	795.822	9923.49	8587.54	9138.77	1033.2	551.283	959.279	23108.2	1733.46	1165.38	5945.68	631.974	774.689	1431.25	5328.85	1024.22	1123.37	10256.8	931.561	-	-	248	0	-	-
1283	M171T142	171.065	2.35906	2647.65	285331	436462	583001	603031	601268	417569	229640	2727.12	4294.59	4096.89	41393.3	87261.4	6761.83	9515.2	50526.9	461579	303711	283568	356584	326470	[78][M]+	-	2629	7	3,4-Dihydroxyphenylethyleneglycol;1,6-Dihydroxy-5-methylcyclohexa-2,4-dienecarboxylate;cis-1,2-Dihydroxy-4-methylcyclohexa-3,5-diene-1-carboxylate;1,2-Dihydroxy-6-methylcyclohexa-3,5-dienecarboxylate;2-Hydroxy-6-oxo-octa-2,4-dienoate;Penicillic_acid;Penicillic_acid	C05576;C06720;C06729;C06731;C07123;C16804;C19495
1284	M171T55	171.076	0.918417	15259.9	13973.1	11481.1	22419.3	21534.4	18986.6	8677.83	10229.6	14451.2	13435.9	11852.1	23377.4	25783.1	19570.2	25495.1	16476.1	17746.1	18491.2	17713	19481.7	19935.4	-	-	7425	11	N-Nitrosoguvacoline;3-Hydroxyanthranilate;3-Hydroxy-2-methylpyridine-5-carboxylate;4-Aminosalicylate;(5R)-Carbapen-2-em-3-carboxylate;4-Nitroanisole;Salicylhydroxamic_acid;3-Amino-5-hydroxybenzoate;3-Amino-4-hydroxybenzoate;o-Hydroxylaminobenzoate;2-Nitroanisole	C19482;C00632;C01270;C02518;C06669;C07555;C11343;C12107;C12115;C16235;C19270
1285	M171T105	171.064	1.74645	4610.5	16675.1	19803.4	12410.3	10293.5	9239.04	8514.52	6717.9	3188.01	2811.33	2246.21	1697.23	5949.99	3413.61	5443.74	5436.27	28669.2	7580.52	13601.3	8179.26	7543.74	-	-	8622	7	3,4-Dihydroxyphenylethyleneglycol;1,6-Dihydroxy-5-methylcyclohexa-2,4-dienecarboxylate;cis-1,2-Dihydroxy-4-methylcyclohexa-3,5-diene-1-carboxylate;1,2-Dihydroxy-6-methylcyclohexa-3,5-dienecarboxylate;2-Hydroxy-6-oxo-octa-2,4-dienoate;Penicillic_acid;Penicillic_acid	C05576;C06720;C06729;C06731;C07123;C16804;C19495
1286	M171T71	171.076	1.17758	3844.95	3730.58	3097.39	10716.7	13469.9	4685.04	3089.53	3197.31	8486.15	3846.36	6392.73	7325.88	6903.81	5728.61	13509.5	6572.47	7294.14	6554.37	4689.62	7105.94	6411.11	-	-	2504	11	N-Nitrosoguvacoline;3-Hydroxyanthranilate;3-Hydroxy-2-methylpyridine-5-carboxylate;4-Aminosalicylate;(5R)-Carbapen-2-em-3-carboxylate;4-Nitroanisole;Salicylhydroxamic_acid;3-Amino-5-hydroxybenzoate;3-Amino-4-hydroxybenzoate;o-Hydroxylaminobenzoate;2-Nitroanisole	C19482;C00632;C01270;C02518;C06669;C07555;C11343;C12107;C12115;C16235;C19270
1287	M171T48	171.095	0.792883	1918.45	8596.89	13185.5	16709.9	23023.7	17759.6	3985.02	3613.13	2598.41	3917.05	6051.08	5960.6	5990.39	4016.42	4985.01	6629.07	10771.1	9476.32	9813.44	10199.6	8997.17	[75][M+1]+	-	5679	0	-	-
1288	M171T66	171.095	1.10472	944.721	6494.99	6327.95	13361.6	18160.5	5422.61	2865.7	2019.04	3392.7	3348.04	7297.19	10992.3	10031.5	8187.74	13696.3	12074.4	6525.11	454.767	7638.93	5278.08	4839.83	-	-	14	0	-	-
1289	M171T93_2	171.096	1.55783	2406.75	5403.62	1391.41	5969.33	3670.46	5242.6	3443	1231.36	2055.12	2023.65	2317.43	19562.3	13581.1	14748.9	25284.8	8005.18	5948.31	6540.26	5625.72	6066.87	6024.14	[76][M+1]+	-	3715	0	-	-
1290	M171T296	171.101	4.9389	23225.3	97622.1	148103	113931	82584.1	82258.7	79227.7	53449.5	34862.3	45947.8	61863.1	65213.9	50074.6	55347.8	67719.5	50208.7	67865.9	81377.8	67401.4	74124	67082.2	[79][M]+	-	2922	1	Furfural_diethyl_acetal	C14280
1291	M171T472	171.101	7.86023	8772	8415.59	8375.93	9381.51	9609.26	7175.42	8766.64	9252.58	7578.85	8444.38	11801.4	8928.84	6767.43	5726.68	8776.87	7267.42	8878.46	7893.2	8636.42	8614.72	8295.53	-	-	1042	1	Furfural_diethyl_acetal	C14280
1292	M171T64	171.112	1.06	1526.04	1547.47	1628.22	1631.96	1887.31	1890.28	1301.5	1068.03	575.106	609.722	538.611	2114.86	1171.07	1685.67	3154.26	1576.24	2684.08	2056.91	2064.74	2103.54	2679.08	-	-	80	4	Levetiracetam;Dopamine;Octopamine;Vanillylamine	C07841;C03758;C04227;C16666
1293	M171T88	171.113	1.47017	1146.08	1693.64	1898.75	2663.31	3403.4	1855.11	3498.39	1512.77	2807.85	2931.99	3024.78	2342.34	2465.95	2946.93	3717.31	1692.86	6294.51	2021.72	2171.63	7543.15	1812.2	-	-	6181	4	Levetiracetam;Dopamine;Octopamine;Vanillylamine	C07841;C03758;C04227;C16666
1294	M171T184	171.112	3.0673	1826.13	5781.79	5983.55	5018.72	1397.99	1696.96	1346.49	876.013	1657.12	613.896	1384.81	937.025	687.488	1965.92	4121.04	1321.92	899.941	916.024	5023.32	5906.67	5948.27	-	-	4529	4	Levetiracetam;Dopamine;Octopamine;Vanillylamine	C07841;C03758;C04227;C16666
1295	M171T223	171.116	3.71986	4519.01	2654.6	5281.73	2499.39	1515.98	1637.78	799.264	326.508	1935.32	1853.26	2170.1	1913.91	2161.19	1865.47	1662.43	1777.76	1565.07	1574.71	1100.63	1806.93	1141.37	-	-	4595	2	Aethusin;Ectocarpen	C08395;C16993
1296	M171T470	171.12	7.83367	8469.04	2308.82	1799.44	7996.11	2501.29	3116.38	9551.14	1743.69	8440.19	2766.58	1981.61	2040.23	2234.85	1219.19	8021.95	1581.28	3335.65	2299.11	3520.64	10593.4	2572.73	-	-	1020	0	-	-
1297	M171T423	171.137	7.05587	12234.3	6178.98	7141.27	6557.4	6826.77	9340.98	11007.8	6049.1	7795.11	7699.72	15230.9	10025.7	13689.4	15902.4	10670.4	9158.69	12721.5	9692.05	7310.87	8936.64	7475.9	-	-	471	13	6-endo-Hydroxycineole;(E)-3,7-Dimethylocta-1,6-diene-3,8-diol;Limonene-1,2-diol;(+)-Neomatatabiol;Citronellate;(6E)-8-Hydroxygeraniol;p-Menth-8-ene-1,2-diol;(4R,7S)-7-Isopropyl-4-methyloxepan-2-one;7-Isopropyl-4-methyloxepan-2-one;8-Methyl-6-nonenoic_acid;(1R,2R,4S)-Limonene-1,2-diol;2-exo-Hydroxy-1,8-cineole;(S)-3-Acetyloctanal	C03092;C04433;C07276;C09790;C16462;C17621;C18020;C18027;C18066;C18202;C19082;C20326;C21139
1298	M171T456	171.137	7.60155	7979.13	6362.92	7111.73	8120.8	7220.94	5740.62	8202.28	7626.6	2829.45	6259.41	6195.97	7070.68	4579.37	10750.4	8447.26	10508.6	5179.44	8703.1	8461.18	8354.49	5101.26	-	-	4651	13	6-endo-Hydroxycineole;(E)-3,7-Dimethylocta-1,6-diene-3,8-diol;Limonene-1,2-diol;(+)-Neomatatabiol;Citronellate;(6E)-8-Hydroxygeraniol;p-Menth-8-ene-1,2-diol;(4R,7S)-7-Isopropyl-4-methyloxepan-2-one;7-Isopropyl-4-methyloxepan-2-one;8-Methyl-6-nonenoic_acid;(1R,2R,4S)-Limonene-1,2-diol;2-exo-Hydroxy-1,8-cineole;(S)-3-Acetyloctanal	C03092;C04433;C07276;C09790;C16462;C17621;C18020;C18027;C18066;C18202;C19082;C20326;C21139
1299	M171T45	171.149	0.754242	1858.49	8349.93	445.875	781.003	1222.01	947.99	3964.57	272.416	514.027	370.112	418.336	537.649	853.271	3759.67	4225.03	692.354	727.666	461.206	621.072	529.701	612.34	-	-	6026	1	Pseudopelletierine	C10865
1300	M171T333	171.149	5.54415	2779.99	2883.79	3350.19	3358.51	6212.49	3009.95	3716.7	2970.21	205177	103603	2646.01	5105.31	2985.83	90008.6	6582.47	550.254	16271.9	17123.6	16976.7	17172.7	15303.2	-	[M+2H-CO]2+ 368.272	6096	0	-	-
1301	M171T453	171.174	7.5519	4116.99	4070.15	4525.35	3110.73	4277.43	4715.74	2935.24	4129.69	4641	4793.13	5236.78	2555.23	3088.01	4562.48	1855.98	3587.28	3154.29	3779.51	3022.43	4986.5	3405.46	-	-	4652	1	2-Undecanone	C01875
1302	M172T120	171.533	1.99931	90.4877	1973.97	1018.24	897.036	2625.19	1459.18	4428.61	2410.38	479.33	581.58	764.585	769.154	1203.17	384.033	330.252	1002.67	1063.06	2887.29	1168.16	2318.08	1122.97	-	-	8881	0	-	-
1303	M172T92_1	172.029	1.53508	538.164	962.728	1108.87	1392.42	1195.72	1925.91	980.948	788.316	1174.96	1596.3	1484.61	1214.23	1355.61	751.948	1218.56	1375.66	841.263	859.991	651.962	639.856	509.483	[77][M+1]+	-	8846	1	Nitrogen_mustard_N-oxide	C19274
1304	M172T193	172.039	3.21778	451.991	1444.99	1478.31	3967.52	3864.75	2997.5	1194.06	569.032	2886.97	1979.78	1268.18	5112.07	4920.91	4053.58	4869.01	2619.31	2982.93	2552.8	2532.89	2792.41	1670.44	-	-	3324	4	L-Methionine;D-Methionine;Methionine;Penicillamine	C00073;C00855;C01733;C07418
1305	M172T271	172.053	4.52075	14282.7	565.254	11507.5	11680.7	11419.6	809.628	395.271	12670.1	12452.5	8839.43	638.182	13239.2	660.218	14950.8	12892	526.287	768.778	792.356	915.763	494.668	734.896	-	-	3023	2	Tranylcypromine;4-Chloroacetophenone	C07155;C06647
1306	M172T66_1	172.06	1.10214	1065.73	2435.33	1940.81	5668.54	6616.45	6771.82	2270.98	2239.63	1034	1046.99	1453.82	6409.07	1796.91	1381.64	1297.48	1698.96	3503.97	3998.74	4549.5	2738.19	2620.32	-	[M+2H-H20]2+ 360.108	14	0	-	-
1307	M172T92_2	172.06	1.53847	1083.41	2367.08	3153.13	14591.9	21040.7	16534.7	3233.04	1798.54	1047.85	1582.12	1343.05	4306.41	4487.47	2947.82	3895.34	3809.28	6343.48	7601.32	5926.04	9195.05	6282.88	-	-	8849	13	2,3,4,5-Tetrahydrodipicolinate;5-Amino-5-deoxy-3-dehydroshikimate;2-Formyloxymethylclavam;Cetoniacytone_B;3-Methyladenine;1-Methyladenine;7-Methyladenine;6-Methylaminopurine;2,3-Dihydroxybenzoate;3,4-Dihydroxybenzoate;2,5-Dihydroxybenzoate;Patulin;2,6-Dihydroxybenzoate	C03972;C12108;C17356;C21249;C00913;C02216;C02241;C08434;C00196;C00230;C00628;C16748;C21298
1308	M172T140	172.068	2.34001	679.866	32680.7	34251.6	49281.8	79108.2	55196.9	37095	18101.6	834.623	824.943	759.41	3709.79	7981.36	1174.83	1778.39	5022.15	23531.6	23566.1	37072.6	25702.9	24575	[78][M+1]+	-	2628	0	-	-
1309	M172T258	172.096	4.30753	613.225	1668.02	2451.4	39972.6	86006.8	50546	7786.83	3846.41	42567.3	26302.4	14790	43305.5	64348.7	28726.6	16985.4	44040.8	24963.7	27646.7	34837.2	30697.5	29217.9	[80][M]+	-	5470	4	Crotanecine;N-Butyryl-L-homoserine_lactone;Vanillyl_alcohol;2,6-Dimethoxyphenol	C10284;C11837;C06317;C10787
1310	M172T122	172.096	2.03982	3152.91	7652.89	12142.3	11832.2	15290.7	16830.3	6074.36	5259.26	2851.68	5948.2	7071.36	9687.86	6845.34	3390.13	3073.22	4742.92	4523.5	9531.76	9621.17	10064.1	5271.86	-	-	288	4	Crotanecine;N-Butyryl-L-homoserine_lactone;Vanillyl_alcohol;2,6-Dimethoxyphenol	C10284;C11837;C06317;C10787
1311	M172T186	172.096	3.09923	866.432	3106.47	4596.03	8874.88	13765.5	8204.34	1748.34	1106.63	1940.46	1961.07	2884.58	4529.95	3539.41	2848.1	3571.95	2133.44	5110.12	5034.23	4903.53	2790.4	3092.69	-	-	5866	4	Crotanecine;N-Butyryl-L-homoserine_lactone;Vanillyl_alcohol;2,6-Dimethoxyphenol	C10284;C11837;C06317;C10787
1312	M172T237	172.096	3.94403	1083.14	3113.1	4861.46	14540.6	23386.7	11932.3	7265.85	2240.19	11411.2	9530.57	5600.43	2729.58	21520.8	10669.2	5472.53	9953.21	9764.67	10030.4	11431	10081.1	9014.41	-	-	106	4	Crotanecine;N-Butyryl-L-homoserine_lactone;Vanillyl_alcohol;2,6-Dimethoxyphenol	C10284;C11837;C06317;C10787
1313	M172T296	172.104	4.9389	2233.71	9142.29	13828.5	12095.9	8567.17	8681.08	8668.07	6145.95	3358.8	4130.57	5962.86	6291.12	5510.13	5274.52	6831.24	4681.39	7304.68	7561.42	8177.04	7992.39	6121.76	[79][M+1]+	-	2877	0	-	-
1314	M172T93	172.108	1.54457	786.066	1195.64	669.9	2091.74	4358.65	2964.67	2632.69	2515.49	1394.86	1107.85	1007.42	11112.4	8312.81	8016.62	16377.4	4660.13	3983.28	4790.21	4393.22	4344.92	3601.3	[76][M+2]+	-	3715	0	-	-
1315	M172T66_2	172.107	1.10353	745.403	1334.27	1711.94	5451.99	6034.67	1123.72	1990.34	1663.19	1259.55	1367.74	1946.13	6107.45	3204.52	4821.68	7088.94	1825.48	3595.65	2683.23	2197.45	2419.42	2320.08	-	[M+H+NH3]+ 154.079	14	3	Biphenyl;Capillene;Acenaphthene	C06588;C16927;C19312
1316	M172T469	172.111	7.81145	17957.8	23410.1	780.462	29929	1008.12	27539.1	28136.1	1470.83	24279.4	1149.84	858.78	26089.2	21863.2	23398.4	373.151	637.035	1949.39	1688.12	1334.08	32803.6	835.666	-	-	1014	3	Biphenyl;Capillene;Acenaphthene	C06588;C16927;C19312
1317	M172T471	172.133	7.85335	40290.2	39182.9	39416.6	46946.6	52440.8	54076.1	42769.6	42262.9	41961.2	40082	39384.1	35613.9	33101.2	38127.7	36994.8	39255.4	63179.4	54693.7	58700.1	53958.7	48638.9	-	-	1043	1	Boschnialactone	C09772
1318	M172T265	172.133	4.41772	41123.9	37386.1	36416.4	34225.3	34793.5	39946.3	41221.8	45349.6	47684.4	44610.8	45079.2	38470.8	40871.2	44812.9	39343.7	40431.6	48371.8	39947.1	39941.1	41477.4	37505.4	-	-	7041	1	Boschnialactone	C09772
[truncated: 11,133 more rows]
