# Supplementary material for: Assessing Urinary Metabolomics in Giant Pandas Using Chromatography/Mass Spectrometry: Pregnancy-Related Changes in the Metabolome
Source: Front Endocrinol (Lausanne). 2020 Apr 16;11:215. doi: 10.3389/fendo.2020.00215 (PMC7176934; doi:10.3389/fendo.2020.00215)
Supplement: Supplementary file 3 [file Table_3.xls]

## Sheet: neg-idMS1-kegg-feature2metaboli
ID	name	MZ	RT	Con_1	Con_2	Con_3	Con_4	Con_5	Con_6	Con_7	Con_8	pre_1	pre_2	pre_3	pre_4	pre_5	pre_6	pre_7	pre_8	QC1	QC2	QC3	QC4	QC5	CAMERAisotopes	CAMERAadductIon	CAMERApcgroup	NumberMS1kegg	MS1keggName	MS1keggID
1	M62T54	61.9868	0.897117	15152.4	49841	61306.7	72540	87068.2	86359.9	100168	75840.3	6369.74	10754.8	13261.5	9943.56	16594.3	5020.99	4233.04	18151	29367.8	33411.7	32609.8	42186.9	40841.6	-	[M-H+Cl]2- 90.0186	104	0	-	-
2	M69T488	68.9941	8.12993	10779.1	11050.5	11264.1	10291.6	11836.5	13600.3	11277.1	12080.4	10017.8	10360.6	11910.9	12072	12969.8	13107	12080.6	13476.8	8017.1	7839.37	8482.91	12313.9	29452.2	-	-	8232	0	-	-
3	M71T57	71.0123	0.954575	43.612	273.571	262.83	567.209	272.855	139.051	192.178	127.344	475.997	1048	1989.53	2603.44	1943.22	1255.98	2608.73	1511.33	943.808	1156.24	789.8	1568.15	706.985	-	-	99	0	-	-
4	M73T95	73.0279	1.59142	833.972	2185.57	3829.87	3430.72	2339.67	2845.33	4700.2	2285.18	5251.92	6335.73	7440.93	6987.81	10839.7	4939.14	13285.4	7400.61	2703	4124.83	4474.57	3471.71	6099.12	-	-	4245	0	-	-
5	M74T239	74.0231	3.98395	413.251	5182.96	6211.37	11838.2	16857.1	12566.7	6309.53	3606.31	13524.6	11918.1	11170.2	12014.3	13595.9	12090.1	9180.29	13242.4	8505.17	9536.15	9590.97	10080.9	10214.8	-	-	4327	0	-	-
6	M74T147	74.0232	2.45122	697.227	512.084	226.425	3719.12	4820.4	4377.76	788.925	1163.95	6917.06	4259.95	1473.9	5364.1	8662.34	4643.36	2328.21	5675.59	2742.49	3447.16	3130.23	3298.43	2995.83	-	-	5587	0	-	-
7	M75T54	75.0072	0.900967	784.354	4371.13	6509.44	7707.71	5610.84	4123.31	1320.24	2186.08	3375.89	3496.52	2508.88	5268.25	5326.61	4725.38	7880.29	5264.27	2821.65	3217.69	3211.04	5558.67	4297.6	-	[M-H-CH2]- 90.0186	104	0	-	-
8	M75T464	75.0072	7.732	2023.23	601.216	903.342	1855.51	1888.13	1762.48	834.388	2006.81	1887.02	1186.03	1140.03	1826.05	1384.86	1514.46	1603.65	1672.97	1123.22	1505.73	1523.07	1144.97	594.733	-	-	7179	0	-	-
9	M79T50	78.9576	0.826608	116395	147736	158932	169970	172418	134694	106629	106438	95687.9	116799	144710	90681.7	80936.3	101477	98772.4	112172	93888.1	92452.2	105605	122552	118456	-	-	149	0	-	-
10	M79T70	78.9575	1.16865	41789.8	58131.7	69689.2	37005.8	40905.7	34843.3	36462.4	24515.8	39949.5	36105.1	41394.3	17946.6	33674.8	36114.5	50652.8	34248	30868.7	21678.9	33882.6	49053.7	53412.6	-	-	8757	0	-	-
11	M79T500	78.9574	8.3316	2114.03	10672.6	3016.02	4652.37	3149.35	3147.39	258.693	2568.3	220.21	8995.54	3179.32	1911.25	3069.49	2837.87	2866.76	2755.05	237.042	4358.42	2202.3	10220.1	2993.32	-	-	299	0	-	-
12	M80T55	79.9557	0.914683	13766.7	11824.9	10066.1	15222.7	14858	7822.32	4821.89	11746.6	4423.83	4642.45	2695.88	3838.1	3824.79	3308.21	3601.83	4946.3	4381.07	4024.65	5927.49	5008.13	6523.86	-	-	148	0	-	-
13	M83T460	82.9522	7.66298	691.056	778.714	448.346	594.719	544.74	896.119	2395.28	2208.92	1253.56	1904.49	586.8	1797.65	2114.63	1126.64	1533.71	4461.17	1144.98	1316.13	1834.21	1952.31	722.99	-	-	7743	0	-	-
14	M85T92	85.0278	1.53112	15161.7	16844.2	21192.3	42692.8	48552.6	34589.6	32827.7	24556.6	5668.72	9492.06	19319	21707.2	24880.8	10857	17154.9	17937.1	17957.9	18259.7	20963	22053.5	23496.4	[1][M]-	-	8644	0	-	-
15	M85T64	85.0278	1.06411	4707.21	12041.4	18465.8	32692.1	57004	37735.2	19307.3	15139	17746.7	14120.7	17355.4	30816	36397	24366.1	24140.5	27044.9	21676.3	22103.6	24028.7	26485.9	26663.5	-	-	1563	0	-	-
16	M86T64	86.031	1.06137	431.259	654.903	960.249	1017.12	2368.21	1459.73	879.147	617.682	748.081	425.248	874.117	1350.74	2044.49	1592.94	1814.82	924.602	603.941	1149.72	1183.84	853.05	1928.27	-	-	1573	0	-	-
17	M86T92	86.0309	1.54008	485.091	1166.23	678.872	1980.58	2211.27	1351.34	1438.25	1593.4	385.189	812.107	748.627	749.455	1247.46	855.209	932.062	1158.05	929.633	1211.83	952.887	1178.64	1834.91	[1][M+1]-	-	8644	0	-	-
18	M87T60	87.0069	0.998208	627.498	6550.21	9755.29	1105.44	6416.65	5758.35	4517.86	1630.51	1711.42	5888.42	5014.88	8647.91	7249.21	6215.66	7988.78	10438.1	5431.35	2444.58	5415.55	5184.67	4717.53	-	-	10	0	-	-
19	M87T91	87.0069	1.5097	358.33	517.853	480.446	1404.02	1804.75	1759.53	2125.79	1176.13	652.107	2634.3	3352.08	1742.67	1168.58	1319.56	1484.04	2730.33	1292.97	1544.88	1504.55	1771.19	1334.94	-	-	4786	0	-	-
20	M87T158	87.0436	2.62795	2896.73	4410.69	5292.81	10120.5	16589.8	14592.5	3678.02	5882.59	6296.39	6535.48	6596.6	14524.6	27459.1	10083.7	18879.6	14928.3	10991.7	10590.4	10518.5	11421.2	13037.9	-	-	2895	1	1,1-Diethyl-2-hydroxy-2-nitrosohydrazine	C13773
21	M88T60	88.0386	1.0058	1503.24	1751.27	1135.78	2462.3	1494.92	1652.5	1010.5	1883.55	1601.29	985.44	1490.67	1426.75	1450.97	1852.84	2791.32	1303.84	1909.78	1400.23	860.423	1928.16	762.317	-	[M-H-C6H8O6]- 265.094	10	0	-	-
22	M89T67	88.9863	1.11023	18647.3	9681.82	4454.22	8133.61	11991.1	4446.81	22650.7	22822.1	15189.9	30966.4	20810.8	26592.8	14307.8	31231.9	38435	16888.3	4830.5	10481.4	22992	28245.6	11865.3	-	-	6177	0	-	-
23	M89T65	89.0227	1.07723	17349.3	7441	3632.71	5323.55	10442.5	13841.1	16750.8	16569.8	5662.97	23616.8	37025.6	29321.2	7068.19	32125.2	53535.6	21862.6	16721.3	17279.7	16898	17329.4	20525.9	[2][M]-	[M-H-C5H8O4]- 222.064	95	0	-	-
24	M89T78	89.0228	1.29657	13310.6	6691.32	2538.17	4626.49	7343.36	8391.46	15793.4	15367.9	8805.52	19026.7	30554	19211	12899	24833.5	36702.7	13528	11311.6	11127.2	12712.3	11341.2	15533.1	-	-	3917	0	-	-
25	M90T482	89.9238	8.02793	498.353	552.133	634.359	799.732	634.443	677.4	663.561	588.729	591.303	644.927	746.832	372.514	596.276	564.827	552.954	551.047	474.596	528.069	406.793	774.2	865.734	-	-	203	0	-	-
26	M90T65	90.0259	1.08213	929.633	376.957	0	172.283	392.725	170.607	495.952	174.205	400.479	1176.39	1505.9	706.209	501.41	1445.04	2006.8	900.143	793.379	887.873	800.651	822.062	948.788	[2][M+1]-	-	95	0	-	-
27	M91T482	90.9317	8.03132	1835.16	2003.19	2313.16	2046.22	2264.59	2160.18	2292.01	1858.76	1987.23	2124.34	1779.36	1531.72	2029.27	1717.21	2183.69	2155.96	1796.53	1927.75	1508.58	2383.59	2202.11	-	[M-H-C6H10O5]- 253.973	203	0	-	-
28	M91T236	91.0536	3.92958	0	0	0	2565.71	5088.97	2788.25	231.539	11.2261	2246.5	1847.82	2369.72	12098.8	7876.53	9007.57	14107.8	6152.81	3126.54	4300.74	3976.39	4594.58	4373.57	-	-	8731	2	Pentylenetetrazole;4-Amino-5-aminomethyl-2-methylpyrimidine	C13692;C20267
29	M91T304	91.0534	5.0662	1925.45	632.469	120.415	42.8406	358.555	159.905	212.702	1208.06	211.709	196.239	70.0495	1331.23	1704.69	802.148	1739.33	1286.37	662.872	490.087	757.62	870.524	585.082	-	-	5415	2	Pentylenetetrazole;4-Amino-5-aminomethyl-2-methylpyrimidine	C13692;C20267
30	M92T269	92.0487	4.48115	37.9268	360.254	1150.56	875.725	463.007	278.763	83.6896	192.463	581.849	1454.22	2138.18	345.306	658.413	227.527	34.5253	1186.94	547.493	570.157	860.071	782.154	558.266	-	-	5058	0	-	-
31	M93T482	92.9273	8.03321	658.263	828.437	788.696	756.6	711.918	976.2	927.169	871.695	855.949	671.554	1066.55	822.481	620.892	556.15	680.352	1198.73	760.846	1050.69	503.36	780.123	1138.47	-	-	7989	0	-	-
32	M93T205	93.0327	3.41508	33350.3	12642.1	5886.13	4530.58	4818.81	6541.39	11817.8	26612	7878.27	4950.29	3179.33	7666.49	7629.64	5049.84	7110.98	4223.42	6720.64	8127.48	7570.35	8422.89	7585.89	-	-	7914	0	-	-
33	M93T256	93.0327	4.27067	4616.5	2703.26	10575	11500.3	14431.6	12824.3	10547.5	7658	3177.62	3308.67	5162.85	5422.82	6958.68	3684.48	3209.53	5501.67	7524.23	7917.04	7469.06	8865.25	10247.3	-	-	1015	0	-	-
34	M93T98	93.0329	1.62823	1981.54	2722.8	1259.03	2709.68	2974.5	3139.24	673.653	1547.49	726.214	555.046	552.977	998.981	1506.98	724.675	1041.41	609.84	2345.32	1350.35	1690.19	2235.27	1370.6	-	-	9053	0	-	-
35	M93T308	93.0328	5.13851	99545.5	48766.3	3197.9	2473.67	1403.34	5672.51	13790.5	68401.3	1464.84	755.798	571.847	3056.33	3676.95	1908.19	2701.23	2334.34	14666.7	14784.8	14932.8	19011.6	18688.5	-	[M-H-CO2]- 138.03	3481	0	-	-
36	M93T182	93.0328	3.03462	857.687	1807.7	2024.42	3987.9	4845.13	6376.03	5248.66	3423.43	3122.21	2268.97	2105.96	2691.1	3136.69	2261.79	2803.7	2078.12	2332.45	2467.53	1709.93	3548.76	2487.26	-	-	4575	0	-	-
37	M93T164	93.0328	2.73208	835.417	3072.18	3453.09	6484.09	7495.04	3343.07	3404.74	2708.76	857.829	1233.4	2475.09	1466.45	1968.87	1684.05	2085.39	1386.34	2906.6	1895.28	2641.2	3791.83	3088.28	-	-	6050	0	-	-
38	M95T54	94.9792	0.902025	2831.55	1324.1	723.948	3038.52	4359.77	2586.04	703.552	1367.9	927.424	590.201	927.742	752.74	1190.19	1782.26	1888.68	1086.31	1364.96	1605.39	1961.48	2581.91	1525.36	-	-	104	0	-	-
39	M95T461	94.993	7.67622	1765.5	353.123	1824.66	1869.78	1933.37	1565.73	427.31	1961.6	1765.8	1217.51	537.902	2160.49	1528.29	1212.18	3889.49	1768.38	1233.09	1475.87	1186.58	442.063	1957.2	-	-	2624	0	-	-
40	M97T67	96.9585	1.12189	296565	373266	449692	271615	201735	274637	661991	394367	188552	271988	82463.6	19410.4	3996.21	154751	2585.16	40817.4	149019	149960	140793	197968	186121	-	-	6179	0	-	-
41	M97T47	96.9587	0.777383	59571.2	327313	579693	514316	344198	268873	154975	128657	33343.4	48712.1	34115.8	60715.8	46787.8	65278.9	47460.6	58965.4	130957	124601	140346	122241	191472	-	-	3426	0	-	-
42	M97T54	97.003	0.89995	348480	361048	313533	153373	115934	480.421	195244	287703	1324.78	2544.66	2920.21	1521.61	2899.01	2015.24	1985.3	1939.49	1196.24	749.07	1513.9	1337.89	97505.2	-	-	104	0	-	-
43	M98T48	97.9579	0.803183	4556.33	4144.15	5761.53	5427.07	4747.08	2689.36	4116.31	1627.37	1240.68	435.733	399.029	413.713	335.072	470.96	552.343	311.316	1401.11	1753.1	1784.24	2123.64	1526.69	-	-	229	0	-	-
44	M99T463	98.9372	7.72486	2394.7	3308.64	1447.8	2252.72	2815.69	2019.62	915.553	1922.78	3143.64	2281.05	2191.86	2770.42	2707.94	624.337	1491.54	2193.57	368.984	927.292	912.56	1316.26	3397.46	-	-	7177	0	-	-
45	M99T47	98.9543	0.789458	27180.8	19798.1	28199.8	26001.8	24046.6	17181.6	45143.5	26545.3	2721.21	2163.69	2243.26	900.287	1343.23	2397.37	855.929	1719.32	8088.2	7896.04	8239.29	10456.3	10923.7	-	-	3425	0	-	-
46	M99T68	98.9541	1.13052	13922.4	14782.1	28168.6	13355.8	10395.3	11694.2	14126.8	18425.9	8021.23	6896.45	10114.4	2802.28	671.603	2718.07	3805.71	5172.84	4855.19	2449.2	14497.9	7912.82	9087.74	-	-	8714	0	-	-
47	M99T50	98.9719	0.832967	820.498	1483.47	24875.2	2149.08	19090.2	1002.35	613.329	509.208	2106.71	785.32	2339.24	641.266	1167.96	608.921	1047.8	1310.22	826.719	4445.97	4394.17	708.641	1126.8	-	-	6787	1	Thiouracil	C19304
48	M99T183	99.0432	3.04217	850.294	2145.49	3878.74	5124.59	6241.32	4821.38	2599.48	1961.43	1898.41	2897.25	3123.61	10571.5	9535.96	5686.35	7633.11	5538.54	4155.95	4012.78	3716.68	5305.4	5275.56	-	-	4517	0	-	-
49	M99T95	99.0434	1.58648	6659.22	9665.34	9603.86	1054.66	5481.96	6067.46	8523.11	8782.2	10931.4	14251.7	19944.8	5682.33	2918.76	8957.4	7737.26	11899.9	5568.31	3952.66	3690.97	4748.69	4856.67	-	-	76	0	-	-
50	M99T109	99.0436	1.8143	4885.87	1744.89	2208.44	2306.77	1572.07	2238.95	1849.79	739.378	1183.05	2136.24	1868.39	2308.46	2605.03	1705.11	1978.51	2067.09	3501.43	3746.76	3254.95	2837.81	3004.89	-	-	8388	0	-	-
51	M99T67	99.0433	1.12193	13467.1	15908.4	9195.34	8266.24	7129.15	9816.01	13086.1	14723.6	3476.64	4068.28	6068.44	1975.51	1980.05	2886.65	2875.61	3713.25	1433.52	1228.27	1436.17	1492.09	1919.68	-	-	6176	0	-	-
52	M100T462	99.9239	7.70293	17911.3	9784.37	12321.1	12631.2	9436.77	25622.6	16980.7	26241.4	21300.3	21497.5	31397.4	17059.6	13606.5	29429.7	30848.2	17714.5	8012.48	10755.9	18820.4	30614.2	27275.4	-	-	7410	0	-	-
53	M100T489	99.9239	8.14317	9089.02	7038.89	7591.63	8287.9	7821.31	9733.58	8957.68	10532.8	6845.4	7505.67	8672.91	8352.86	8468.46	8967.13	7830.33	8524.88	4579.38	4741.97	5411.25	8575.83	10658.4	-	-	8233	0	-	-
54	M100T165	100.002	2.74657	163.041	10627	14393.7	14519.3	18242.9	16099.1	12168.3	9243.4	6352.24	7197.56	8795.59	8452.29	6704.93	8922.94	9533.34	9229.21	10504.2	12283.7	10023.8	12127.5	11834.7	-	-	3463	1	Sodium_bicarbonate	C12603
55	M100T215	100.002	3.5847	1286.59	3514.06	3417.51	4123.41	5739.44	4404.47	1931.86	2089.85	3786.33	3306.74	1720.01	3467.07	1188.75	3752.82	2649.7	2540.1	3532.12	3149.46	3795.42	3424.18	4285.04	-	-	6556	1	Sodium_bicarbonate	C12603
56	M100T91	100.039	1.51832	896.297	1044.31	1575.09	1249.3	2032.75	1055.79	786.389	586.972	1361.23	1661.93	1902.21	1548.78	1700.31	1824.09	1554.36	1922.08	822.573	1288.68	1097.96	1838.63	1315.59	-	-	4787	0	-	-
57	M100T55	100.038	0.922033	287.676	303.56	327.802	73.0416	1098.64	388.542	491.558	207.535	751.251	862.959	2002.98	1702.44	1364.31	1605.18	1704.64	1875.12	1139.6	882.18	903.58	1585.44	934.585	-	-	8109	0	-	-
58	M101T463	100.932	7.71975	35833.9	31669	64219.3	36170.2	46942.9	74384.5	81870.6	52515.3	58776.5	38848.5	51945.9	74151.3	52185.5	50114.1	32519.3	81882	22396.7	17848.2	21628.1	68456.9	48284	-	-	7180	1	Rubidium_cation	C17061
59	M101T489	100.932	8.15307	4600.51	4685.65	4012.23	4706.58	5034.58	5407.39	4921.3	5676.29	4349.77	4413.05	4568.13	4843.41	4530.67	5198.12	5278.01	5050.88	3061.4	2981	3576.36	5216.94	5411.68	-	-	8234	1	Rubidium_cation	C17061
60	M101T65	100.944	1.08097	584.172	6685.3	10187.6	4105.34	1041.94	1653.78	4010.06	3548.66	50.5932	0	161.848	186.747	178.862	20.965	0	176.604	1546.45	1684.87	1571.36	1453.4	925.185	-	-	5120	0	-	-
61	M101T59	101.023	0.982817	3261.83	7554.13	9460.89	9773.42	9634.13	12887.4	19335.2	12699.9	20589.3	50816	68805.6	90938.3	108914	59807.7	88043.5	89551.8	43660.7	48663.8	44844.6	49735.9	51592.5	-	-	10	0	-	-
62	M101T219	101.059	3.65092	139.419	297.492	536.377	936.855	1806.9	1063.47	194.653	326.556	607.658	2200.15	2445.18	21724.1	20683.4	8596.78	16699.6	12822.6	4927.72	4526.24	5269.39	5423.34	5529.93	-	-	3768	0	-	-
63	M102T463	101.932	7.71445	6922.87	4059.78	5157.3	2601.24	4182.87	3577.17	6094.43	5914.36	4158.13	8464.36	8814.45	6834.46	9466.73	5560.95	9777.23	3479.01	1748.3	2325.46	3524.34	3919.18	9734.11	-	-	7191	0	-	-
64	M102T482	101.95	8.0374	536.4	579.42	596.312	598.472	550.525	381.699	482.145	680.168	528	513.85	504.256	593.667	491.822	624.301	1024.86	670.756	397.918	391.2	575.467	725.667	432.485	-	-	203	0	-	-
65	M102T57	102.026	0.955192	141.234	706.411	960.435	320.385	359.976	552.74	916.676	460.348	1060.72	2035.5	3940.89	5204.42	4584.82	2485.05	5444.64	4984.37	2241.75	3068.78	1822.24	2502.11	2027.76	-	-	5344	0	-	-
66	M103T482	102.932	8.02885	1993.45	2085.96	1923.49	2245.53	1894.49	2158.98	1956.84	2208.71	1957.94	2129.34	1816.85	1841.1	1436.86	1833.48	2237.91	1914.96	1798.2	1815.83	1606.56	2011.07	1308.62	-	-	203	0	-	-
67	M103T485	102.947	8.08093	3155.99	3350.43	5149.17	2878.77	2489.85	4375.85	5128.29	5074.59	4182.72	3192.12	3149.23	3103.43	4506.87	2613.01	4863.92	4596.96	3009.8	4973.74	2893.86	3223.02	4607.73	-	-	4085	0	-	-
68	M103T50	102.955	0.830667	459.067	374.099	803.057	426.548	241.435	605.683	1620.23	1008.82	3338.02	1752.77	517.789	637.038	986.648	1875.38	322.758	1133.21	606.432	450.992	586.51	654.804	405.977	-	-	6789	0	-	-
69	M103T59	103.002	0.982167	1450.53	5407.18	6729.04	6543.16	7428.9	7379.52	1960.77	2796.16	1192.34	1390.12	1143.64	3211.54	3584.44	2872.92	5222.96	2845.59	2663.51	3231.22	2584.44	1917.18	2289.89	-	[M-2H]2- 208.02	10	2	1-Naphthalenesulfonic_acid;2-Naphthalenesulfonic_acid	C16201;C16202
70	M103T98	103.038	1.63933	4800.56	8511.45	10248.1	10038.7	16579.2	9560	9537.46	7423.21	19570.2	33895.5	52986.5	20100.4	14428.1	20920.4	21383.4	36956.7	16870.4	16301.6	15744.6	19656.2	19202.5	-	-	9054	1	3-Indoleacetonitrile	C02938
71	M104T51	104.033	0.844558	132.723	691.088	1053.09	615.981	203.474	366.548	172.13	180.241	1430.74	1270.32	1274.26	2047.33	2209.65	1622.8	2596.08	1419.33	745.871	699.432	648.62	1053.93	1003.99	-	-	142	0	-	-
72	M105T482	104.927	8.03779	779.831	758.39	752.792	567.749	723.805	715.761	900.378	846.976	703.66	888.693	827.225	798.529	666.7	332.01	376.927	786.538	408.128	1052.09	798.124	795.157	929.022	-	-	203	0	-	-
73	M105T55	105.017	0.909783	872.171	12682.9	16439.6	5942.73	1326.94	1052.89	1183.33	976.64	2267.82	3541.57	3730.07	3298.24	2460.27	2623.15	4644.4	2614.54	2813.25	2302.29	3793.67	3953.07	3898.55	-	-	6728	0	-	-
74	M106T303	106.064	5.04948	35.842	559.093	742.58	765.188	1312.26	1018.1	316.987	163.125	126.01	200.697	133.605	676.48	467.17	170.718	510.651	339.415	498.011	482.932	541.087	768.617	451.902	-	-	5441	0	-	-
75	M107T243	107.048	4.05107	3347.44	7386.65	7662.82	7770.35	7402.85	6742.67	4327.41	4610.19	4491.88	7094.08	6679.32	14487.7	17659.8	11905.5	15797.8	13715.3	7094.65	7192.1	7932.85	8532.09	9291.38	-	-	3950	0	-	-
76	M107T210	107.048	3.50357	2130.68	1547.92	2554.1	2146.44	4547.89	2290.89	3269.49	1435.72	1911.85	1764.93	1315.31	4762.88	2682.9	3719.08	5018.52	4248.62	2235.71	2164.94	1605.46	2005.92	3176.05	-	-	1836	0	-	-
77	M108T243	108.052	4.04845	94.2499	159.703	516.795	380.65	648.846	248.172	247.676	293.72	386.227	593.977	417.832	1124.22	985.905	1179.99	824.413	1005.54	531.078	747.625	796.436	606.623	707.94	-	-	3945	0	-	-
78	M109T50	108.9	0.836133	231.984	0	0	0	0	174.502	1267.55	637.564	4916.3	3141.46	1873.48	2172.17	2501.43	4282.42	1745.58	2415.24	1016.31	1156.56	891.791	1477.44	1332.7	-	-	6611	0	-	-
79	M109T220	109.027	3.66933	574.876	1322.63	2921.09	3150.97	5221.07	8832.26	501.866	1094.08	1534.43	1899.36	2907.49	1860.21	2131.2	1659.03	1406.67	2947.48	2533.5	1313.76	2678.27	2711.47	2358.06	-	-	6318	0	-	-
80	M109T168	109.028	2.79699	959.967	778.041	963.199	1723.41	1362.43	2638.7	2318.46	1928.37	426.295	333.793	266.517	5038.38	6821.26	2111.53	2531.71	4711.68	2335.26	2211.19	1890.4	1683.58	2015.38	-	-	6979	1	N-Methyl-N,4-dinitrosoaniline	C19452
81	M111T50	110.897	0.8317	84.699	0	0	0	0	183.1	1216.53	639.4	4072.32	2538.9	1197.65	1602.51	1674.21	3098.77	1008.66	1746.57	767.827	885.92	875.638	589.853	956.263	-	-	6790	0	-	-
82	M111T55	110.974	0.916467	1941.52	1586.35	2218.05	1490.61	4596.61	7575.41	2317.36	2342.89	711.76	928.746	1905.42	409.08	5922.86	3586.8	506.73	369.512	4217.9	569.14	4119.44	590.973	716.134	-	-	6729	1	3-Sulfopyruvate	C05528
83	M111T61	111.007	1.01662	3782.55	9453.38	18088.2	33138.8	52361.1	44888.2	28524.3	18269.1	30620	55111.5	71291.5	86892.8	107723	56793.7	65950.4	86995.9	44210.8	46844.3	44916.6	56303.7	61927.2	-	-	7421	0	-	-
84	M111T82	111.007	1.37353	2471.12	4616.22	7185.74	12771.3	17787.3	15373.7	11273.6	6883.14	12795.2	11073.9	43245.4	27360.3	41558.2	28262.5	31659.6	50855.7	24648.4	27426.6	24287.6	12824.8	29061.5	-	-	8553	0	-	-
85	M111T155	111.007	2.59158	596.488	3040.47	4898.81	3487.01	2964.29	1878.12	1330.67	773.434	2004.61	3471.57	5120.04	2157.26	3050.97	6471.9	1949.17	4893.78	2493.79	2805.06	2245.54	2860.9	2595.38	-	-	6954	0	-	-
86	M112T61	112.01	1.0136	679.538	1483.35	1536.42	3356.39	5390.36	1430	1738.46	1547.32	1031.09	3710.69	5175.99	3908.51	5151.09	4021.08	6209.41	5788.19	2824.02	2753.54	2622.41	1324.6	4916.33	-	-	174	0	-	-
87	M112T53	112.05	0.883467	751.827	2265.77	1978.57	8875.42	20101.2	12612.2	2212.52	2566.02	4981.24	4990.05	3646.98	32610.3	32585.9	16327.9	30902	18634.3	10151.4	9606.17	10540.7	13279	9108.46	[3][M]-	-	104	0	-	-
88	M112T70	112.05	1.15917	1024.68	564.34	1709.06	5952.2	9757.81	5642.98	839.887	416.448	3202.7	3075.45	3601.65	7042.65	3272.53	6115.74	7034.27	5210.11	4022.68	3256.46	3508.02	4773.06	4077.26	-	-	8755	0	-	-
89	M112T471	112.05	7.8563	2634.39	1413.46	2131.36	2656.15	1558.64	3836.84	1782.19	3250.67	1011.67	611.9	2671.47	1546.91	2154.96	1485.56	2515.05	2367.17	1585.71	2319.48	2648.45	1731.42	3762.24	-	-	286	0	-	-
90	M113T477	112.984	7.94233	104391	99676.5	100095	103808	103670	49813	113375	54123.2	102058	101160	49676.3	52169.5	51658.8	56344.1	50139.1	72587	89110.6	46664.5	93450.3	52091.5	54742.6	[4][M]-	-	8892	0	-	-
91	M113T427	113.022	7.11812	11465.7	1352.87	10659.4	3644.55	9317.57	3158.08	4112.32	2315.73	10220.4	5859.94	2947.78	8239.89	10229.2	8936.52	7639.69	14881.8	4313.46	5451.02	5535.87	5471.59	6257.35	-	-	1	0	-	-
92	M113T177	113.023	2.94183	6211.43	3037.27	2594.39	3603.65	2231.66	658.7	1453.77	5942.43	1612.99	6146.34	2592.19	4549.42	649.3	6073.01	1283.89	5763.34	4352.69	4514.4	4315.41	1395.69	2403.08	-	-	47	0	-	-
93	M113T241	113.022	4.01621	12559.5	9686.92	7985.16	7705.44	4679.8	2284	1791.1	692.271	1932.01	2463.93	13787.5	3871.49	2580.19	3735.31	3996.81	3170.75	9117.55	8974.18	8271.91	11145.1	12291.8	-	-	4686	0	-	-
94	M113T232	113.059	3.86525	575.727	529.104	534.407	1854.04	3638.86	3862.61	1411.91	895.022	1321.24	993.955	618.195	2231.79	3834.99	1526.89	1711.81	1529.57	1786.82	1242.14	495.562	2363.34	2040.05	-	-	3577	0	-	-
95	M113T53	113.053	0.879683	33.0819	114.151	48.6945	849.351	849.229	841.037	78.3247	26.629	274.275	171.01	753.341	1236.89	2117.01	974.697	1395.22	772.317	509.525	219.198	403.28	480.125	480.596	[3][M+1]-	-	104	0	-	-
96	M114T464	113.924	7.73508	5820.95	4539.86	6847.27	5231.19	8592.62	4407.81	6002.09	3458.64	3571.64	6926.46	7400.59	6658.32	4695.16	3313.25	4358.01	4964.99	1202.71	1803.58	330.498	3450.55	4698.33	-	-	7181	1	Molybdenum	C00150
97	M114T477	113.987	7.94923	1035.99	903.694	1263.13	892.586	861.689	1802.92	949.726	1368.61	2010.13	1158.34	2168.38	824.919	560.261	923.259	1207.64	1780.84	1206.26	794.241	693.291	1013.2	2237.42	[4][M+1]-	-	8892	3	Sulfate;1,2-Dichloroethane;1,1-Dichloroethane	C00059;C06752;C18247
98	M114T55	114.029	0.909267	1753.45	3292.97	4423.41	3168.65	4550.28	2609.67	2388.18	3286.81	8265.04	7270.42	7451.36	5999.7	5965.56	6382.07	4953.46	6391.56	3931.08	2846.29	4377.14	4337.51	4525.27	-	-	6732	0	-	-
99	M115T488	114.932	8.13867	4020.29	4461.71	5329.97	4318.45	6554.07	4647.76	4378.31	6735.98	3755.83	5381.16	5461.6	4240.22	4925.01	4538.17	4305.63	4515.46	2766.05	2466.71	2662.34	4654.9	4788.61	-	-	8197	0	-	-
100	M115T463	114.932	7.70993	3280.04	3080.2	3799.84	3986.61	4296.98	4623.64	5095.5	4866.51	5249.07	1638.98	2596.27	3499.87	3808.53	4557.3	1371.69	4033.44	1489.45	2871.45	797.525	4743.57	4384.72	-	-	7177	0	-	-
101	M115T44	114.987	0.734	366.607	854.496	1353.13	1738.6	1946.94	1749.85	1420.1	760.528	498.161	2479.05	3610.8	476.721	661.559	398.134	298.86	2146.99	1371.75	1298.2	1374.04	1367.36	1351.08	-	-	7861	0	-	-
102	M115T91	115.002	1.51617	6473.58	10475.2	11863.2	7921.51	6510.93	4860.75	2500.82	4143.51	15111.3	13136	8757.84	9922.29	11005.6	13485.5	8777.14	10609.4	7146.62	7166.12	8061.65	8484.75	7585.05	-	-	4788	1	Phenylmethanesulfonyl_fluoride	C06747
103	M115T64	115.002	1.06952	3387.65	5111.5	7302.22	6461.75	7108.18	3661.35	1637.19	1989.72	9264.84	10871.6	13241.8	10371.8	11183.6	9648.41	23611.2	9169.73	5292.84	5663.35	5551.41	8811.96	6392.66	-	[M-H-COCH2]- 158.019	5109	0	-	-
104	M115T143	115.038	2.37767	1274.5	3590.56	5286.23	5029.71	5686.41	5079.21	4316.21	3606.95	2235.44	4271.06	6343.42	3461.69	4394.24	5072.89	3715.52	4986.76	3842.41	3436.43	3663.58	4673.93	5146.26	-	-	3814	3	Menadiol;1,8-Dihydroxy-3-methylnaphthalene;1,2-Dihydroxy-8-methylnaphthalene	C07126;C12344;C14084
105	M115T66	115.038	1.09924	2977.47	412.72	6585.68	530.248	4885.77	2181.83	392.685	1273.47	588.236	519.927	828.532	7083.49	1039.83	426.885	964.222	855.8	3935	739.782	4898.66	5815.69	916.828	-	-	6667	3	Menadiol;1,8-Dihydroxy-3-methylnaphthalene;1,2-Dihydroxy-8-methylnaphthalene	C07126;C12344;C14084
106	M115T277	115.074	4.61865	167.756	497.654	402.82	2005.49	2776.35	2268.83	465.226	273.988	446.542	474.467	409.248	1111.77	1498.56	475.035	0	1217.54	960.798	994.155	945.638	931.48	1084.56	-	-	5031	0	-	-
107	M116T463	115.919	7.71	78720	87178.5	96400.4	98344.1	100853	98208.8	114580	116992	90334.6	109228	169585	187479	144281	199779	77041.5	108512	58109.8	76482.6	95953.8	123950	201423	-	-	7182	1	Selenophosphoric_acid	C05172
108	M116T489	115.919	8.15598	10863.2	11853.4	11182.2	10887.7	13268.4	13649.8	12956.6	14736.2	10187.7	10348.3	12882.9	12828.3	12698.2	15168.4	12682.8	14413.2	5877.27	7030.83	7704.45	13014.4	14857.2	-	-	8235	1	Selenophosphoric_acid	C05172
109	M116T64	116.034	1.06373	559.002	2717.23	4339.04	2223.16	1661.41	1657.57	686.777	482.823	471.607	721.444	557.76	841.351	1111.91	834.207	723.194	386.876	1053.71	370.857	912.757	1214.7	1426.1	-	-	1596	0	-	-
110	M116T287	116.048	4.78334	1088.88	1864.94	1035.07	701.1	249.983	292.3	552.729	1122.92	228.675	285.83	72.1967	1252.81	668.252	1238.68	3165.06	892.526	430.397	600.101	411.914	768.956	801.6	-	-	2396	0	-	-
111	M116T167	116.07	2.77572	1522.91	1052.52	682.671	3288.23	4518.53	3357.63	534.006	1064.36	2331.13	2542.72	2569.23	4789.03	7175.06	3047.5	3354.7	6317.93	2272.49	2873.09	2077.7	2926.35	2493.85	-	-	2655	0	-	-
112	M117T488	116.927	8.13717	137252	98256.5	98592.8	152971	249190	150350	273417	184613	89810.7	91983.6	105316	90622.9	96813.8	141552	94730.4	139901	58921.2	63607.4	71104.8	105840	163573	-	-	8231	0	-	-
113	M117T459	116.927	7.65652	63642	63246.3	80606.6	80261.4	86376	93667.5	97900.4	9658.58	102732	87178.6	111869	59018.8	135189	51091.3	149508	95687	42468.8	32813.5	64513.8	127359	99314.1	-	-	7747	0	-	-
114	M117T90	117.018	1.5066	5300.14	5384.77	6810.82	5148.61	6464.97	11964.5	19358	14119.3	16386.1	16974	12587.6	45347.1	49168.2	34640.8	54287.8	33732.5	15603.1	17776.6	15042.3	20282.9	18485.8	-	-	4768	1	Fenuron	C11224
115	M117T65	117.017	1.08828	5763.75	5290.4	3507.87	7132.96	4848.77	8773.44	8323.54	10378.9	2345.11	4415.36	4810.58	15034.8	12529	10960.7	17717.7	8972.9	5972.36	6480.88	12357.3	7076.74	6888.67	-	[M+Cl]- 82.0453	95	0	-	-
116	M117T460	117.018	7.66635	1766.26	1365.02	609.235	1269.56	1474.63	781.358	708.188	1029.07	1983.63	1564.91	774.022	836.604	1041.84	1712.33	596.091	2394.4	1329.56	1834.75	1365.83	1939.52	1187.73	-	-	7748	0	-	-
117	M117T166	117.054	2.77494	1896.68	6959.65	7778.49	9141.01	9919	7010.87	3921.58	5230.69	12909.7	17872.1	23754.3	15146	15961.6	8323.21	17020.2	29162.3	6719.64	8734.48	8130.18	15811.9	7981.66	-	-	2657	1	N'-Nitrosonornicotine	C16452
118	M117T136	117.054	2.2661	1262.45	3376.35	4798.09	2693.73	1641.8	1580.56	1424.76	408.038	4897.12	5435.64	6052.06	3820.14	2630.7	4475.25	4236.67	4192.33	3000.53	2850.47	2996.07	3267.89	3396.8	-	-	213	1	N'-Nitrosonornicotine	C16452
119	M118T488	117.927	8.13883	10517.1	10801.3	15515.8	11424.9	18917	12764.2	11931.9	17634	10660.7	10061.6	11714.5	14156.9	11474.1	11207.8	11238.7	11188.7	7260.01	13817.6	7278.83	12195	18390.5	-	-	8236	0	-	-
120	M118T460	117.927	7.67274	8068.98	5663.56	9909.1	8448.34	11018.1	14825.4	7934.71	15862.1	5956.28	12375	8186.88	13389.9	17185	3438.89	21209.5	11998.5	3155.86	4617.38	4192.51	8465.4	13803.8	-	-	7749	0	-	-
121	M118T90	118.021	1.49398	310.943	163.252	164.717	194.077	375.306	701.296	996.121	825.945	553.175	409.929	604.154	2463.78	2409.22	1914.57	2665.47	1088.38	803.953	952.455	964.456	1311.85	913.282	-	-	7883	0	-	-
122	M118T51	118.049	0.856575	76.1497	685.445	871.876	636.806	401.552	442.005	589.714	359.146	764.33	998.826	950.885	1946.26	1494.48	1618.2	3385.99	1618.54	824.252	595.459	832.006	1267.68	1115.16	-	-	5729	0	-	-
123	M119T461	118.923	7.69012	4351.06	3195.28	4556.65	6426.75	4792.14	4118.68	8423.65	9232.75	6273.92	3138.15	7376.64	7515.67	8937.8	6217.66	4287.5	6834.71	2439.56	4171.07	3151.4	6430.28	5329.19	-	-	2612	0	-	-
124	M119T489	118.925	8.14313	2763.89	2960.71	2981.83	3064.82	2913.45	4821.67	3361.04	3827.63	2846.6	2631.08	3226.27	3623	3187.19	3436.72	2997.33	3146.62	1244.65	2001.16	2144.3	3099.91	3061.48	-	-	8237	0	-	-
125	M119T50	118.929	0.832108	316.659	87.9318	0	282.97	355.144	132.143	1422.51	744.12	2357.37	1737.13	1272.75	3888.71	5305.81	4497.01	3810.56	3330.23	1299.01	1111.6	930.12	1262.8	1386.44	-	-	6791	0	-	-
126	M119T54	118.997	0.8987	786.745	4036.59	4731.69	3336.23	991.994	1745.55	1304.25	1604.27	8770.54	8566.87	5816.14	14940.9	9802.31	12841.5	14655.9	10713.4	988.833	746.771	1099.26	9204.16	1227.85	-	-	5506	1	5-Nitro-ortho-anisidine	C19469
127	M119T59	119.033	0.976833	4558.66	10983.6	12925.2	22070.6	31388.7	23118.2	9007.34	6919.15	13332.6	13141.1	8538.3	18064.6	14497.9	16178	18495	12560.7	11220.5	13087.9	13195	13445.1	15387.9	-	-	5288	0	-	-
128	M119T263	119.048	4.38336	4093.64	21249.4	26887.5	26254.1	21560.3	20269.3	45053.3	34005.5	42745.9	51588.3	47585.1	25041.4	16206.9	6153.48	8005.74	35969.1	32167.7	15019.4	15150.6	17166.7	18143.7	-	-	8458	0	-	-
129	M119T196	119.048	3.27067	3488.93	5001.62	5029.26	10467.6	14410.7	11098.5	4231.2	3366.35	11028.5	14124.6	14995.7	8044.47	6004.11	9714.41	8770.53	11786.2	9619.94	8109.76	8109.11	9046.95	9871.43	-	-	1278	0	-	-
130	M120T488	119.906	8.13757	2288.89	2119.8	2438.27	2172.12	2908.91	3106.73	2235.16	2476.75	1977.58	2061.15	2625.61	2546.95	2879.15	2641.52	2532.29	2718.83	1150.88	1471.24	1435.59	2610.85	3216.16	-	-	8238	0	-	-
131	M120T408	120.011	6.79659	148.337	105.674	93.777	4069.74	8839.56	5116.67	391.382	238.575	77.4842	319.83	510.972	702.436	1722.81	423.401	429.671	971.965	1410.65	717.896	1657.89	1664	1921.48	-	-	5710	0	-	-
132	M120T268	120.044	4.4595	634.149	5394.67	6781.09	4233.63	1737.1	2225.52	1226.03	1104.98	4396.71	9144.24	12719.9	4024.79	3560.3	5567.3	4085.11	7074.04	3049.43	3359.13	3952.32	4114.47	4183.55	-	-	259	0	-	-
133	M121T487	120.935	8.11937	420.509	175.765	648.335	499.222	757.44	793.969	741.488	555.376	864.523	581.63	599.908	702.512	500.46	684.302	722.16	703.471	606.697	623.755	486.203	690.531	746.322	-	-	8239	0	-	-
134	M121T238	121.028	3.97172	15200	5193.07	1483.81	5286.02	6789.64	7023.43	3159.66	8878.77	9431.15	8228.39	9765.99	9945.12	11446.8	8304.12	6034.32	10802.9	6462.5	6773.8	6055.63	6605.96	7475.74	-	-	4275	5	4-Pyridoxate;3-Carboxy-4-methoxy-N-methyl-2-pyridone;3-Hydroxy-4-hydroxymethyl-2-methylpyridine-5-carboxylate;5-Methoxy-3-hydroxyanthranilate;3,5-Dihydroxy-phenylglycine	C00847;C04447;C04773;C11466;C12026
135	M121T157	121.027	2.61727	7923.89	4189.84	3844.88	2749.29	2831.78	1783.66	4081.74	5556.07	990.636	1168.67	1211.67	2889.35	2752.15	1100.25	1093.45	1471.67	2931.05	1589.87	3340.96	2811.07	2171.66	-	-	2892	5	4-Pyridoxate;3-Carboxy-4-methoxy-N-methyl-2-pyridone;3-Hydroxy-4-hydroxymethyl-2-methylpyridine-5-carboxylate;5-Methoxy-3-hydroxyanthranilate;3,5-Dihydroxy-phenylglycine	C00847;C04447;C04773;C11466;C12026
136	M121T278	121.027	4.63942	980.21	2359.53	2099.14	4513.73	5986.85	4585.21	2434.93	2254.45	1126.08	1446.05	2360.47	2082.04	1988.8	1449.16	1144.03	1464.66	2043.08	1621.32	2644.09	2846.76	2862.7	-	-	4979	5	4-Pyridoxate;3-Carboxy-4-methoxy-N-methyl-2-pyridone;3-Hydroxy-4-hydroxymethyl-2-methylpyridine-5-carboxylate;5-Methoxy-3-hydroxyanthranilate;3,5-Dihydroxy-phenylglycine	C00847;C04447;C04773;C11466;C12026
137	M121T211	121.027	3.51047	3598.21	3613.38	2411.34	2839.85	3646.69	2738.57	1812.89	3330.17	2450.89	1852.28	2646.5	4806.64	2400.79	4265.82	4775.76	2761.55	1527.26	4133.38	3070.32	3711.77	3694.13	-	-	25	5	4-Pyridoxate;3-Carboxy-4-methoxy-N-methyl-2-pyridone;3-Hydroxy-4-hydroxymethyl-2-methylpyridine-5-carboxylate;5-Methoxy-3-hydroxyanthranilate;3,5-Dihydroxy-phenylglycine	C00847;C04447;C04773;C11466;C12026
138	M122T488	121.903	8.13719	930.618	627.003	850.939	705.332	725.168	937.545	1174.27	856.147	869.458	914.383	908.861	1064.32	832.188	872.674	1213.56	852.371	451.242	575.636	470.892	953.278	1150.9	-	-	8240	0	-	-
139	M123T160	123.054	2.67237	394.674	419.517	0	574.551	537.096	1638.38	3469.05	1371.98	238.918	391.475	412.582	2674.44	1840.04	1777.57	2616.13	1446.09	937.135	874.27	1135.95	1228.63	1384.25	-	-	2140	0	-	-
140	M124T52	124.006	0.8643	580.961	21469.8	28775.3	26249.5	28959.1	23554.2	14821.9	9140.88	24499.5	43812.8	55828.1	36107	49642.9	25891.9	26736.6	52369.4	21504.1	21291.9	23685.9	26414.3	25933.2	-	-	5730	1	Phenacemide	C07428
141	M125T54	124.99	0.892283	18205.6	23892.9	24381.9	102189	141979	94445.7	24721.8	20701.9	32336.7	37398.7	40467.7	56666.5	58182.5	55112.7	66438.7	59083.5	53236.5	50325.7	52195	65387.3	58107.9	[5][M]-	[M+Cl]- 90.0186	104	0	-	-
142	M125T96	125.023	1.60103	3624.33	6254.65	7612.48	15885	12568.9	11551.2	8827.91	6070.77	5616.9	6978.1	8734.96	9453.72	8221.21	7760.71	8227.36	8105.4	6660.4	9473.91	8229.9	8623.33	8600.48	-	-	7484	0	-	-
143	M125T66	125.023	1.09977	1019.88	2542.08	4883.49	6365.68	7727.56	5152.97	3591.29	2344.68	2494.92	2985.26	3538.38	3186.92	4433.49	2971.81	3877.57	4169.65	3116.15	3870.82	3608.03	3727.62	4027.53	-	-	144	0	-	-
144	M125T296	125.095	4.92627	2804.1	9309.41	11346.6	8356.4	6503.39	6938.66	7170.23	5024.83	3666.57	3817.1	6418.34	6066.17	5501.33	6244.35	7150	5620.52	6220.9	6275.54	6913.92	7096.4	7589.66	-	-	3287	0	-	-
145	M126T487	125.871	8.10958	1165.3	1011.65	981.152	950.016	874.328	942.424	687.848	700.511	1005.27	929.025	761.567	995.155	1228	915.526	1034.79	1027.67	1143.19	944.925	987.577	937.719	1115.19	-	-	8209	0	-	-
146	M126T53	125.993	0.882133	1158.1	2764.69	1154.22	6346.69	3998.15	2952.96	432.503	2400.2	1663.53	1360.53	2665.87	1422.91	1652.59	795.783	1159.21	2185.57	959.397	1094.99	948.344	1165.49	1553.89	[5][M+1]-	-	104	0	-	-
147	M126T56	126.018	0.936767	1370.7	3100.1	3806.29	7270.4	9562.67	8239.13	2395.69	2302.05	2203.38	3276.46	3828.01	5830.46	3948.12	3264.43	4236.67	5365.36	3553.51	3360.36	3352.88	4708.32	4596.1	-	-	7593	1	Mipafox	C19008
148	M126T258	126.09	4.2977	0	0	0	920.026	2072.95	1243.16	61.3267	101.609	3272.04	1090.58	544.954	2798.6	2710.89	1692.3	1207.04	2132.92	1353.14	1082.19	996.608	1048.01	1394.05	-	-	5912	0	-	-
149	M127T486	126.879	8.09208	1539.86	1342.88	413.632	493.298	393.329	481.326	434.35	375.792	776.257	1208.47	517.871	535.188	754.57	913.725	787.713	654.181	1101.28	1207.36	858.07	446.14	574.492	-	-	8241	0	-	-
150	M127T54	126.985	0.896167	1257.26	1379.28	1455.16	4582.22	7214.77	4958.69	1110.51	918.533	1188.42	1756.57	1204.09	2817.31	2066.03	2921.01	2937.54	3259.49	2510.11	2753.54	2856.09	2626.86	2394.17	[5][M+2]-	-	104	0	-	-
151	M127T64	127.038	1.06312	379.108	2863.11	6595.49	6139.58	4049.62	3271.12	2481.05	1146.13	842.052	932.99	865.611	1843.08	1703.15	428.241	1080.75	613.832	1267.62	1873.37	1511.44	1896.06	2615.49	-	-	1597	1	Semicarbazide_hydrochloride	C19521
152	M127T87	127.038	1.44894	321.422	3477.24	4686.38	3752.46	2032.09	2513.14	1634.28	991.844	639.5	905.288	474.239	1055.09	774.773	550.157	665.253	904.799	1308.84	1532.23	1156.35	1538.13	1328.53	-	-	4466	1	Semicarbazide_hydrochloride	C19521
153	M127T239	127.074	3.97548	1628.4	7164.32	9586.58	13119.3	18615.2	15772.5	7470.99	4657.2	4548.2	3243.02	2180.63	11187.8	12334.2	6562.77	6081.83	8179.11	8097.72	8602.17	8110.03	9896.45	9185.06	-	-	4298	0	-	-
154	M128T487	127.868	8.11022	617.201	431.617	490.492	620.949	385.817	627.262	537.84	323.779	466.101	496.027	533.324	471.265	467.603	497.935	990.883	570.906	476.91	660.549	464.589	498.287	654.919	-	-	8242	0	-	-
155	M128T64	128.034	1.0666	2611.36	4183.22	7958.73	11973.7	17960.7	13501.9	6766.63	4666.7	8320.43	8457.66	13718.8	19547.9	20851.4	16462.4	22527	11105.2	9288.36	10796	10503.4	13402.9	15016.8	-	-	5110	0	-	-
156	M128T86	128.033	1.42522	2827.45	5864.94	6016.95	16644.3	21387.7	17154.7	7573.87	5913.59	11863.1	8908.72	9523.72	19344.2	15842.3	16783.4	24102.5	13130.7	11494.7	11663.8	11394.5	14599.6	14259.4	-	-	6453	0	-	-
157	M128T273	128.033	4.5544	38.1357	2789.62	4092.87	4643.28	3643.27	2783.3	755.505	510.348	465.146	445.822	423.459	1943.61	2862.06	592.028	908.9	1771.5	1681.75	1561.64	1463.57	1582.08	2293.3	-	-	5851	0	-	-
158	M128T306	128.049	5.09705	550.132	575.17	455.837	546.144	731.379	812.309	1139.72	873.489	1721.94	1624.02	1693.03	4830.52	6472.77	2599.79	3352.23	4115.36	1558.03	1419.43	1610.34	1648.94	2258.21	-	-	6215	0	-	-
159	M128T238	128.077	3.97433	40.8475	580.631	961.422	989.848	1741.94	782.581	638.563	313.936	149.736	525.929	440.342	547.393	1092.67	379.02	485.704	749.779	634.739	445.858	471.342	786.784	917.196	-	-	4299	0	-	-
160	M129T486	128.876	8.09577	1188.23	307.536	430.666	383.112	498.6	424.355	449.306	442.39	412.916	460.2	409.702	419.804	683.582	358.34	236.553	367.225	792.919	1317.33	717.278	474.549	342.779	-	-	8243	0	-	-
161	M129T49	128.958	0.816025	1655.32	1843.6	2914.42	2456.47	2029.72	3602.09	3285.39	3302.25	4152.52	4013.94	3249.3	14981.9	13577.9	9935.06	16223.8	8565.18	2266.11	2645.74	2464.61	2903.01	3146.86	-	-	6792	0	-	-
162	M129T92	129.017	1.52537	51075.4	61842.4	49949.7	113114	132635	113865	94328.6	101704	60649.7	29557.8	40436.3	76797.1	81483	91899.8	108926	61570.7	66480.5	66645.6	75645.1	74121.7	78860.3	-	-	4789	2	Peganine;Antipyrine	C10733;C13244
163	M129T63	129.018	1.05777	35658.6	52042	71723.7	131337	200763	168755	78015.4	51785	74620.6	69563.8	77920.6	124727	159193	114992	119818	127795	89105.8	94434.5	99650.5	137434	122569	[6][M]-	-	1568	0	-	-
164	M129T219	129.054	3.65268	369.471	166.576	467.194	1688.91	1801.2	3900.1	1586.71	1018.75	6404.5	4703.02	4171.5	24279.5	6067.42	26360.7	42582.9	4717.26	5666.06	4196.03	6424.39	6091.38	6709.52	-	-	3782	0	-	-
165	M129T204	129.054	3.40149	749.046	278.948	138.909	1294.13	1481.66	1741.59	1257.71	1101.08	2049.02	6151.45	12280.1	14323	4016.35	15535.5	23778.8	7282.03	2600.94	4449.64	4812.19	5082.02	6008.93	-	-	2795	0	-	-
166	M129T345	129.09	5.7522	208.016	118.776	33.8393	222.501	0	86.7843	161.381	245.1	441.836	512.952	672.073	1401.44	949.065	967.742	1430.54	1107.99	356.603	488.229	342.045	319.556	406.752	-	-	6352	0	-	-
167	M130T489	129.934	8.15023	4155.69	6378.99	4212.39	6662.59	8271.45	7517.24	7951.29	4786.17	4099.56	6668.57	7066.41	4707.34	5251.39	5336.46	4621.65	5073.73	3482.45	4287.57	3571.31	4768.97	4936.42	-	-	8244	0	-	-
168	M130T475	129.974	7.9157	3485.12	3194.47	2545.29	2807.58	2484.43	3439.52	3545.02	2668.03	2878.86	2746.55	2888.19	2155.51	2362.92	2766.37	2601.12	2732.66	3250.06	2104.32	2846.7	2857.58	3007.28	-	-	9183	0	-	-
169	M130T64	130.021	1.06162	2013.92	3312.93	4728.72	11531.3	11762.2	8755.85	4595.01	4301.43	5011.29	4304.11	4803.94	7776.09	11163	8088.63	6701.83	6700.77	5631.47	5461.6	5704.56	7176.75	7364.58	[6][M+1]-	-	1569	0	-	-
170	M130T92	130.021	1.52857	3324.55	3631.67	6061.52	7041.15	7884.83	8026.73	5934.67	4661.5	1816.44	4433.52	4273.42	4751.54	4290.48	2957.14	7699.97	4037.43	6281.32	3403.49	5595.02	4994.69	7373.77	-	-	8664	0	-	-
171	M130T90	130.049	1.4921	1577.99	3633.42	5660.44	6378.18	8442.3	6687.72	3282.88	2783.58	5459.44	9757.21	11020.2	6520.06	6509.43	6283.05	6971.54	8838.7	5060.25	4879.48	4754.06	5946.15	5909.4	-	-	7884	0	-	-
172	M130T66	130.049	1.09653	2287.31	2537.19	4676.05	4324.49	5685.25	7681.27	1300.48	3239.58	2329.75	4229.02	6154.21	3551.47	4163.75	3913.68	4163.66	5375.24	2855.31	3540.09	3058.11	2395.58	3903.03	-	-	144	0	-	-
173	M130T306	130.064	5.09603	11447.5	7866.29	8043.25	7631.3	7870.82	11213.9	15586.9	13346.6	23521.9	24111.9	23141.9	68411.7	87473.3	36620.6	46144.2	62813.5	22432.5	22488.1	21612.6	25081.3	27559.2	-	[M-H-CO2]- 175.061	6211	1	N-Amidino-L-aspartate	C03139
174	M130T241	130.085	4.02438	511.712	4635.96	6994.58	5858.01	7344.04	4562.38	2748.29	1783.56	5092.54	6666.85	15611.8	6585.01	6817.59	5401.02	7015.35	7835.3	4092.16	3966.38	4946.39	7673.14	5285.6	-	-	3955	0	-	-
175	M130T97	130.085	1.6149	2191.87	999.259	649.427	547.268	2251.93	1566.97	1148.44	2032.42	1757.79	1500.18	968.454	7258.61	1879.3	8547.22	12830.9	1638.07	2757.07	2432.99	2364.85	2711.11	1881.27	-	-	7513	0	-	-
176	M131T463	130.927	7.71969	5946.13	4451.74	7478.37	6467.44	5212.31	6091.78	9578.89	14136.2	10928.3	11858.9	13289	6435.81	9380.9	15043.1	6872.27	10786.3	3447.2	5241.83	7174.96	13474.9	14639.9	-	-	7183	0	-	-
177	M131T516	130.964	8.60568	7018.68	4738.54	2831.16	3322.16	4004.53	661.733	6076.6	3331.95	3513.23	4015.2	1371.92	3416.49	3650.3	3070.35	3612.5	3763.02	3334.1	3267.1	4285.67	3933.29	3477.69	-	-	316	0	-	-
178	M131T482	130.964	8.0402	12221.3	12809.8	12427.8	12927.5	12969.6	14009.2	14331.3	13046.4	12993.9	13359.8	12771	10500.2	11974.7	12711.4	13072.5	11674.2	11864.4	11981	11346.9	11970.3	12687.6	-	-	7990	0	-	-
179	M131T44	130.982	0.734	1535.39	308.88	361.137	588.423	604.87	582.715	395.891	1139.33	1427.26	754.469	1063.99	1104.04	1297.84	1329.79	1266.95	810.391	454.562	452.384	494.753	647.964	566.58	-	-	7861	0	-	-
180	M131T472	130.991	7.8685	2737.07	1412.29	8576.86	2417.95	2714.03	1707.33	1708.52	3823.73	8730.49	8641.82	9422.49	8916.25	1919.93	10443.1	944.672	3621.74	2241.47	3312.65	1133.49	8359.26	2907.87	-	-	9142	12	Scopoletin;Naphthazarin;3,4-Dehydro-6-hydroxymellein;1,3,6,8-Naphthalenetetrol;trans-o-Hydroxybenzylidenepyruvate;2-Hydroxychromene-2-carboxylate;Acamelin;Anemonin;Methylenedioxycinnamic_acid;Isoscopoletin;5,7-Dihydroxy-2-methyl-4H-chromen-4-one;Naphthalene-1,2,4,8-tetrol	C01752;C01938;C03830;C04033;C06203;C06204;C10290;C16913;C18077;C18079;C20462;C21414
181	M131T54	131.007	0.906	30230.1	9847.32	1463.22	755.631	860.109	1841.62	3585.06	11889.1	1530.97	2726.23	5408.94	3228.53	7267.98	3256.39	4716.91	5364.37	3206.55	2689.73	3201.74	3177.43	3412.87	-	-	104	0	-	-
182	M131T148	131.033	2.4683	8746.08	14406.4	17711.4	54052	41942.1	33615.9	26832.1	23335.8	28200.2	32852.9	40028.3	76222.4	72097.6	50918.8	69847.1	48223.2	34979.6	47706.5	35077.6	53844.8	37343.1	-	-	3307	1	Tocainide	C07142
183	M131T56	131.033	0.931292	1178.73	2181.92	1786.51	2338.51	4842.08	6377.41	1790.04	565.571	2571.67	1478.5	2361.09	3030.32	2281.44	1714.41	3110.71	2466.41	1735.44	2214.97	4063.29	2098.33	3092.49	-	-	7631	1	Tocainide	C07142
184	M131T209	131.044	3.48217	469.8	3478.42	3646.47	4239.96	4190.77	4402.96	1083.27	944.49	2859.14	3286.18	3715.51	3909.99	5834.62	3525.19	4272.89	4459.11	3541.2	3105.67	3173.61	3061.57	3881.72	-	-	7054	5	alpha-Ionone;beta-Ionone;4-n-Heptylphenol;5-Acetylamino-6-amino-3-methyluracil;Cymoxanil	C12286;C12287;C14698;C16366;C18498
185	M131T306	131.068	5.09705	1296.19	1141.22	1005.41	1029.76	1417.2	1476.57	1983.89	1670.78	3157.02	3035.79	2997.09	6978.97	9386.48	3843.27	5707.33	6203.53	2745.89	2298.98	2366.05	2935.69	2814.15	-	-	6229	0	-	-
186	M131T175	131.069	2.9122	5176.28	5873.99	4843.79	8797.15	5116.28	4738.72	2493.69	3404.23	9493.02	8916.38	12715.3	8288.73	9977.41	8928.24	10385.5	8226.04	5869.85	5779.2	5700.07	10857.8	7024.88	-	-	8171	4	1,1-Diethyl-2-hydroxy-2-nitrosohydrazine;Tacrine;4,4'-Methylenedianiline;N-(Phenylmethyl)-N-methyl-2-pyridinamine	C13773;C01453;C14288;C15141
187	M131T242	131.069	4.0324	25352.8	16102.3	12530.6	8054.23	4151.37	8170.27	14048.9	20821.1	25066.8	27689.4	27597.6	43623.9	13661.4	56384	72716.4	20182.1	18734.7	19122.7	19235	22493.8	23260.1	[7][M]-	-	3946	1	1,1-Diethyl-2-hydroxy-2-nitrosohydrazine	C13773
188	M131T282	131.069	4.70722	1486.69	8318.53	11864.6	14076.6	9978.97	6493.11	2965.32	2028.47	519.83	2194.3	3695.88	1735.37	2865.18	935.169	891.85	3115.53	4032.05	3916.08	5740.37	4513.95	5722.29	-	-	92	4	1,1-Diethyl-2-hydroxy-2-nitrosohydrazine;Tacrine;4,4'-Methylenedianiline;N-(Phenylmethyl)-N-methyl-2-pyridinamine	C13773;C01453;C14288;C15141
189	M131T219	131.069	3.6471	864.524	510.007	807.255	1734.78	1970.64	1055.29	1041.15	995.809	2848.62	7985.63	10459.7	36783	36384.9	19915.3	33037.8	27957.6	6883.81	7303.27	8140.41	8945.19	8880.07	-	-	3763	4	1,1-Diethyl-2-hydroxy-2-nitrosohydrazine;Tacrine;4,4'-Methylenedianiline;N-(Phenylmethyl)-N-methyl-2-pyridinamine	C13773;C01453;C14288;C15141
190	M131T494	131.069	8.22987	1470.82	1369.92	1434.51	1426.35	1391.32	1365.45	1363.71	1328.17	1449.92	1583.32	1295.25	1337.36	1382.65	1392.79	1400.14	1296.91	1091.12	1285.11	1076.39	1158.09	1298.38	-	-	318	4	1,1-Diethyl-2-hydroxy-2-nitrosohydrazine;Tacrine;4,4'-Methylenedianiline;N-(Phenylmethyl)-N-methyl-2-pyridinamine	C13773;C01453;C14288;C15141
191	M132T461	131.914	7.68882	2395.78	1814.71	4472.6	2455.84	5344.21	3820.05	2866.56	2530.58	1637.87	5177.05	1706.23	5422.89	6649.1	4891.53	1113.97	3415.45	823.095	1215.98	2507.59	1857.92	6546.35	-	-	2613	0	-	-
192	M132T489	131.914	8.14252	1774.49	1432.63	1241.27	1383.19	1731.86	1743.37	1559.04	1617.31	1290.27	948.469	2102.17	1426.33	1517.89	1893.81	1237.33	1709.79	825.314	789.664	804.79	1568.41	1867.81	-	-	8245	0	-	-
193	M132T54	132.028	0.904033	4006.84	3127.23	3732.1	7539.83	10897.8	8925.29	3651.49	4501.6	12835.7	12769.4	12972.3	17635.9	17900.6	16871.2	22254	16084.3	8639.95	7875.43	9376.68	9936.18	10470.7	-	[M-H+Cl]2- 230.095	104	11	Naproxen;6-O-Methyleuparin;Aucuparin;Kawain;Demethylbatatasin_IV;Dihydroresveratrol;NOPM;Osthenol;Demethylsuberosin;Pindone;Ergothioneine	C01517;C08762;C09918;C09947;C10253;C10255;C11492;C18080;C18083;C19141;C05570
194	M132T147	132.036	2.45708	734.279	1427.42	1017.36	1004.08	2160.89	2083.81	1782.69	1572.97	2385.5	2339.52	2705.05	5899.13	4547.31	2863.27	4034.53	2883.68	1760.53	2048.87	2059.09	2172.74	2406.74	-	-	5597	0	-	-
195	M132T242	132.073	4.03495	1787.25	1112.95	809.793	461.37	130.768	456.446	935.811	1828.75	1677.37	2089.89	2415.13	3536.84	406.888	4756.27	6540.07	1652.44	1183.9	1460.32	1968	1248.02	1810.81	[7][M+1]-	-	3946	0	-	-
196	M132T292	132.079	4.86946	0	0	216.704	967.582	717.123	722.489	379.695	356.535	368.383	828.143	1343.23	1169.23	851.827	1434.33	2356.13	1673.48	787.442	638.842	981.948	835.065	1066.94	-	-	4068	0	-	-
197	M133T505	132.866	8.42437	38876.2	30609.7	18139.3	34026.8	33983.8	34790.1	35237	26867.2	35467.2	33544.3	30799.5	35069.2	34182.1	29764.4	23290.6	30945.9	22962.6	33611.7	31167.7	40043	15949.7	-	[M+Cl]- 97.9024	297	0	-	-
198	M133T462	132.9	7.69337	1121.07	1066.63	461.911	95419.9	103477	114972	1083.9	1897.95	905.67	752.995	397.632	701.273	272.526	1350.08	118451	126472	409.205	42138.5	471.576	560.026	1379.27	-	-	7411	0	-	-
199	M133T463	132.922	7.71301	112176	120762	146369	168861	278934	176984	289675	180980	217021	147684	168549	117287	302613	112066	184517	161522	82653.7	114693	139550	182972	186327	-	-	7184	0	-	-
200	M133T489	132.921	8.15579	13435.2	14772.2	14689.1	15002.6	16406.3	17312.4	16729	18657.2	13413	14036	16447.6	16099.2	15287.6	17885.4	16437.3	16545.2	8393	10271.3	10042	16899.4	18504.4	-	-	8246	0	-	-
201	M133T50	132.944	0.835267	3257.79	1220.79	37.088	543.731	828.824	2768.97	1678.74	3251.09	4417.02	4061.26	3566.41	686.841	776.802	1647.1	624.91	1433.91	3252.53	3117.33	3330.84	3489.85	3346.95	-	-	6612	1	Tungsten_carbide	C19183
202	M133T57	133.012	0.954767	4946.25	7315.33	8938.32	12375.8	15395.1	14122.3	11137	7926.37	58040.8	140343	168360	206779	236706	159442	239438	199558	89676.6	103394	96562.9	103515	112678	[8][M]-	-	5289	0	-	-
203	M133T70	133.012	1.17213	3256.13	8095.39	11351.8	10261.7	9606.84	3616.19	2282.22	2686.82	12235.9	23819.1	33299.1	50100.4	52391.4	32274.1	45630	41317.9	15829.3	16541.4	14655.2	21038.3	19146.8	-	-	216	0	-	-
204	M133T261	133.012	4.35537	447.844	4674.85	8758.59	6174.08	2352.43	1402.1	996.602	737.558	370.548	570.512	416.259	614.915	543.456	162.779	442.398	450.705	1888.56	2313.89	760.385	1818.1	2392.53	-	-	5961	0	-	-
205	M133T202	133.027	3.36405	489.641	1515.87	3274.2	1227.08	1839.58	1568.77	235.092	575.059	2376.34	2154.2	3352.43	1318.66	1045.96	2518.25	1808.77	1763.3	1738.02	2928.22	1195.32	1330.62	1487.72	-	-	973	0	-	-
206	M133T87	133.049	1.45088	4236.67	13471.1	15256.7	8879.1	13863	8236.3	3227.93	6019.08	13469.2	13978.5	8842.55	9655.8	13851.7	12574.5	17901.7	9040.41	11636.1	11534.1	7506.03	8463.48	9024.39	-	-	4487	0	-	-
207	M133T65	133.049	1.08227	4979.45	9280.63	15461.9	12500.6	14109	8284.03	4530.87	2412.59	17574.4	13040	14115.6	11565	11691.8	13300.4	14056.7	9820.46	7603.56	8032.74	7932.02	12553.2	12709.7	-	-	5113	0	-	-
208	M133T271	133.067	4.51497	13.0215	3391.4	6338.22	6794.44	9443.28	7380.65	2291.95	1191.29	596.79	1000.91	1208.97	4039.81	5310.24	1173.41	370.024	2976.28	3973.11	3702.8	3607.74	4520.47	4680.05	-	-	3139	5	Indan-1-ol;Cinnamyl_alcohol;Phenylacetone;Chavicol;Isochavicol	C01710;C02394;C15512;C16930;C20464
209	M134T463	133.922	7.71978	12644.8	13785.5	27566.9	27227.4	30805.4	19724.7	25147.7	14991.9	16689.4	18184	13368.7	32347.5	23712.4	15888.9	38175.5	24619.8	9631.21	12519.5	16558.5	19218	35282.8	-	-	7185	0	-	-
210	M134T57	134.016	0.951917	170.437	786.816	865.252	1307.98	2047.25	588.417	444.073	595.998	2907.52	7387.33	8208.77	10463.7	13237	6895.36	11845.8	9428.46	4778.1	5469.58	4256.33	5263.07	4460.16	[8][M+1]-	-	5320	0	-	-
211	M134T181	134.035	3.01943	2032.91	430.08	434.289	495.964	475.209	988.58	439.56	908.076	875.927	1929.63	1177.72	774.392	925.173	1024.28	531.99	1829	455.148	337.12	621.04	697.65	814.3	-	-	8044	0	-	-
212	M134T219	134.059	3.65162	270.868	16233.6	18261	16878.8	14105.3	10948.6	7116.15	4522.25	7186.41	8111.24	10663.8	8254.41	6831.45	8402.59	8968.58	8528.01	9230.95	9232.21	10667	10252.7	12421.7	-	[M-H-CO2]- 179.056	3760	0	-	-
213	M135T505	134.863	8.42436	42561.6	40413	39119.2	41119.2	36830.5	33326.7	38028.3	38732.7	23346	35874.9	32312.2	34725.2	34471.8	37106.7	30720.7	33992.1	35174.7	35711.3	33091.7	40124.1	37157.4	-	[M-2H+K]- 97.9024	297	0	-	-
214	M135T461	134.893	7.68362	18103.6	18767.7	17568	19442.9	19790.3	22373.5	26689.4	16975.6	19188.3	17358.9	18641.6	30811.3	29621	38534.8	21301.9	25776.7	9478.07	16225.7	16485.4	26566.2	33911.7	-	-	2622	0	-	-
215	M135T488	134.893	8.13661	7122.89	7573.63	7314.27	7471.45	8497.87	8921.67	8381.84	9269.46	6496.87	7068.21	8181.9	7412.54	7696.71	8568.74	7843.09	7656.66	3820.52	4108	5208.22	8119.39	9996.99	-	-	8247	0	-	-
216	M135T462	134.92	7.70185	4066.42	1823.08	3859.29	7808.75	4158.48	8523.79	4389.77	5698.94	7281.13	4835.76	7259.82	26481.7	5751.63	4590.13	7025.32	5077.77	1072.93	3691.42	2919.93	7564.94	5370.55	-	-	7412	0	-	-
217	M135T220	135.007	3.67382	986.876	2979.85	6297.34	8046.86	8613.62	7934.83	2840.64	1979.88	2725.58	3999.85	4922	3594.98	3139.71	2753.64	1960.55	4694.67	3123.85	3430.37	3804.93	4518.44	4486.65	-	-	6327	1	CCCP	C11164
218	M135T54	135.028	0.893467	60527.1	163322	202427	218658	217801	183411	78299.1	77116.3	133946	137578	134674	233019	232194	220040	262442	219966	169416	178328	172165	199521	189282	[9][M]-	[M-H+HCOOH]- 90.0186	104	0	-	-
219	M135T209	135.043	3.47819	50360.2	20959.7	13136.3	44717.1	30604.9	37021.1	35300.9	42868.8	2039.11	1094.25	292.68	11206.8	17366.9	4045.12	5241.97	12374.4	19235	19665.3	18663.6	20750.1	22221.5	-	-	7040	0	-	-
220	M135T182	135.043	3.03566	4682.98	4363.56	4735.77	5505.91	5657.68	4744.33	2277.97	3306.85	8448.13	9185.91	8511.26	6118.93	6860.7	6205.69	3983.82	7297.72	4935.65	5008.61	4482.21	5629.08	5458.94	-	-	4518	0	-	-
221	M135T90	135.043	1.50522	3267.92	1837.25	1328.04	2166.43	1261.51	1648.17	1096.64	1914.32	562.529	353.539	476.647	1737.17	849.577	1471.76	1777.39	1301.29	870.107	856.88	614.665	945.557	942.258	-	-	4790	0	-	-
222	M135T257	135.043	4.29068	36394.4	18039.4	13909.9	27419	52904.1	36804.3	38166.5	31256.7	3683	1663.03	1028.06	9800.15	10768.2	6019.1	5779.8	8740.09	16343.9	16403.7	13908.5	17471.5	20134.6	-	-	6008	0	-	-
223	M135T219	135.063	3.65163	0	1410.75	2170.87	984.811	1316.98	1331.24	731.218	449.141	782.024	718.227	843.586	973.35	406	1027.92	663.881	833.924	1088.9	994.965	1222.75	1162.77	1350.47	-	-	3783	0	-	-
224	M136T488	135.893	8.1348	679.725	690.472	846.189	707.496	977.6	1064.71	942.513	898.596	783.014	781.614	518.687	1027.1	443.576	1051.4	1190.96	992.845	422.816	581.883	480.274	988.615	1136.87	-	-	8211	0	-	-
225	M136T461	135.892	7.68369	2088.46	1493.38	1505.66	1882.48	1551.4	2009.61	2256.11	2224.99	1944.07	1588.06	2235.38	2202.53	1175.41	4497.88	1412.13	2221.3	721.226	1527.8	1158.83	2949.29	2771.88	-	-	2614	0	-	-
226	M136T54	136.031	0.893083	3370.32	8760.3	10657.3	9869.58	11465.7	9186.21	3453.37	3419.88	6759.57	5667.31	4886.35	10478.9	10889.8	9969.87	11995.4	9226.54	6922.29	7251.33	8252.26	9467.01	9221.53	[9][M+1]-	-	104	0	-	-
227	M136T268	136.038	4.47218	4011.17	2926.79	3761.57	2613.41	1312.16	1936.86	745.087	2811.3	2798.89	5518.38	7236.49	1851.99	1681.34	3009.7	2839.17	4626.8	1971.28	1884.48	2286.82	2612.28	2600.18	-	-	5086	0	-	-
228	M136T209	136.046	3.48106	5129.07	2462.22	757.934	1541.36	3242.95	4568.59	2875.94	4387.43	436.491	52.8738	0	1764.41	1788.14	190.167	378.367	563.418	1056.59	1914.22	1871.49	1648.7	2153	-	-	7063	0	-	-
229	M137T506	136.861	8.43796	3371.88	7682.29	13982.8	5176.37	13235	13213.9	13909.6	10802.2	6832.26	15144.7	14996.6	6975.33	14267.3	11694	13542.5	13594.4	12564.6	4739.19	4954.39	14487.5	7475.44	-	-	9195	0	-	-
230	M137T461	136.89	7.68635	5571.2	5435.44	6418.99	6541.69	5900.92	8045.15	7371.84	10165.2	6399.87	6978.43	6065.22	11110.7	10464.9	11453.3	12123.2	8939.2	3637.7	5460.81	5639.11	9322.63	9664.09	-	-	2615	0	-	-
231	M137T488	136.89	8.13759	1974.51	3162.39	3922.33	4086.04	3700.8	3559.09	3720.08	4220.03	3628.76	3824.48	4202.08	4050.6	3734.79	3624.87	4289.21	3583.58	1749.07	1411.96	3430.11	4046.77	4117.47	-	-	8198	0	-	-
232	M137T486	136.908	8.1075	2559.37	1988.81	2047.35	1967.23	2229.95	2345.22	2439.03	2403.96	2375.72	2452.22	3030.06	2454.54	2575.36	2051.18	2343.21	2532.41	3501.29	2034.12	2722.37	2035.78	2084.45	-	-	8248	0	-	-
233	M137T308	137.022	5.13722	1.04855e+06	491760	27331.1	19577.1	10453.8	57027.6	140500	698994	12915.6	7461.87	4037.59	26645.5	30627.6	18792.6	23836.2	20884.9	160670	156374	159882	188007	189398	-	[M-H]- 138.03	3481	0	-	-
234	M137T216	137.022	3.60201	13403.7	25768.3	60172.9	56260.1	41224.4	31625.7	16642.8	15222.5	4604.05	11339.5	13517.2	12643.4	14090.2	7651.82	9473.13	13448.2	18113.9	19436.6	17992.2	21333.7	22598.7	-	-	6565	1	Benzthiazuron	C19058
235	M137T205	137.022	3.40891	194274	53100.8	24890.2	19867.3	16096.7	29241.4	69347.1	140352	39926	22316.9	14291.9	34881.6	33386.7	35690.1	30867.6	28274.6	31811.2	36522.1	35924.6	39444	38915.5	-	[M-H]- 138.031 [2M-3H]3- 207.049	43	7	4-Hydroxybenzoate;3-Hydroxybenzoate;Salicylate;Gentisate_aldehyde;Sesamol;3,4-Dihydroxybenzaldehyde;2-Hydroxy-5-methylquinone	C00156;C00587;C00805;C05585;C10832;C16700;C18316
236	M137T161	137.023	2.68742	5395.65	11124.2	12727.9	16788.3	33956.8	17313.9	16028.8	9377.61	2777.23	7003.91	2510.4	8703.43	9939.25	3705.86	7508.57	4223.55	10136.2	8935.12	9045.29	9772.4	17924.5	-	-	7223	1	Benzthiazuron	C19058
237	M137T54	137.032	0.894908	919.573	2271.62	2218.86	2808.29	3170.62	2589.47	898.816	1017.74	2017.44	1873.59	1902.38	2707.61	2111.64	3115.8	3562.01	1332.74	1967.64	1575.7	2605.08	2477.49	2083.82	[9][M+2]-	-	104	0	-	-
238	M137T227	137.059	3.78957	984.882	1445.34	565.986	728.269	1290.84	1287.4	1482.08	1329.24	772.353	1006.58	962.824	2699.94	2446.33	1839.42	1962.11	1853.34	1146.58	1079.83	916.534	1213.82	1127.67	-	-	4627	2	5-(alpha-Phenylethyl)semioxamazide;4-(N-Nitrosomethylamino)-1-(3-pyridyl)-1-butanone	C15418;C16453
239	M138T237	138.018	3.95673	1095.3	36408.7	55585.1	43250.2	25836.2	16654.5	4511.76	2626.15	752.14	940.231	923.953	7634.62	11458.9	1663.52	992.684	8414.42	15158.1	14804.4	14861.5	17854.9	20320.4	-	-	4605	0	-	-
240	M138T315	138.018	5.24502	76054.7	37373.5	22697.2	13147.2	5445.98	8582.73	17797.4	45258.5	3166.43	3047.34	2153.27	5513.87	8401.25	2839.8	2579.56	6319.06	10975.5	11057.7	11377.5	14710.6	12572.2	-	-	2915	0	-	-
241	M138T205	138.026	3.41772	13540.5	5035.28	3220.35	3174.69	3125.93	6250.49	4642.41	10595.5	3705.17	1520.61	715.116	3116.25	3668.87	3042.43	2782.7	1707.72	3949.11	3178.42	3998.94	4111.56	3746.58	-	-	7924	0	-	-
242	M138T198	138.054	3.29767	3399.07	5501.29	4963.26	11215.2	16224.1	14624.8	7541.09	4938.22	7885.16	6315.9	5798.26	17735.3	22699.4	11650.1	13721.4	13877.1	4990.58	9698.25	9930.99	10778.6	10221.6	-	-	7707	0	-	-
243	M138T99	138.054	1.65642	2501.03	2588.02	2342.41	4429.77	7026.73	3806.95	2004.92	1799.28	5832.64	6131.6	5984.94	9767.18	11280	9807.25	10868.1	8780.83	4041.36	3685.76	4401.6	6605.34	6894.08	-	[M-H-CO2]- 183.051	196	0	-	-
244	M139T505	138.858	8.41564	456.072	1383.2	879.362	1820.21	877.714	237.38	801.624	1106.72	655.572	1497.78	935.656	894.885	852.778	423.651	1461.91	878.472	450.421	1293.03	857.321	828.885	784.216	-	-	9196	0	-	-
245	M139T487	138.905	8.10925	1048.87	770.051	1162.37	755.355	1130.97	932.955	500.451	847.508	603.954	1014.07	1077.08	1150.62	1156.66	870.443	1143.21	567.128	1595.71	794.811	1125.29	815.949	715.925	-	-	8249	0	-	-
246	M139T55	138.968	0.915067	5397.16	4009.47	3679.67	8506.2	11270.9	4505.09	3330.23	3401.77	1476.87	1772.82	1079.92	1714.78	1907.95	2426.57	2655.35	1971.92	2965.68	2966.58	2978.69	3075.07	3736.46	-	-	6743	0	-	-
247	M139T309	139.027	5.1446	7881.46	4533.74	685.399	1156.86	321.63	465.811	1218.93	5140.37	236.961	328.343	501.306	383.021	694.182	343.501	283.71	533.886	732.261	1322.53	1363.29	1610.54	1367.32	-	-	3509	4	3-Chloro-D-alanine;3-Chloro-L-alanine;5-Hydroxyferulic_acid_methyl_ester;4-(2-Hydroxyethoxycarbonyl)benzoate	C02634;C02635;C05619;C21450
248	M139T277	139.074	4.62042	597.321	5479	6568.54	7209.49	6161.98	5110.34	2527.4	1334.3	618.128	686.714	734.214	1516.95	3615.66	1093.3	541.869	1482.99	2760.6	3006.93	3157.42	3115.89	5069.75	-	-	4980	0	-	-
249	M139T334	139.111	5.56842	1003.31	1810.75	2506.8	2226.42	791.982	954.579	1719.41	1418.33	2313.3	1676.8	1104.19	2658.71	4663.97	2456.06	2254.23	2824.7	2015.51	1573.26	1728.38	1852.46	2902.36	-	-	5887	0	-	-
250	M140T54	140.008	0.902917	1545.58	1868.84	2310.97	2261.68	1653.02	725.347	1403.82	1778.18	4708.51	4405.37	4185.25	2721.53	3531.47	3123.22	2945.06	2850.4	1919.17	1816.6	2147.28	2986.36	1672.27	-	[M+2Cl]2- 210.073	104	7	Thiolactomycin;Sedoheptulose;alpha-D-Mannoheptulopyranose;beta-D-Sedoheptulopyranose;Coriose;D-glycero-D-manno-Heptose;L-glycero-D-manno-Heptose	C11165;C02076;C08236;C08355;C19612;C21042;C21043
251	M140T155	140.033	2.58847	274.672	325.664	119.778	629.551	582.342	670.024	2358.43	1314.76	24.277	174.495	380.112	3642.11	2386.29	2252.46	3464.11	1651.64	768.88	529.592	903.51	1449.41	1134.88	-	-	6955	0	-	-
252	M141T141	141.017	2.35372	870.891	921.25	736.143	3802.3	5965.8	9629.01	13773.2	7286.32	478.647	453.574	524.714	5011.02	2779.11	5244.06	8102.32	1669.09	3376.97	2866.38	4838.71	5492.22	5180.02	-	-	3827	3	Harmine;4-Hydroxylamino-2,6-dinitrotoluene;2-Hydroxylamino-4,6-dinitrotoluene	C06538;C16392;C16393
253	M141T64	141.017	1.06038	1283.91	4221.92	2901.73	2427.06	2105.24	1108.31	600.925	752.812	91.4168	561.913	504.799	352.133	981.364	420.095	586.246	370.205	778.679	943.316	750.906	742.98	952.553	-	-	1588	3	Harmine;4-Hydroxylamino-2,6-dinitrotoluene;2-Hydroxylamino-4,6-dinitrotoluene	C06538;C16392;C16393
254	M141T250	141.053	4.16608	244.172	1318.91	1065.53	1052.52	923.94	184.989	902.421	552.947	977.522	1152.71	782.127	902.95	917.826	853.639	1003.5	596.158	234.515	421.448	385.21	294.775	505.96	-	-	1830	0	-	-
255	M141T278	141.09	4.64002	1835.42	2805.24	2388.86	3358.24	5861.61	5668.68	4012.31	2859.51	2339.33	2713.08	2663.1	5366.92	5067.27	3765.3	4039.67	3859.01	2712.84	3062.51	2607.35	4301.15	5100.24	-	-	5022	1	Guanadrel	C07035
256	M141T413	141.127	6.88	6372.15	3767.08	2904.84	1431.11	2021.29	2947.14	6684.48	3664.03	3906.38	5865.45	5413.7	4352.42	3158.25	5099.14	1958.37	2040.31	3015.75	2163.22	4332.14	2590.84	3794.03	-	-	6200	0	-	-
257	M142T91	142.049	1.51518	6476.21	7073.47	6330.99	11823.3	20610.2	12219.8	8965.68	7327.74	9037.4	13295.5	12786.6	15093.7	16269.7	13087.9	12625.4	14042.9	8684.69	9854.46	9029.54	13671.3	10522.1	-	-	4791	0	-	-
258	M142T106	142.049	1.76357	5770.1	7038.07	14241.7	11287.7	18771.4	14188.8	7993.76	9855.46	7758.09	12822.2	15252.3	21567.3	23557.9	15893.3	22341.7	19013.8	11680.7	10626.8	10850.1	13513	14393.6	-	-	8964	0	-	-
259	M142T66	142.049	1.0999	2084.55	3058.78	2507.45	4489.18	7697.82	4919.19	1779.52	1932.6	4294.28	3981.72	5160.22	4544.1	4470.35	4081.41	4588.03	3549.51	3453.97	2537.99	3281.71	3716.37	3501.7	-	[M-H-NH3]- 160.072	144	3	Pimelate;(1S,3R,4S)-3,4-Dihydroxycyclohexane-1-carboxylate;2-Propylsuccinic_acid	C02656;C04687;C16657
260	M142T135	142.049	2.2464	960.233	1993.98	2500.49	9525.34	18633.5	10931.8	3268.31	2696.62	10495.8	8214.92	7396.66	11353	17470.2	8398.74	6140.96	13362.6	9438	7275.05	8432.15	9608.8	8417.65	-	-	8396	0	-	-
261	M142T274	142.064	4.57307	220.447	403.508	366.202	547.358	759.498	630.961	704.939	222.317	1742.05	1119.76	804.022	2571.33	3267.72	2161.27	1654.28	1608.11	1002.44	820.967	989.207	828	1196.86	-	[M-H-C6H10O4]- 289.145	74	1	Imazethapyr	C18865
262	M143T464	142.927	7.7394	2108.38	1610.02	2339.83	1382.37	3422.87	2655.04	2112.22	3052.81	1771.44	1979.4	2381.68	2993.29	2306.74	3645.68	1802.67	4940.06	569.501	1092.13	1281.38	2816.06	4006.27	-	-	7192	1	3-Chloro-4-(dichloromethyl)-5-hydroxy-2(5H)-furanone	C19205
263	M143T50	142.973	0.82585	1790.14	1772.32	728	1553.03	1465.14	1667.77	629.303	614.19	408.957	385.073	550.221	329.588	426.111	955.009	1286.83	560.451	884.521	1006.54	977.912	1152.23	842.119	-	-	6776	1	5-(3-Buten-1-ynyl)-2,2'-bithiophene	C08397
264	M143T475	142.994	7.91708	1653.97	2684.6	2280.28	2604.22	1669.65	1819.38	1828.4	1277.87	2344.22	2648.81	1917.85	2186.44	1688.11	2124.11	2364.72	2202.88	2490.32	1205.43	1274.43	2356.89	2898.4	-	-	9184	3	Salithion;3-Phospho-D-erythronate;4-Phospho-D-erythronate	C18981;C03356;C03393
265	M143T183	143.033	3.04567	1328.2	3673.05	4438.09	7328.62	11310.5	6588.82	2552.54	2187.6	2396.78	3817.04	4777.73	11428.1	11822.5	5974.77	8272.75	7156.35	5989.93	5275.83	5610.04	5180.58	6272.01	-	-	4576	2	Tetrahydroharmine;Girgensonine	C09243;C10148
266	M143T108	143.033	1.796	4673.17	10334.2	10063	12869.3	15346.1	25111.4	10973.3	8372.85	4879.65	11540.3	7001.77	10666.1	11304.4	12722.2	14682.5	8133.07	7771.66	14820.9	8599.68	11881.7	17564.8	-	-	8965	2	Tetrahydroharmine;Girgensonine	C09243;C10148
267	M143T155	143.033	2.58315	954.886	5192.97	9035.52	11118.7	6581.16	5311.43	2590.18	2140.31	3314.81	6747.53	9015.11	5061.34	9142.07	4339.88	6109.52	7943.12	4354.69	4263.32	514.485	5097.48	4796.13	-	-	6956	2	Tetrahydroharmine;Girgensonine	C09243;C10148
268	M143T58	143.042	0.9687	730.678	1004.43	1202.4	3043.76	3066.64	2419.65	1599.31	541.181	1067.52	850.592	2270.58	714.09	568.824	876.66	1021.56	1498.47	982.705	1891	1523.72	1421.06	2128.87	-	-	5367	2	4,4'-Thiodianiline;8-Hydroxyalanylclavam	C19303;C17359
269	M143T91	143.052	1.51922	1643.38	2789.82	658.563	4640.85	3893.6	4551.82	1885.72	360.048	571.358	1014.9	1142.67	996.446	1219.41	2763.58	892.609	1391.74	2400.46	2834.03	789.649	931.558	2378.64	-	-	4792	0	-	-
270	M144T56	144.028	0.9402	3242.54	7019.56	9736.91	18146	20458.1	16627.3	5917.17	5673.67	8655.54	14974.4	18823	16693.6	19442.6	14436.5	16566.4	20228.6	12409.9	13253.5	12241	13461.6	13392.9	-	-	7594	0	-	-
271	M144T297	144.043	4.95144	8312.05	3708.55	2484.44	16342.9	26736.4	21871.6	10784.8	9980.18	19398.8	13227	9373.19	81174.9	86936.5	69388.5	77767.8	68144.4	29285.7	28470.9	30132.6	34083.5	33884.4	-	-	6650	0	-	-
272	M144T205	144.043	3.4106	1094.62	22550.6	22524.1	29926.4	19363.3	18089.8	7327.1	4962.94	5679.19	3893.8	3464.84	11745.7	16181.3	5798.82	9028.64	9798.06	13067.9	14227.4	27926.3	24646.6	15584.9	-	[M-H-HCOOH]- 191.056	43	0	-	-
273	M144T193	144.044	3.20845	4271.81	4180.62	3177.22	8093.25	13949.8	11473.9	6768.97	5787.83	18025.6	12935.4	8956.33	30554.2	29084.2	25978.1	29982.2	20450.7	9883.24	10177.6	12106.1	11861.6	10899.8	-	-	7771	0	-	-
274	M144T100	144.065	1.66196	8380.53	14846.1	12225.8	19721.4	24113.8	20324.2	9156.51	9515.11	8390.05	8499.29	7930.48	21341.4	28209	14258.8	18889.1	15490.9	15544.7	11704	14849	14726.7	14139.5	-	-	7811	0	-	-
275	M144T147	144.065	2.44517	26507.3	23204.1	19552.8	83979	115389	97735.9	26063.6	27869.8	164581	98487.4	47561.8	131721	212196	105793	56007.4	132782	65864.9	75157.6	66543.8	78784.3	77901.4	[10][M]-	-	5585	0	-	-
276	M145T467	144.921	7.78985	33847.7	76704.2	80850.4	51148.8	85711.9	43010.5	47549.5	68122.1	35546.4	72393.7	83591.1	91089.4	82851.8	25245.2	37410.2	39139.7	31314.3	39906.6	46085.1	76855	58884.2	-	-	5682	0	-	-
277	M145T489	144.921	8.15217	11105.8	12860.7	11501.2	11414.5	13701.6	13335.4	13380	13595.7	11183	11048.3	12433.3	12718.2	12778.9	12352.6	14118.7	12239.3	8271.07	8326.68	8137.41	12784.6	13470.6	-	-	8250	0	-	-
278	M145T485	144.941	8.08176	1600.89	2712.44	2695.04	2244.2	2751.18	2127.27	1386.62	1496.37	1216.02	1238.68	1952.05	2912.15	2389.99	1713.53	2914.2	2533.3	1465.9	1432.67	2380.48	1560.69	1330.27	-	-	4115	0	-	-
279	M145T58	145.012	0.963767	5193.26	27607.2	44994.8	33516	28118.9	51545.3	74033.5	46017.2	81007.8	211564	282381	337214	415954	250800	349907	344892	182292	201046	177801	200113	204821	[11][M]-	-	5306	0	-	-
280	M145T71	145.012	1.18532	2033.6	8570.03	13642.8	13261.6	936.1	15403.9	22569.9	10571.4	25775.9	65357.9	94749.1	145296	137596	88805.9	122332	126753	54867.6	46792.8	49003.2	63506.4	60974.9	-	-	8441	4	5-Hydroxy-L-tryptophan;5-Hydroxytryptophan;Jasminine;N-Hydroxy-L-tryptophan	C00643;C01017;C09985;C19716
281	M145T290	145.028	4.83258	1841.43	14822	22623.5	33409.9	44908.3	37916	11450.2	6563.6	1391.88	2676.8	3943.76	5890.3	7390.3	2233.53	2870.74	6018.53	15035.2	16070.6	18217.5	17811.3	17593	-	-	1738	3	1D-1-Guanidino-3-amino-1,3-dideoxy-scyllo-inositol;5-Hydroxyindolepyruvate;8-Methoxykynurenate	C01298;C05646;C05830
282	M145T340	145.049	5.66445	1581.16	974.869	1948.28	19927	34670.6	28038.5	4633.67	3687.99	3330.5	3467.37	3356.38	9930.52	15057.1	4167.38	4707.03	10498.3	9221.65	9234.98	8413.07	11059.2	9754.6	-	-	4332	2	Prilocaine;1D-1-Guanidino-1-deoxy-3-dehydro-scyllo-inositol	C07531;C04673
283	M145T297	145.047	4.9504	2501.3	5372.18	8611.32	14660.2	18540.3	2962.7	1742.74	1796.52	2100.49	1912	2109.19	10529.2	8827.02	7914.94	9798.15	7929.69	2952.82	3856.42	4848.39	3965.32	4731.8	-	-	6640	0	-	-
284	M145T172	145.049	2.87067	4569.34	5933.28	7849.94	11561.1	16319.4	12018.3	6987.05	6611.05	9744.13	8778.03	7934.62	18197.6	24188.7	11476.6	11350.2	14118.4	7979.74	11988.1	12299.5	10960.6	10598.3	[12][M]-	-	266	0	-	-
285	M145T376	145.049	6.26285	838.469	1257.72	867.613	11297.7	23004	14566.5	2393.28	1732.14	1404.8	3041.23	4342.72	9333.86	14618.1	2611.88	4582.12	12656.6	5882.26	7197.26	6432.23	7291.26	7821.57	-	-	7927	2	Prilocaine;1D-1-Guanidino-1-deoxy-3-dehydro-scyllo-inositol	C07531;C04673
286	M145T202	145.049	3.37015	3668.48	5636.2	10369.3	4883.08	6330.68	5283.59	4097.54	4877.05	2315.2	2152.47	1579.4	2771.63	3087.37	3273.06	7298.82	2569.17	6937.78	4686.07	6922.62	6055.06	6535.14	-	-	994	2	Prilocaine;1D-1-Guanidino-1-deoxy-3-dehydro-scyllo-inositol	C07531;C04673
287	M145T219	145.049	3.64814	1464.99	1608.37	2491.25	2546.74	4638.46	3688.55	1788.68	2188.5	2025.05	1717.61	1792.57	18307.1	20446.8	7834.44	16490.2	10865.8	4811.62	5358.42	4369.13	5202.87	5353.57	-	-	3765	2	Prilocaine;1D-1-Guanidino-1-deoxy-3-dehydro-scyllo-inositol	C07531;C04673
288	M145T99	145.049	1.65003	1985.07	6416.35	5790.76	3598.21	2659.11	3279.59	3297.15	2907.56	2276.26	4903.11	6279.63	4898.29	9936.74	5563.78	8300.64	2300.26	4634.47	2247.27	4687.64	5409.12	3570.77	-	-	7812	2	Prilocaine;1D-1-Guanidino-1-deoxy-3-dehydro-scyllo-inositol	C07531;C04673
289	M145T146	145.068	2.44122	2074.99	1516.11	446.975	6847.47	9975.91	8554.78	1511.89	1519.26	10148.3	6201.27	3079.79	8206.62	13919.5	6858.96	3628.19	8241.04	5178.08	5251.84	6148.54	6403.57	6186.7	[10][M+1]-	-	5585	0	-	-
290	M145T51	145.06	0.84635	158.824	231.398	556.08	740.992	1000.07	663.65	95.628	122.233	3325.15	5323.35	6450.93	3330.03	3517.9	3206.32	2978.51	5647.66	1818.86	1965.95	1886.82	2233.83	2469.06	-	-	5753	18	2-trans,6-trans-Farnesal;alpha-Santalol;beta-Santalol;4-n-Nonylphenol;Butylhydroxytoluene;Caryophyllene_epoxide;Cyperol;Isocyperol;Alismol;Nootkatol;(5S)-Albaflavenol;(5R)-Albaflavenol;Germacra-1(10),4,11(13)-trien-12-ol;Solavetivol;Pentalen-13-ol;10-Hydroxy-alpha-humulene;Artemisinic_alcohol;(11R)-Dihydroartemisinic_aldehyde	C03461;C09719;C09720;C14550;C14693;C16908;C16945;C16974;C17462;C17915;C17953;C17955;C19676;C19711;C19938;C20229;C20307;C20325
291	M145T301	145.085	5.01966	2222.32	3197.46	2392.29	2765.89	642.926	1328.26	1970.61	2555.98	5211.33	4233.34	4141.52	10870.8	14549.4	12547.7	7081.25	8449.11	3594.65	3731.8	4114.88	4469.25	4290.28	-	-	4720	0	-	-
292	M145T277	145.085	4.61073	810.031	657.682	431.13	1506.85	3276.53	2274.33	1524.77	1085.73	3809.04	3855.14	3894.96	5311.87	7136.34	4463.18	2134.09	4987.01	1954.94	2686.45	2052.3	2534.83	2541.79	-	-	5011	0	-	-
293	M145T498	145.085	8.29537	2207.7	1849.35	1097.37	941.594	1917.87	2413.75	2153.26	2222.35	2557.51	2118.63	1433.98	2132.75	1545.78	2053.6	1882.68	2065.17	1549.54	1844.42	1836.21	2020.44	598.032	-	-	9205	0	-	-
294	M145T46	145.096	0.774983	592.118	385.501	747.96	874.622	1110.12	1047.2	315.253	369.044	546.457	437.69	462.037	2930.15	2604.75	2272.44	4654.68	5613.87	2061.5	445.9	437.697	2685.67	483.717	-	-	3418	0	-	-
295	M146T39	145.929	0.650442	1754.37	1282.54	2691.41	1940.81	950.551	2917.19	2270.67	1119.12	2301.23	2474.13	2205.95	4343.1	2402.21	577.885	1674.93	1678.06	3681.12	3418.05	1242.74	2050.5	3274.13	-	-	329	0	-	-
296	M146T13	145.929	0.223125	1262.36	1194.94	1017.66	944.501	1018.22	902.392	948.334	887.563	1210.83	1369.81	996.974	696.741	687.82	745.537	896.764	1035.73	997.052	1229.6	2462.36	886.377	2329.44	-	-	330	0	-	-
297	M146T467	145.922	7.78097	4778.25	10379.6	4755.91	5383.84	10698.7	4339.04	5620.36	2848.85	391.149	2929.61	4640.87	6332.83	5876.74	5258.91	5660.67	10820	1486.8	2808.85	5982.11	2402.97	5484.26	-	-	110	1	Sodium_arsenite	C11906
298	M146T517	145.929	8.61338	2279.9	2185.2	2181.47	264.171	1979.52	1426.35	1560.99	2727.98	1732.91	1442.58	2473.75	3106.37	2152.27	688.665	3428.02	8905.63	2130.09	2075.86	2029.73	3057.34	3525.43	-	-	9251	0	-	-
299	M146T482	145.94	8.03752	3397.57	3897.24	3292.22	3669.16	4041.3	3637.14	4140.36	3790.29	3947.15	3964.2	3821.58	3400.45	3400.11	4495.17	3222.97	3496.35	3612.3	3963.15	3560.84	4029.74	3954.55	-	-	203	0	-	-
300	M146T58	146.016	0.966525	2858.42	1933.28	2701.29	2130.78	1326.27	1722.5	5883.42	2992.19	5153.14	11552.3	16397.3	23390.4	28023.6	15986	23486.2	19999.6	11954	13063.6	12800.5	12840.6	13517.6	[11][M+1]-	-	5307	0	-	-
301	M146T290	146.031	4.83232	71.8618	2284.71	2667.63	3627.88	5328.51	3130.09	782.627	694.815	70.7749	239.812	371.02	365.663	662.509	311.764	545.31	485.01	1104.21	1784.04	1520.63	1701.02	2513.99	-	-	1739	1	N-Methyl-N'-nitro-N-nitrosoguanidine	C14592
302	M146T52_1	146.044	0.86505	4051.04	12523.5	20945.5	12080	18164.6	12734.8	9834.49	7790.76	16574.8	75395.8	129756	17719	16946.2	16019.8	18550.8	66500.7	21817.3	24555.7	26019	29099	26432.9	[13][M]-	-	5731	0	-	-
303	M146T172	146.052	2.87448	236.676	518.906	818.401	850.864	1130.93	889.28	565.741	534.24	542.892	421.593	409.696	1285.96	1349.4	670.377	1140.4	1218.81	537.322	754.728	443.327	390.783	818.35	[12][M+1]-	-	266	0	-	-
304	M146T205	146.059	3.41021	172.325	52138.7	64662	52549.1	54565.2	42192.1	17884.8	9548.86	4643.78	5583.79	7326.21	24552.5	36046.2	7937.01	12876.4	25184.9	32821.6	35671.5	36892	38784.1	39496.2	-	[M-H-CO2]- 191.056	43	0	-	-
305	M146T52_2	146.08	0.872292	58.6776	136.273	190.122	282.37	923.423	571.468	51.9398	44.9906	346.26	369.488	222.254	1678.39	1935.55	603.63	1025.35	639.448	275.982	518.888	441.336	535.6	589.232	-	-	5754	0	-	-
306	M147T482	146.921	8.0279	10656	11471.3	10891.9	11646.5	11364.3	12988.2	12562.2	12314.8	11949.9	11992	13748.3	9881.6	11468.5	12084.8	10605.9	11202.9	11245.7	12184.8	11163.8	13402.7	12611.1	-	-	203	0	-	-
307	M147T485	146.937	8.07768	23696.5	29258	21468.8	19938.9	19760.8	22877.2	20741.6	20426.5	22649	24892.3	39135.1	33457.3	36897.6	40010.6	35750.3	21771.5	22299.9	40407.9	29033.8	22256.4	30287.4	-	-	4116	0	-	-
308	M147T9	146.959	0.15075	1063.64	1559.22	1718.81	845.292	1277.31	1292.59	1204.18	1760.26	1711.8	818.555	1147.17	388.206	1222.41	1214.33	1244.45	1307.71	1023.55	1380.74	1195.33	1810.94	1853.62	-	-	276	0	-	-
309	M147T38	146.96	0.640967	5980.74	2882.13	4704.92	4921.28	5168.35	852.186	4830.02	4918.32	3174.45	5336	4175	5308.01	4441.89	4314.92	4271.79	4160.04	6103.92	2789.53	1271.47	2909.36	3841.39	-	-	281	0	-	-
310	M147T496	146.96	8.26158	8024.74	7919.34	9564.1	8479.04	8336.31	9318.71	2329.77	8466.93	4779.89	9235.27	4612.93	3159.06	4540.66	12100.9	9885.44	9465.92	1281.39	7939.99	8607.77	9523.99	9072.69	-	-	325	0	-	-
311	M147T91	147.028	1.51117	45413.9	66320.5	76431.3	128520	179033	174399	283755	116560	91541.8	282502	381491	139782	153807	124877	138417	265081	141139	144422	151459	172277	148248	[14][M]-	[M-H]- 148.035	88	0	-	-
312	M147T65	147.028	1.07912	22738.2	35071.9	12778.9	98852.4	154785	126367	87926.7	59246.8	82984.5	186609	235303	142179	193150	136735	165252	198714	108696	113456	120608	126836	125473	[15][M]-	-	95	0	-	-
313	M147T264	147.043	4.39167	5432.97	6618.07	7229.89	7351.93	7843.32	6562.92	5074.08	5990.34	37066.3	26647.4	21853.6	41081.4	37029.4	38461.7	42984.6	31709.5	16212.7	17735.7	16516.3	19197.9	19951.9	-	-	4015	1	6-Acetyl-D-glucose	C02655
314	M147T188	147.043	3.13707	952.194	65.4546	49.7415	6491.45	13063.7	12150.6	7069.48	4026.33	852.682	978.454	849.165	2408.77	5796.61	826.007	430.703	2913.03	4326.88	4574.53	5460.72	5061.56	5175.56	-	-	2094	1	6-Acetyl-D-glucose	C02655
315	M147T52	147.047	0.86635	2709.46	363.431	528.915	9318.1	296.348	10846.7	11547.7	5840.89	351.589	3331.18	7426.47	599.971	7793.05	956.524	464.774	3515.46	1416.57	757.947	813.024	1960.65	1356.36	[13][M+1]-	-	5729	0	-	-
316	M147T116	147.064	1.93343	13005.5	42227	64557.4	49577.8	20791.5	30063.8	23471.6	17069.4	9809.41	12618.9	12627.5	26760.4	26060.1	19112.4	23390.1	19942.2	19373.4	17199.3	29646.8	30653.1	32678.8	[16][M]-	-	7378	0	-	-
317	M147T97	147.064	1.61621	4128.11	12117.2	15493.4	13468.3	9274.04	8804.68	5362.87	557.399	4495.31	3549.93	4209.69	7178.13	9612.55	6561.9	8451.87	6658.53	8310.47	6506.65	7960.48	8007.68	9077.83	-	-	7485	3	L-(+)-Anaferine;Cuscohygrine;D-(-)-Anaferine	C06183;C06521;C11358
318	M147T205	147.063	3.41005	7.6958	6502.14	5619.63	6410.07	5968.43	5870.42	2646.31	1033.54	514.756	498.523	946.769	2921.14	3003.19	827.727	1240.04	3176.46	4932.35	4986.23	2514.86	4594.92	4349.36	-	-	2828	1	Buthionine_sulfoximine	C04543
319	M148T486	147.939	8.09182	1395.67	793.164	674.213	643.2	1302.14	1052.95	815.981	835.378	1831.62	1234.67	902.155	1117.8	1099.18	1184.3	1730.92	837.493	2052.84	912.387	933.441	1083.74	1691.48	-	-	8251	0	-	-
320	M148T91	148.031	1.51292	2193.16	4045.66	5001.48	7355.43	11192	14241.5	11558.4	6613.93	5682.59	15510	21209.3	9033.28	8682.37	7830.14	7729.83	15249.4	7473.1	9327.16	8791.2	12523.2	8937.28	[14][M+1]-	-	88	0	-	-
321	M148T65	148.031	1.08443	1464.45	1889.53	3578.29	6424.29	9205.55	7660.53	6166.4	3291.55	5323.22	11712.8	16489.2	9646.33	9276.35	10630.1	10830	13040.1	6255.52	7929.58	7068.16	7731.64	7927.45	[15][M+1]-	-	95	0	-	-
322	M148T263	148.046	4.38877	564.491	627.636	721.141	514.564	662.674	834.565	467.266	463.086	3472.92	2772.5	3004.42	3749.85	2054.58	4726.06	4549.84	3415.44	1762.2	1614.58	1774.62	1881.83	2537.15	-	-	218	0	-	-
323	M148T116	148.068	1.93875	346.996	3707.24	4737.08	4681.07	1181.49	646.644	1393	848.025	635.79	436.033	717.945	1383.44	1552.58	922.193	1809.2	1372.79	814.277	1086.67	1394.28	2004.71	2073.01	[16][M+1]-	-	7378	0	-	-
324	M149T482_1	148.917	8.02803	5620.53	5106.51	5439.93	4548.93	4796.59	6017.76	4913.35	5756.89	5206.79	5470.25	5677.68	5053.98	5013.27	5657.94	4833.64	4632.63	3871.39	3951.91	5711.73	5531.69	5949.41	-	-	203	0	-	-
325	M149T482_2	148.937	8.03017	4799.02	4240.52	4436.15	4312.69	4155.77	4589.17	4434.03	4546.33	4318.87	4765.72	4975.59	3708.02	5138.77	4202.58	4821.52	4521.76	4670.41	4239.5	4124.4	4794.45	5027.06	-	-	203	0	-	-
326	M149T44	148.948	0.7268	137.004	266.393	352.986	283.978	319.884	237.516	285.757	292.801	139.252	440.28	396.513	131.089	197.041	123.379	112.727	548.045	252.385	372.817	300.348	248.115	292.458	-	-	9226	0	-	-
327	M149T99	148.989	1.64368	1140.51	796.875	1078.69	632.321	3050.87	1917.64	762.626	991.842	1620.4	2171.42	1855.66	3791.2	3933.4	4201.83	3521.86	3079.73	2998.43	2652.09	1402.88	3240.67	3154	-	-	7813	4	(R)-5-Phosphomevalonate;(R)-4-Phosphopantoate;(R)-Mevalonate_3-phosphate;Euxanthone	C01107;C18911;C20847;C10061
328	M149T55_1	149.007	0.910133	15148.4	15869.5	14903.8	13176.2	9397.03	9231.85	9179.72	11911.2	16563.1	16801.1	18892	4505.38	5059.91	8602.95	5563.62	9902.4	9067.72	10116.7	9493.83	11847	10084.5	-	-	6744	1	Deoxyuridine	C00526
329	M149T169_1	149.022	2.81782	178.807	509.254	1110.32	2351.92	4170.96	2183.51	656.188	388.155	534.192	716.267	828.982	3820.7	3456.68	2221.66	3797.61	1788.9	1777.72	1588.7	1565.8	1235.25	1854.34	-	-	2432	1	Tebuthiuron	C18436
330	M149T65	149.032	1.08029	1562.66	4319.38	984.312	5274.43	1648.44	1037.05	1178.38	1122.9	766.772	2348.13	3612.72	2346.42	1504.8	1902.5	3141.12	2083.45	2272.77	1638.79	2511.34	1651.92	1460.01	[15][M+2]-	-	95	0	-	-
331	M149T91	149.032	1.51454	615.703	988.87	1588.13	1515.92	2258.08	2400.21	2505.82	1801.96	1077.14	3086.9	4693.47	2752.92	1813.97	2217.58	3597.3	3521.96	1570.62	1770.09	2121.07	1877.3	1661.97	[14][M+2]-	-	88	0	-	-
332	M149T120	149.045	2.00202	305.415	639.745	1038.63	1516.22	2026.33	2116.75	692.659	666.952	1117.16	1315.12	1350.12	2316.95	2595.59	1510.89	1831.42	1998.2	1293.34	1620.75	817.411	1899.13	1195.49	-	-	9063	33	D-Ribose;D-Xylose;D-Arabinose;L-Arabinose;D-Ribulose;D-Xylulose;L-Xylulose;D-Lyxose;L-Ribulose;Xylose;D-Apiose;L-Lyxose;L-Xylose;beta-D-Xylose;alpha-D-Lyxose;alpha-D-Xylose;beta-L-Arabinose;alpha-L-Arabinose;Ribulose;L-Arabinofuranose;beta-D-Apiose;beta-D-Ribopyranose;alpha-D-Ribulose;L-Arabinose;beta-D-Ribofuranose;beta-L-Arabinofuranose;Apiose;D-Ribose;D-Arabinofuranose;R-THMF;Murrayanine;(E)-4…	C00121;C00181;C00216;C00259;C00309;C00310;C00312;C00476;C00508;C01394;C01488;C01508;C01510;C02096;C02204;C02205;C02479;C02604;C05052;C06115;C08346;C08353;C08354;C11476;C16639;C20569;C21040;C21057;C21067;C21382;C09228;C14662;C19099
333	M149T55_2	149.044	0.922975	13813.5	41591.1	56879.3	59023.6	56009.6	45007.5	19410	16769.6	23251.9	18973.5	16536.5	49740.3	47453.3	41119.7	55371.8	37191.9	28035.8	33482.1	29455.2	33295.4	36231.9	[17][M]-	-	8099	0	-	-
334	M149T320	149.059	5.33763	64641.5	20547.9	493.92	8437.07	15570.4	37557.7	89939.1	91524.7	173.693	90.7759	51.9074	9456.09	15306.7	342.407	385.853	11033.1	18478	19287.5	17713.9	20448	20157.8	[18][M]-	-	5158	0	-	-
335	M149T251	149.059	4.19073	2760.96	2407.95	877.335	24971	46985	32208.1	6979.53	4762.65	31.3962	34.4571	0	6845.76	12782.9	237.109	417.063	8019.51	10771.5	10068.4	9820.31	12058.9	11852.2	-	-	2352	1	6-Benzylaminopurine	C11263
336	M149T169_2	149.058	2.81143	4811.22	3432.27	1350.74	3382.14	3283.81	2468.13	1884.13	3373.45	116.422	129.032	94.1083	640.153	848.731	283.417	307.559	553.343	1730.65	1462.53	1846.09	2668.09	2175.4	-	-	2447	0	-	-
337	M149T180	149.07	3.00613	31.1711	1342.84	1393.94	1764.11	2033.3	947.98	573.576	298.248	1654.78	1499.06	2025.94	2083.18	1194.1	2272.77	1710.27	2350.57	1256.45	1526.9	1555.13	809.487	1773.09	-	-	8051	2	2-[2-(4-Pyridinyl)-1-butenyl]phenol;Navenone_A	C15043;C17019
338	M150T54	150.01	0.906117	988.241	1307.13	1493.12	547.791	1847.53	2608.86	984.238	457.211	432.816	846.011	744.255	2235.91	2670.45	2503.96	3122.66	315.21	686.984	1538	423.457	1719.35	584.822	-	[M+2Cl]2- 230.095	104	11	Naproxen;6-O-Methyleuparin;Aucuparin;Kawain;Demethylbatatasin_IV;Dihydroresveratrol;NOPM;Osthenol;Demethylsuberosin;Pindone;Ergothioneine	C01517;C08762;C09918;C09947;C10253;C10255;C11492;C18080;C18083;C19141;C05570
339	M150T55	150.047	0.9223	475.2	2537.44	3745.6	3707.15	4269.52	3083.14	1181.65	1039.67	1204.11	1148.08	949.009	2451.41	2869.18	2521.68	3088.5	2123.32	1411.07	1520.29	2038.11	1936.88	2520.46	[17][M+1]-	-	206	0	-	-
340	M150T165	150.054	2.75332	526.126	2121.62	3932.92	3845.19	4542.46	4578.36	3279.06	1784.47	1456	1953.79	2526.72	2499.5	1882.54	2096.13	2167.35	2022.66	2869.72	3247.15	2319.57	3167.83	2542.91	-	-	3464	0	-	-
341	M150T256	150.054	4.26827	58918.8	115991	137941	143231	162800	144210	114165	98260.4	45886	54860.9	62925	62368.3	82631.5	43234.4	36899.4	81533	94251.3	90456.6	103417	103275	111534	[19][M]-	[M-H-CO2]- 195.051	12	0	-	-
342	M150T320	150.062	5.33498	6001	2481.02	68.816	621.054	1618.64	3835.01	9344.1	8285.62	27.709	10.6987	34.723	477.312	1689.76	0	0	1125.43	1859.95	1977.73	1902.09	1719.28	1926.25	[18][M+1]-	-	5159	0	-	-
343	M150T301	150.09	5.0177	58.8091	1058.72	1791.48	1426.54	986.54	1125.45	805.955	306.315	284.043	427.457	409.133	2511.1	1656.24	1815.13	2973.61	770.25	1328.74	827.798	753.363	624.042	1427.43	-	-	4724	0	-	-
344	M151T482_1	150.914	8.03748	641	871.758	668.569	823.8	912.472	966	966.125	915.757	922.226	2045.41	770.947	1862.45	497.694	949.675	760.108	494.488	896.439	888.657	844.319	2317.54	953.546	-	-	7991	0	-	-
345	M151T482_2	150.932	8.02793	1687.56	1614.95	1681.63	1825.13	1992.18	2051	2079.09	1994.36	1612.14	1969	1978.27	1440.11	1599.51	1893.27	1911	1931.13	1162.84	1895.4	1749.9	2040.06	1636.73	-	-	7992	0	-	-
346	M151T55	151.005	0.913958	1316.94	3322.25	3456.36	4929.09	5101.06	4017.56	1608.79	1755.89	713.812	786.222	1011.67	588.951	792.282	820.646	876.966	682.134	755.026	1180.1	1010.63	532.672	1272.76	-	-	6745	2	Goniothalenol;2-Hydroxy-7-methoxy-5-methyl-1-naphthoate	C09930;C20841
347	M151T87	151.024	1.45038	2980.79	710.819	381.59	587.775	815.24	416.334	285.75	1484.91	414.382	297.26	322.838	1707.3	508.691	2256.57	3262.94	659.787	628.191	516.582	724.586	752.553	882.612	-	-	4479	3	Encecalin;Mexicanin_E;Chloromethiuron	C09005;C09503;C19026
348	M151T211	151.038	3.52138	23925.9	23094.2	20296.1	68926.7	109491	89340.1	65343.9	51720.4	42747.7	52769.6	60099	79183.2	66609.3	65061.2	77550	70349.9	49587.1	52260.5	59224.6	61915.3	64506.7	[20][M]-	[M-H-CO2]- 196.029	4	0	-	-
349	M151T243	151.038	4.05002	7989.15	19080	27756.7	23498.8	22705.3	17909.2	8729.53	9178.65	13252.7	14266.1	13384	34025.2	39458	26999	31432.9	28637.4	15331.8	19782.4	16530.2	19616.5	16770.3	-	-	3956	1	Metoxuron	C11011
350	M151T310	151.038	5.15873	5328.37	2680.25	238.927	331.804	270.774	421.88	649.567	4240.18	2068.57	1160.62	679.119	726.183	486.087	2155.59	2738.96	736.019	1274.94	1370.03	1194.46	1521.27	1303.38	-	-	8494	1	Metoxuron	C11011
351	M151T256	151.058	4.27253	5449.78	9342.47	4515.34	12675.9	19259.6	15073	10250.2	10217.5	4475.38	6566.04	6353.64	5307.68	8270.06	4286.79	3937.5	6619.07	10485.4	10366	10904.8	8224.51	11632.8	[19][M+1]-	-	1085	0	-	-
352	M151T52	151.059	0.868917	600.985	1724.65	2767.1	3155.48	4665.33	2296.26	1059.41	862.685	981.539	615.836	721.928	4755.13	5482.72	2608.8	4571.81	2554.93	2088.4	1999.44	1366.25	1686.44	2116.66	-	-	5755	0	-	-
353	M151T339	151.111	5.65303	725.254	519.19	352.519	2796.17	5851.58	5384.12	2222.55	1966.69	781.3	1106.45	629.816	2926.28	3698.42	1318.03	1797.65	2045.67	1998.13	2283.61	1892.62	2733.21	2455.98	-	-	4344	0	-	-
354	M151T342	151.147	5.70472	200.501	332.797	216.019	1939.69	3689.11	2081.17	1049.71	927.783	404.742	463.43	434.455	1245.96	1099.34	720.962	765.962	1252.59	896.694	1087.75	818.347	1060.98	1045.87	-	-	8703	0	-	-
355	M152T54	152	0.898533	699.811	8107.61	13084.2	7798.33	4969.44	2765.28	1028.3	1144.51	1290.8	1802.49	2877.54	815.887	871.077	1109.22	475.701	2116.25	1766.53	1769.73	3030.12	2630.21	2397.09	-	[3M-H+Cl]2- 90.0186	104	0	-	-
356	M152T165	152.009	2.75468	977.719	1796.59	3065.22	2778.66	3151.5	2559.47	1202.95	548.359	718.275	693.765	836.525	1252.63	1751.04	922.873	1287.17	588.937	1342.09	1609.88	1203.63	1684.16	1541.19	-	-	2658	0	-	-
357	M152T151	152.033	2.51418	4881.82	9018.03	9979.66	6959.38	4611.65	4043.79	5015.32	4967.05	3856.89	6514.38	8872.74	6398.34	6550.57	7238.78	7618.04	7471.67	5708.64	5542.94	4885.47	6341.85	6480.8	-	[M-H-C6H10O5]- 315.088	53	1	Rosinidin	C08729
358	M152T97	152.033	1.60956	1479.97	3106.75	3072.9	3461.63	2663.18	2749.87	1444.46	2025.22	482.773	1016.07	1307.48	960.251	1483.23	908.18	713.635	1490.5	2037.1	2230.04	2129.46	2170.89	1720.25	-	-	7486	1	Strigolactone_ABC-rings	C18036
359	M152T375	152.033	6.2528	1940.39	2320.59	2545.2	1655.11	2040.73	1953.11	3912.71	4088.82	1529.03	1393.08	806.824	1633.71	1912.45	1262.67	927.146	2053.93	2064.75	2067.19	1722.79	2237.89	1853.25	-	-	6387	1	Strigolactone_ABC-rings	C18036
360	M152T277	152.033	4.61385	550.77	10673	14384.9	13306.5	6698.62	3594.73	2973.78	781.161	699.872	736.018	774.01	1158.35	3448.14	945.364	682.855	1964.61	3319.89	2602.66	3454.8	4107.44	3938.52	-	-	4981	0	-	-
361	M152T67	152.033	1.10995	637.797	1145.56	1719.38	2496.34	1337.84	1284.38	634.017	707.469	306.452	436.859	341.42	485.612	920.974	474.453	593.806	503.974	523.387	833.223	854.688	833.701	867.955	-	-	123	0	-	-
362	M152T211	152.041	3.52233	2200	2288.43	856.055	7013.33	13858.7	8613.03	7065.61	4985.43	4660.94	4686.28	5507.99	7377.75	5343.4	5998.36	7850.04	7218.16	5358.91	5984.59	4758.69	4785.85	5569.51	[20][M+1]-	-	558	0	-	-
363	M153T497	152.976	8.28514	5295.22	5760.99	4448.64	5560.52	5188.63	5007.74	6023.53	4019.43	5408.33	2594.61	3434.29	2462.29	4664.3	6954.98	4917.55	6258.4	5649.7	8440.89	4406.5	5380.01	4301.19	-	-	9206	2	Bis(4'-chlorophenyl)methane;1-Chloro-2-(chlorophenylmethyl)benzene	C06641;C14611
364	M153T518	152.977	8.62875	989.97	1025.31	1133.78	813.371	376.247	921.653	988.315	964.555	1377.87	665.511	916.072	1236.21	1154.52	896.462	927.916	874.331	595.39	871.987	578.453	1227.07	1176.31	-	-	323	2	Bis(4'-chlorophenyl)methane;1-Chloro-2-(chlorophenylmethyl)benzene	C06641;C14611
365	M153T54	152.984	0.900017	19446	17559.6	14811.4	11786	11549.4	16443	21054	19249.5	2305.49	3550.03	2943.81	635.485	587.207	3203.68	3334.61	3102.37	6627.38	7333.58	7453.16	8814.15	8551.26	-	-	104	1	Isosorbide_dinitrate	C07456
366	M153T220	153.017	3.67063	37807.1	282084	386273	271733	360929	252871	111001	86987.6	90227.6	132327	160048	109676	133413	93832.5	80821	172361	130252	133364	140043	149312	153665	[21][M]-	-	130	0	-	-
367	M153T203	153.017	3.38534	17828	89610.5	95193	102741	118571	95848.1	19305.9	24779.9	7000.84	12258.4	20383.5	22785.8	31589.4	15015.1	22884.2	24248.2	52528.5	53089.7	50517.2	59546.5	56098.1	[22][M]-	-	2807	0	-	-
368	M153T169	153.017	2.80975	11452.3	9515.77	7187.8	4990.55	4770.83	5186.67	2918.09	7643.59	1190.06	1889.54	1418.33	58994.5	88694.6	17297.8	28622.6	63328.1	19347	16173.8	20819.1	16718	18324.7	-	-	2437	4	Carbamazepine;Glycosminine;alpha-(p-Methoxyphenyl)-3-pyridineacrylonitrile;alpha-(p-Methoxyphenyl)-2-pyridineacrylonitrile	C06868;C10688;C14904;C15121
369	M153T471	153.017	7.84952	1877.99	1617.56	3008.14	3465.52	5413.96	2378.79	1499	964.225	2009.78	674.421	2371.87	2413	2431.24	2439.56	885.03	958.57	2062.35	1078.91	2188.03	511.432	2119.89	-	-	8377	4	Carbamazepine;Glycosminine;alpha-(p-Methoxyphenyl)-3-pyridineacrylonitrile;alpha-(p-Methoxyphenyl)-2-pyridineacrylonitrile	C06868;C10688;C14904;C15121
370	M153T57	153.029	0.950133	15853.4	1474.08	1621.95	2464.11	3500.68	2942.68	898.057	1154.87	2388.26	2589.03	1658.3	1334.61	1502.31	2722.07	2182.35	2584.84	1647.7	1841.85	1331.5	2240.12	8503.32	-	-	5290	1	Eglinazine	C19102
371	M153T309	153.09	5.14985	13779.2	7608.56	9310.39	6263.41	9528.73	6570.57	3052.45	6450.15	10910.2	3661.19	5176.29	7881.52	5886.48	5974.09	8501	5527.46	4967.06	5310.12	6716.57	5692.95	6198.97	-	-	3518	4	1-Methylnicotinamide;Pralidoxime;O-Butanoylcarnitine;N(alpha)-t-Butoxycarbonyl-L-leucine	C02918;C07400;C02862;C04301
372	M153T337	153.09	5.6085	1391.33	2295.8	2020.66	2652.41	3745.88	2660	1619.79	1216.59	2676.79	2704.29	3835.8	3219.74	2491.56	2755.1	4075.7	3867.11	2156.16	2325.53	2388.42	2403.33	2584.51	-	-	4203	4	1-Methylnicotinamide;Pralidoxime;O-Butanoylcarnitine;N(alpha)-t-Butoxycarbonyl-L-leucine	C02918;C07400;C02862;C04301
373	M154T488	153.867	8.12717	2754.37	3265.73	3602.1	3537.79	3497.47	3765.74	3739.73	3566.61	3071.04	3167.2	2934.06	4141.38	3766.57	3696.23	3856.11	3923.73	1978.12	1610.2	2161.44	3392.65	4058.17	-	[M-H-C3H2O3]- 240.86	8199	0	-	-
374	M154T182	154.013	3.0263	3286.81	1841.69	340.38	4221.65	8312.12	11549.2	19182.6	12912.3	0	788.079	1266.09	19310	11794.9	13917.8	27289.2	5714.73	8305.68	7556.67	8537.23	9111.87	9518.34	[23][M]-	-	4563	0	-	-
375	M154T220	154.021	3.67441	3212.12	13785.5	18122.8	22413.2	28266.8	20527.3	10332.8	7014.56	7500.21	9687.13	13638.9	8267.86	9616.84	7359.11	6137.01	13540	12650.9	12477.6	10761.1	12422.8	12965.1	[21][M+1]-	-	130	1	Nitrogen_mustard	C07115
376	M154T203	154.021	3.39083	1275.01	8003.75	10326.8	10440.3	10237.1	8090.61	1986.96	2525.2	306.967	984.615	1214.72	1878.18	2574.06	1563.42	1646.39	2117.45	4176.31	5337.24	3868.05	5055.56	5020.53	[22][M+1]-	-	2808	1	Nitrogen_mustard	C07115
377	M154T165	154.049	2.74332	1201.54	5841.22	6871.83	4335.31	2004.7	824.403	1531.62	1370.63	169.356	173.789	320.85	4719.68	1378.4	1451.07	1114.97	4696.52	2197.79	1386.44	1981.25	2549.95	2037.83	-	-	3435	0	-	-
378	M154T49	154.06	0.811867	228.786	743.83	954.024	777.822	839.511	897.271	4506.34	3186.98	4661.8	10679.4	12082.1	18947.7	15298.1	15965	24286	15169.9	5628.73	5618.5	5648.84	5856.01	7323.62	-	-	6788	0	-	-
379	M154T309	154.093	5.15728	1149.65	655.793	257.276	451.164	675.373	482.15	242.035	620.43	577.71	307.918	448.907	586.238	1216.91	1003.39	1016.7	871.069	488.81	489.21	690.222	404.656	584.074	-	-	8495	0	-	-
380	M154T363	154.122	6.0435	13.0337	21.1197	0	1515.64	2861.65	1928.78	153.53	160.322	1944.22	1181.98	825.099	2080.86	2978.25	1636.23	1416.66	1957.46	996.444	1172.73	717.602	1257.53	1450.93	-	-	6417	0	-	-
381	M155T487_1	154.866	8.12075	484.234	283.717	513.928	380.683	541.083	540.578	475.365	503.955	361.13	434.498	417.951	471.63	427.998	487.877	819.281	293.119	510.535	421.334	319.821	449.46	481.516	-	-	8199	0	-	-
382	M155T487_2	154.897	8.11697	501.552	686.682	630.452	398.61	646.738	496.027	666.283	461.218	624.738	448.759	695.197	797.588	542.986	624.511	761.382	588.478	595.893	593.824	531.895	643.108	675.281	-	-	8228	0	-	-
383	M155T50	154.926	0.83245	2538.67	452.335	42.8472	349.802	1071.22	2910.25	4591.77	4360.83	10116	7148.52	4049.99	1378.23	1041.12	4626.44	834.2	2636.27	2694.41	2980.34	3367.73	3466.36	2986.06	-	[M-H-CO2]- 199.924 [2M-3H]3- 233.907	149	0	-	-
384	M155T55	154.964	0.913742	5360.39	7257.32	10357.7	4593.33	2946.89	1505.14	2400.81	3174.29	7375.05	604.16	6995.68	10729.7	525.59	1761.31	1071.85	790.081	1616.46	1154.14	1718.77	1717.03	1545.29	-	-	6746	2	Thiram;2-Iodophenol_methyl_ether	C11160;C03575
385	M155T496	154.972	8.25928	2993.68	2765.91	1813.25	2814.18	2906.92	3758.01	1865.28	2681.86	4215.29	3308.86	1679.55	2356.68	2803.01	2707.71	2040.27	1788.26	2260.95	3400.17	1473.17	2951.41	2624.49	-	-	9266	1	Chlormephos	C18686
386	M155T58	154.997	0.969133	1841.14	5610.39	8978.1	14777.6	15186.4	10969.6	4479.65	4257.81	5315.19	5277.79	6576.68	7964.76	10213.6	7205.66	6959.89	10329.8	7404.54	8440.31	7430.82	7954.96	9836.49	-	-	5299	1	Riluzole	C07937
387	M155T185	154.997	3.07612	363.341	359.965	1017.41	1757.99	771.458	1180.37	1249	823.783	669.107	817.486	1427.25	2632.2	2467.6	930.013	1020.7	1211.32	822.234	729.495	867.675	842.677	1373.38	-	-	7077	1	Riluzole	C07937
388	M155T220	155.022	3.6689	435.473	1859.66	2223.41	3074.71	3939.62	2434.05	1094.14	943.704	1083.38	1575.26	2102.6	1544.07	1828.59	1424	739.551	2007.52	1106.91	1611.19	1784.84	1366.25	1867.73	[21][M+2]-	-	130	0	-	-
389	M155T181	155.016	3.02483	334.147	369.159	806.524	1232.29	636.429	979.368	1125.34	789.597	531.336	470.502	1014.6	1397.43	666.555	1005.77	2462.34	1474.67	638.344	832.667	751.068	413.28	518.846	[23][M+1]-	-	4577	0	-	-
390	M155T62	155.043	1.03171	7037.5	13242.8	22890.3	19746.2	13849.8	11908.9	6287.73	3192.05	4300.11	3287.85	5238.18	2626.89	4751.62	1094.7	3626.25	2692.02	6536.44	6441.13	6262.18	6693.64	7787.92	-	[M-H-C2H4]- 184.073	2628	7	7-Methyl-2-hydroxy-6-oxoocta-2,4-dienoate;3-Methoxy-4-hydroxyphenylethyleneglycol;2-Hydroxy-6-oxo-7-methylocta-2,4-dienoate;Antiarol;cis-3-(1-Carboxy-ethyl)-3,5-cyclo-hexadiene-1,2-diol;cis-3-(Carboxy-ethyl)-3,5-cyclo-hexadiene-1,2-diol;Choline_phosphate	C04535;C05594;C06582;C10765;C11456;C11588;C00588
391	M155T87	155.033	1.45043	12776.2	11976	17625.5	13112.5	9417.9	9234.26	5128.42	5740.78	896.77	1266.52	1527.46	2075.98	3169.21	1655.35	1916.87	2066.22	4865.39	4893.54	6357.04	6628.46	6232.92	-	-	4488	2	Prolyl-2-naphthylamide;LY201116	C03305;C11485
392	M155T322	155.069	5.3618	7914.79	20631.3	28329.8	3805.55	10506.3	5396.27	1626.14	1396.27	3678.54	4166.45	4888.06	13062.4	15523.2	3179.12	7285.06	12633.4	5306.75	4033.48	5213.8	5116.2	3414.28	-	-	1643	0	-	-
393	M155T306	155.088	5.10778	779.167	1235.83	1180.95	1450.94	3962.3	2661.11	435.337	843.685	1040.57	675.804	549.02	2011.31	3056.99	1033.55	1208.4	1739.58	1034.58	1104.06	1025.84	1174.41	1260.16	-	-	6239	4	1,6-Dimethylnaphthalene;1,2-Dimethylnaphthalene;2,6-Dimethylnaphthalene;1,8-Dimethylnaphthalene	C14217;C14329;C14330;C14703
394	M155T316	155.106	5.2611	7842.98	20569.5	30022.2	30323	31735.5	26531.5	14608.8	11830.2	10339.3	9211.49	7070.9	24682	26923.4	16140.7	22488.3	15725.1	16602.1	17907.4	16406.3	21436.3	20469.2	-	-	4404	0	-	-
395	M155T423	155.142	7.04628	9344.66	5346.58	2649.86	2410.13	1088.83	2980.8	7731.26	8985.19	6854.93	7217.43	6700.92	1766.02	2199.97	6290.52	2249.84	5158.03	3036.26	2585.74	4046.06	5416.03	2273.07	-	-	1888	0	-	-
396	M156T488	155.864	8.12692	2038.44	2058.88	2754.15	2178.33	2275.06	2421.05	2439.57	2492.37	2204.53	2168.79	2443.04	2746.17	2671.72	2546.02	2879.7	2577.11	1421.18	1242.01	1401.29	2524.32	2711.12	-	-	8203	0	-	-
397	M156T62	156.028	1.0368	880.736	1407.56	1084.75	2660.05	1201.71	1242.92	474.24	295.311	423.118	359.382	213.489	327.347	1012.54	486.356	897.741	275.453	448.92	776.414	816.736	662.34	1067.79	-	-	2640	1	Diphenylcarbazide	C11232
398	M156T192	156.065	3.20418	3096.67	2748.9	3279.93	10414.5	16047	14438	5511.57	5039.56	14540.6	19455.3	19273.5	18297.3	30602.4	13044.8	9543.32	26750.7	11286.8	12196.8	11675.9	13856.2	14383.2	-	-	880	0	-	-
399	M156T151	156.065	2.51636	1710.88	6841.33	9099.25	5747.07	5064.87	3933.98	4943.61	2589.75	3483.5	3969.88	4041.34	11901.6	8760.78	11531.8	17334.1	7375.77	4386.87	5390.15	5298.52	4969.03	6048.33	-	-	3308	0	-	-
400	M156T316	156.109	5.25985	677.878	1906.27	2690.49	2976.51	2706.16	2606	1321.96	1179.27	790.968	861.714	686.594	2670.23	3243	1722.77	2271.85	1778.44	1890.8	1897.34	1872.52	2219.64	1730.4	-	-	4406	0	-	-
401	M157T50	156.923	0.835267	1123.69	145.624	0	75.524	117.818	1015.31	1645.03	1420.42	3239.83	2338.9	1769	438.994	562.607	1205.88	279.754	721.296	1111.79	521.7	1110.24	930.102	682.501	-	-	6613	1	2,3,5-Trichloro-cis,cis-muconate	C12833
402	M157T476	157.01	7.93693	5365.84	3203.76	3006.36	4077.45	3577.01	3898.45	3833.06	4108.01	3230.27	3803.83	3159.62	3837.61	4205.76	3640.42	3283.27	4604.42	2983.59	3438.22	3199.22	4710.43	3973.19	-	-	8897	2	5-Azacytidine;Metiamide	C11262;C07449
403	M157T65	157.012	1.0811	6656.57	3107.78	1937.51	1941.58	3826.17	2705.92	1786.91	4213.97	38263.3	448.186	30592.6	2774.58	26536.4	2760.72	2889.48	687.96	1522.43	2329.48	2550.31	3227.49	1760.23	-	[M-H]- 158.019	5109	0	-	-
404	M157T90	157.012	1.50024	13360.7	6047.87	1676.12	1876.89	2784.73	2476.23	1071.36	5966.29	2689.43	2077.33	2141.18	3445.39	915.662	3870.07	5365.11	4330.55	2295.06	2764.41	2148	2960.03	2693.63	-	-	4740	3	Biotin;C20818;Drazoxolon	C00120;C20818;C18929
405	M157T167	157.012	2.77615	2204.31	1302.09	1761.8	1483.56	1740.1	1649.51	1159.31	2221.48	801.983	1313.43	1505.51	2804.01	1369.4	2376.07	3396.95	1334.5	611.614	1974.1	878.268	1527.01	894.297	-	-	41	1	Drazoxolon	C18929
406	M157T54	157.035	0.901133	36492.5	59858.7	67112.1	63138.8	63620.2	57620.9	52987.1	49676.9	197579	174004	147454	125864	142858	147697	121524	158479	84001	81540.5	81950.9	99019.7	89739.1	-	-	104	0	-	-
407	M157T70	157.035	1.16624	6313.66	19038.8	19189.4	21075	19822.8	22036.6	12124.1	10362.8	29309.5	27764.1	23368.7	26407	26399.6	27023.3	22993.9	26625.5	20255.5	19392.9	17940.4	18511.1	22899.5	-	-	244	0	-	-
408	M157T182	157.049	3.03834	3354.51	7673.29	7236.8	35378	56986.3	44628.6	9635.41	7766.05	3348.39	2042.77	3035.06	9322.1	9852.23	4985.6	5246.58	6935.62	15156.3	15467.2	13683.2	18153.4	17298	-	-	4519	11	Verruculotoxin;Anagyrine;Rhombifoline;Sophoramine;Thermospine;Tinctorine;Tsukushinamine_A;N-Acetyl-D-glucosaminate;N-Glycolyl-D-glucosamine;Glycolyl-D-mannosamine;8-Amino-3,8-dideoxy-D-manno-octulosonate	C10624;C10750;C10781;C10782;C10789;C10790;C10791;C01133;C03146;C03521;C21333
409	M157T227	157.049	3.7901	3800.99	5366.61	6411.82	11178.1	14390.7	12250.8	6011.81	5585.33	929.181	2275.94	2230.47	11636.6	10799.8	6838.92	11588.3	4999.23	5740.39	6251.23	6581.85	7200.65	6446.85	-	-	4625	14	Verruculotoxin;Anagyrine;Rhombifoline;Sophoramine;Thermospine;Tinctorine;Tsukushinamine_A;N-Acetyl-D-glucosaminate;N-Glycolyl-D-glucosamine;Glycolyl-D-mannosamine;8-Amino-3,8-dideoxy-D-manno-octulosonate;Sepiapterin;6-Pyruvoyltetrahydropterin;Biopterin	C10624;C10750;C10781;C10782;C10789;C10790;C10791;C01133;C03146;C03521;C21333;C00835;C03684;C06313
410	M157T94	157.049	1.56058	874.61	1517.21	1482.33	2809.77	3360.91	2632.44	2061.75	5587.03	2819.31	2410.24	2383.38	9265.84	7978.43	8316.82	12528.2	5007.76	2135.3	3345.03	3486.55	3723.99	3178.18	-	-	5374	14	Verruculotoxin;Anagyrine;Rhombifoline;Sophoramine;Thermospine;Tinctorine;Tsukushinamine_A;N-Acetyl-D-glucosaminate;N-Glycolyl-D-glucosamine;Glycolyl-D-mannosamine;8-Amino-3,8-dideoxy-D-manno-octulosonate;Sepiapterin;6-Pyruvoyltetrahydropterin;Biopterin	C10624;C10750;C10781;C10782;C10789;C10790;C10791;C01133;C03146;C03521;C21333;C00835;C03684;C06313
411	M157T270	157.048	4.49388	1586.85	3959.82	2857.88	3279.03	4364.77	7027.47	14819.4	8232.12	4409.27	850.705	1111.69	7555.68	6221.99	5636.67	9188.22	2775.67	3922.99	3527.56	3590.4	4201.68	4316.4	-	-	3551	11	Verruculotoxin;Anagyrine;Rhombifoline;Sophoramine;Thermospine;Tinctorine;Tsukushinamine_A;N-Acetyl-D-glucosaminate;N-Glycolyl-D-glucosamine;Glycolyl-D-mannosamine;8-Amino-3,8-dideoxy-D-manno-octulosonate	C10624;C10750;C10781;C10782;C10789;C10790;C10791;C01133;C03146;C03521;C21333
412	M157T323	157.085	5.38722	4114.51	8571.1	10652.8	7131.86	9575.34	10155.4	12694.8	8230.68	14707.1	12136.1	10912.2	45615.2	43581.8	25848	25557.6	32778.5	14302.7	14204.7	15446.2	17479.9	15382.5	-	-	5235	5	Gigantine;(-)-Pellotine;O-7-Angelylheliotridine;Anhalonine;6,8-Dimethyl-6,7,8,9-tetradehydroergoline	C09445;C09604;C10278;C16705;C20457
413	M157T357	157.085	5.9503	6259.28	3644.64	3412.68	6761.11	10576.1	8842.89	6357.01	5232.65	4134.69	4587.21	5874.92	14105.2	15940.5	9419.02	14386.4	12546.6	6942.95	7110.46	7113.48	8549.05	8916.49	-	-	7152	5	Gigantine;(-)-Pellotine;O-7-Angelylheliotridine;Anhalonine;6,8-Dimethyl-6,7,8,9-tetradehydroergoline	C09445;C09604;C10278;C16705;C20457
414	M157T371	157.085	6.18118	1455.25	1362.95	1630.06	1540.45	3092.73	2231.91	2399.46	2013.18	6455.33	16580.7	19843.4	23999.3	41659.5	9459.11	15414.2	27814.7	8696.42	9331.21	7984.13	9514.96	9534.97	-	-	2484	5	Gigantine;(-)-Pellotine;O-7-Angelylheliotridine;Anhalonine;6,8-Dimethyl-6,7,8,9-tetradehydroergoline	C09445;C09604;C10278;C16705;C20457
415	M157T244	157.121	4.06363	899.748	1634.16	1301.1	1396.02	1045.18	1349.97	1257.01	1329.63	1093.63	766.027	943.6	1378.33	1925.75	1365.55	1539.69	1054.05	789.028	422.18	602.569	646.612	651.788	-	-	4844	0	-	-
416	M157T381	157.121	6.34657	1062.28	1220.86	913.875	2171.78	2642.99	2057.82	1429.61	1164.7	1460.82	455.805	1174.54	1840.9	1070.05	2135.13	8016.55	417.894	621.76	700.13	1402.58	794.037	492.276	-	-	287	0	-	-
417	M158T487	157.861	8.1173	1985.47	1779.67	2797.54	1810.73	2183.39	2353.94	1968.13	1818.43	2386.39	2355.86	2123.3	2506.66	2643	2307.02	2465.09	2646.34	2485.6	2003.15	2069.34	2218.63	2372.69	-	-	8210	0	-	-
418	M158T484	157.929	8.06065	2506.25	2473.63	2749.69	2681.27	2726.17	3085.3	1936.31	3197.08	2270.23	2524.33	2756.34	3306.34	3062.82	3373.56	3072.71	2981.24	2365.61	1398.18	2239.74	3070.9	2805.52	-	-	4117	1	Echlomezole	C18460
419	M158T59	158.043	0.977383	3863.91	13992.2	16487.3	13449.5	9097.36	5195.32	2754.39	3634.35	683.592	1652.59	8242.31	5761.57	7739.46	1833.24	1999.86	8689.7	3747.7	3744.87	3568.01	4188.98	4917.56	-	-	5300	0	-	-
420	M158T182	158.052	3.03792	865.971	2003.38	2883.66	3814.96	5494.77	4784.04	710.012	510.418	1774.56	3417.54	4237.27	2617.92	720.344	2074.98	3432.48	3635.46	1191.73	1452.1	1600.96	1805.6	1578.14	-	-	4578	0	-	-
421	M158T275	158.059	4.58027	1014.77	632.93	1294.14	1411.7	1885.98	1171.98	895.877	845.296	3100	2527.85	1927.2	5165.26	5120.88	4198.14	5923.69	4273.45	1798.56	1963.62	1943.1	2739.4	2283.87	-	-	74	0	-	-
422	M158T199	158.08	3.31832	20091	30325.7	33456.4	37043.4	40999.2	36180.3	23208.6	23715.4	23958.2	34590.7	48592.6	62148.2	88910.2	33747	36197	65828.6	30787.9	32444.5	34059.9	39292.2	39446.2	[24][M]-	-	2724	0	-	-
423	M158T324	158.088	5.39238	211.629	821.203	892.208	804.479	807.583	285.382	680.519	636.743	1352.5	1510.83	862.795	3162.31	4418.02	2331.18	1541.96	3081.71	1584.22	1167.76	1612.47	1046.97	1473.64	-	-	5205	0	-	-
424	M159T51	158.923	0.84625	1292.15	3158.75	3261.05	3156.32	3269.17	2010.42	541.106	979.406	285.259	921.862	579.18	417.224	474.563	503.445	315.176	361.836	588.471	535.841	1137.5	1175.63	887.332	-	[M-H-H20]- 177.942	113	1	Diphosphate	C00013
425	M159T522	158.977	8.70482	439.931	453.279	533.032	472.572	564.688	448.589	483.253	388.671	598.846	536.588	592.324	444.357	504.702	812.604	458.572	470.251	537.44	812.599	76.845	457.708	527.321	-	-	344	5	2,4-Dichlorotoluene;Benzal_chloride;Linuron;unsym-Bis(4'-chlorophenyl)ethylene;1-Chloro-2-[1-(4-chlorophenyl)ethenyl]benzene	C18300;C19165;C11007;C06642;C15083
426	M159T504	158.976	8.40182	907.35	676.576	551.442	555.141	119.615	536.794	564.258	669.544	576.573	676.698	741.565	471.688	608.472	575.564	533.887	537.502	1394.55	911.492	348.693	565.194	1062.15	-	-	9197	5	2,4-Dichlorotoluene;Benzal_chloride;Linuron;unsym-Bis(4'-chlorophenyl)ethylene;1-Chloro-2-[1-(4-chlorophenyl)ethenyl]benzene	C18300;C19165;C11007;C06642;C15083
427	M159T44	158.977	0.729308	3016.17	4592.17	8958.58	13057.8	15018	12766	6465.29	4928.55	4031.87	20211.3	23978.7	3881.28	5804.43	2725.39	1786.75	19876	9644.37	8274.78	7042.55	11532.5	10789.6	-	-	7878	4	2,4-Dichlorotoluene;Benzal_chloride;unsym-Bis(4'-chlorophenyl)ethylene;1-Chloro-2-[1-(4-chlorophenyl)ethenyl]benzene	C18300;C19165;C06642;C15083
428	M159T481	158.976	8.02492	1601.07	2133.34	1658.62	1712.61	1898.27	1856.61	1774.54	2310.94	1761.86	2244.12	1623.82	1668.87	1451.97	2157.54	1953.6	2045.77	1770.02	1913.24	1775.78	1705.86	1970.92	-	-	7993	5	2,4-Dichlorotoluene;Benzal_chloride;Linuron;unsym-Bis(4'-chlorophenyl)ethylene;1-Chloro-2-[1-(4-chlorophenyl)ethenyl]benzene	C18300;C19165;C11007;C06642;C15083
429	M159T14	158.976	0.237467	387.153	444.174	133.782	398.323	264.431	239.01	418.262	419.015	381.559	373.917	483.294	277.252	414.442	391.44	467.64	384.401	547.506	282.651	381.03	404.314	292.654	-	-	331	5	2,4-Dichlorotoluene;Benzal_chloride;Linuron;unsym-Bis(4'-chlorophenyl)ethylene;1-Chloro-2-[1-(4-chlorophenyl)ethenyl]benzene	C18300;C19165;C11007;C06642;C15083
430	M159T461	159.006	7.68958	1810.13	2596.39	2202.05	2258.64	1178.34	1834.73	1428.76	1886.42	1907.24	1234.21	2024.43	1840.61	798.296	998.595	2235.88	1761.79	997.167	1984.06	1693.49	2149.06	2039.77	-	-	2616	1	Sodium_salicylate	C07587
431	M159T87	159.028	1.45208	4489.93	9876.72	11893.1	12972.2	3108.47	4878.3	3946.54	3625.33	2820.8	3639.65	4636.96	6463.77	7265.89	6245.06	7599.83	7658.03	6750.69	4849.82	4543.94	9289.94	6428.17	-	-	4489	1	6-Hydroxymelatonin	C05643
432	M159T64	159.028	1.06558	3401.72	47646.7	64279.2	15745.8	15716.5	21086.4	5792.66	3687.44	4096.49	4945.23	7169.17	9784.43	9986.63	13020.9	12513.7	7490.27	8466.16	21154.4	8799.52	9784.2	26964.2	-	-	1571	1	6-Hydroxymelatonin	C05643
433	M159T213	159.064	3.54878	13182.2	42464.2	57595.2	44058.8	32609.7	31037.8	16890	18667.8	16133.5	13849.1	11570.1	31570.4	23558.2	20138.5	27114.4	17606.4	21900	24108.2	25402.9	29348.3	30260.8	-	-	508	6	5-Tetrazolyl-glycine;Aphylline;Lupanine;Matrine;Isomatrine;17-Oxosparteine	C13738;C10752;C10772;C10774;C17442;C18158
434	M159T91	159.064	1.51075	20745.2	13863.9	8910.74	8010.38	7974.16	6630.01	5428.49	10750.6	41947.8	19753.5	2119.14	24371.2	10033.3	43847.9	40117.6	5661.04	12247.4	13103.8	12926.6	17212	13772.9	-	-	4770	6	5-Tetrazolyl-glycine;Aphylline;Lupanine;Matrine;Isomatrine;17-Oxosparteine	C13738;C10752;C10772;C10774;C17442;C18158
435	M159T66	159.064	1.0959	6684.92	4968.29	4503.83	3414.15	3904.59	3111.06	2120.59	3735.79	16700.7	5899.95	379.091	8479.92	2741.51	14227	13556.8	2320.21	4199.13	4653.23	5734.53	5443.44	5931.87	-	[M-H]- 160.072	144	3	Pimelate;(1S,3R,4S)-3,4-Dihydroxycyclohexane-1-carboxylate;2-Propylsuccinic_acid	C02656;C04687;C16657
436	M159T277	159.064	4.62402	3463.26	2428.75	2204.41	2844.43	5503.33	3277.45	3588.18	3590.89	1518.68	4480.71	4558.93	2757.85	2595.13	4540.48	1141.02	1415.84	1448.36	1569.01	1678.91	1699.76	2713.02	-	-	4982	6	5-Tetrazolyl-glycine;Aphylline;Lupanine;Matrine;Isomatrine;17-Oxosparteine	C13738;C10752;C10772;C10774;C17442;C18158
437	M159T53	159.076	0.89095	0	6503.28	10971.2	6093.91	4001.36	2163.93	869.797	579.809	164.019	342.886	269.05	1753.73	1891.28	915.42	2116.98	612.188	3603.14	3941.49	3894.17	4852.28	4899.37	-	[M-H-CH3]- 175.109	104	0	-	-
438	M159T199	159.083	3.31133	1471.37	2010.92	3499.64	2801.49	2632.9	936.189	1571.96	1752.23	2348.31	3696.49	4318.89	5236.44	7040.88	3231.75	3461	5757	2790.01	2469.99	3076.37	3643.37	3041.36	[24][M+1]-	-	2723	0	-	-
439	M159T166	159.075	2.76953	1098.24	500.606	2039.38	3102.3	5176.73	3774.07	1191.04	939.269	2124.93	2363.98	2675.25	5807.8	8718.27	2585.34	3384.09	5868.23	2467.54	2467.5	2593.46	3488.32	3487.41	-	-	2694	7	Sterol;Heptadecatrienal;Homocarnosine;beta-Alanyl-N(pi)-methyl-L-histidine;N(alpha)-gamma-L-Glutamylhistamine;Prolyl-2-naphthylamide;LY201116	C00370;C16343;C00884;C01262;C04138;C03305;C11485
440	M159T308	159.101	5.13179	11248.8	10783.6	6537.96	6570.08	11542	7822.55	10298.1	10894.9	12431.2	11822.5	14128.9	9629.01	10035.7	11307.3	9882.33	10440	9036.79	9878.03	7714.82	7645.39	14364.7	-	-	3519	2	Borrerine;Festuclavine	C09054;C20408
441	M159T362	159.101	6.04062	1174.02	1307.25	1214.08	1748.71	3138.15	3811.26	5070.52	3340.98	5514.5	4100.12	4242.36	18322.7	18228.3	13797.1	22332	12113.6	6855.67	6313.92	5679.27	6685.83	7240.34	-	-	6418	2	Borrerine;Festuclavine	C09054;C20408
442	M159T332	159.101	5.54057	3201.7	2447.51	2613.83	2266.93	1192.56	2000.92	3653.08	3589.85	4884.92	3492.24	2136.76	8266.86	7037.3	6042.51	7496.67	4393.55	3412.15	3277.38	5537.37	3559.81	3546.66	-	-	8981	2	Borrerine;Festuclavine	C09054;C20408
443	M160T487	159.858	8.11683	1206.78	1029.6	1159.7	896.099	1018.53	1064.09	970.401	948.887	1190.97	1037	939.588	1020.25	1349.81	1099.55	1605.34	1367.24	1476.69	890.671	1152.53	973.728	1338.77	-	-	209	0	-	-
444	M160T484	159.945	8.06773	3167.76	2621.22	3064.55	3026.72	3246.33	2760.25	2527.61	3516.01	3209.04	2974.01	3618.9	3626.75	3281.29	2789.26	3392.46	3019.21	2614.47	2352.12	2754.22	3170.65	3169.86	-	-	4118	1	2-Iodo-6-methoxyphenol	C12251
445	M160T54	159.963	0.892883	1228.43	4872.93	5287.29	5919.98	8763.85	6145.06	4774.04	4686.16	841.215	395.45	1141.97	656.027	758.495	632.274	986.587	897.044	1325.41	1645.02	1354.59	1406.17	1828.76	-	-	5507	1	Oxidized_Photinus_luciferin	C03797
446	M160T44	159.978	0.734383	482.441	876.362	1212.14	1895.78	1986.21	1987.95	1269.24	1001.97	580.88	2971.4	4053.13	614.705	885.741	397.197	285.276	2855.95	1635.42	1560.22	1399.85	1709.03	1606.18	-	-	7876	1	Heptenophos	C18660
447	M160T62	160.024	1.03	1034.33	954.532	1996.75	1993.52	930.818	1831.19	1382.79	812.25	881.44	1255.62	1445.85	906.349	545.44	573.588	705.19	270.256	865.975	1231.13	677.479	777.24	748.68	-	-	2641	5	N-Formyl-L-aspartate;Methaqualone;Arborine;Glycophymoline;3-(m-Aminophenyl)-2-(p-methoxyphenyl)acrylonitrile	C01044;C07560;C10642;C10687;C15039
448	M160T287	160.038	4.78577	8299.04	9502.7	9824.66	6290.28	778.828	2500.93	5267.12	7113.82	1124.78	580.066	203.881	7825.43	4032.08	7536.55	12156.6	2655.03	4239.63	4123.89	3891.62	5426.28	6599.91	-	-	35	4	(R)-4'-Deoxyindenestrol;(S)-4'-Deoxyindenestrol;(R)-5-Deoxyindenestrol;(S)-5-Deoxyindenestrol	C14541;C14542;C14543;C14544
449	M160T204	160.038	3.39595	149.804	10254.9	10237.2	8896.91	8576.99	7153.93	4743.12	2505.28	2822.42	3298.79	3373.83	9517.3	11013.7	3854.54	3544.76	8559.6	11518.8	7191.26	8630.2	9909.13	8692.02	-	-	2829	4	(R)-4'-Deoxyindenestrol;(S)-4'-Deoxyindenestrol;(R)-5-Deoxyindenestrol;(S)-5-Deoxyindenestrol	C14541;C14542;C14543;C14544
450	M160T65	160.06	1.08542	1372.76	3746.83	4622.33	8290.16	10458.5	6996.59	3129.8	2164.71	5226.87	3903.83	4396.83	5926.77	7866.86	5314.11	5259.63	5603.19	3733.5	5148.81	5067.19	4964.71	6368.43	-	-	95	0	-	-
451	M160T87	160.06	1.45738	1481.79	4894.28	7306.27	9658.84	14097.5	10969.4	3245.55	2994.4	4655.55	4248.34	4559.18	7800.65	10054	5724.58	7141.13	6727.91	6009.07	4922.6	6056.55	6152.44	8047.14	-	-	4490	0	-	-
452	M160T213	160.067	3.54873	1115.86	4679.43	5779.12	5164.6	2566.86	2141.07	1434.52	1714.45	1242.72	1102.07	1489.06	1194.04	2283.36	2839.84	2612.25	1664.4	2349.77	2370.21	2243.18	3368.25	2633.4	-	-	501	1	Methyl_farnesoate	C16503
453	M160T292	160.075	4.86897	483.698	4714.6	5273.86	9607.87	14947.9	12228.6	5579.11	2706.88	7715.59	14099	19461.4	17669.6	16069.8	19899.6	27459.3	17767	8543.09	10243.9	11293.4	11959.1	11714.1	-	[M-H-CO2]- 205.072	71	4	Indolelactate;5-Methoxyindoleacetate;Gentianamine;Swietenidin_B	C02043;C05660;C09961;C10741
454	M161T95_1	160.541	1.57957	67.9775	32.2424	39.1001	154.474	0	0	0	16.676	740.947	1550.79	2671.31	950.518	493.662	503.733	745.233	1218.57	590.2	531.835	670.216	923.753	606.771	-	-	4257	0	-	-
455	M161T487	160.84	8.11559	2058.68	2275.04	1920.82	1839.08	1852.8	1486.76	1377.53	1480.39	1830.43	1624.84	2137.85	1950.58	1857.25	2119.69	2513.78	1716.55	4415.46	2000.56	1737.24	1786.67	1474.23	-	[M+Cl]- 125.876	8195	0	-	-
456	M161T44	160.974	0.733317	412.587	821.537	1379.23	1646	2152.69	1359.09	1323.91	889.875	651.625	2534.58	3932.21	461.92	882.643	403.176	325.841	2560.34	1382.73	1212.57	1319.17	1599.22	1484.36	-	-	7877	0	-	-
457	M161T57	161.007	0.94335	3780.07	4230.79	5837.67	6475.91	6855.7	5649.88	3826.08	3374.14	427.082	4537.91	6699.07	1048.87	1155.8	742.072	1045.02	962.843	33380.4	2914.82	2791.22	3148.29	2780	-	-	7595	1	5-Hydroxy-N-formylkynurenine	C05648
458	M161T207	161.022	3.4471	381.118	2265.13	2620.19	3717.53	3509.05	2351.12	880.009	599.157	583.94	522.597	1324.89	3899.04	8339.94	845.956	828.567	4189.32	1931.72	1861.65	1717.95	1862.96	2252.89	-	-	4660	1	Dazomet	C18457
459	M161T270	161.022	4.49317	472.683	1856.78	2409.37	1716.71	483.215	3280.29	11055.5	6482.08	564.859	490.243	498.955	4257.81	9588.93	663.732	792.822	6087.11	2397.23	2391.23	2277.44	2486.16	2383.74	-	-	59	1	Dazomet	C18457
460	M161T67	161.044	1.11757	5625.97	11869.1	10768.4	22002.9	29187.8	17520.6	8095.96	6074.54	129971	157354	175054	76770.7	42285.9	102723	106365	117925	50001.7	51146.9	51408.5	61139.1	62362.8	[25][M]-	-	123	0	-	-
461	M161T95_2	161.044	1.58418	19701.5	24863.6	25747.2	33623.2	35265.4	29998.4	21490.7	20530.3	381271	560518	698416	202661	115932	323158	298279	395839	139618	140500	133301	151115	170747	[26][M]-	[M-H]- 162.051	76	0	-	-
462	M161T143	161.044	2.37995	1703.28	10940.5	12039.2	33045.9	52724.1	42327.8	33284.1	15867.8	3084.66	26161.7	50353.3	25144.4	25130.5	10202	15194.9	42078.4	24457.4	25595	29022.6	33887.8	34359.8	-	-	7520	0	-	-
463	M161T248	161.062	4.13578	5238.73	2906.43	1582.85	924.385	1254.42	1141.95	3758.85	5328.13	3432.25	4500.65	1941.97	1879.58	3436.3	4454.91	3072.12	3787.66	1876.72	1889.18	650.76	2661.04	1233.9	-	-	1783	11	cis-1,2-Dihydronaphthalene-1,2-diol;(1S,2S)-1,2-Dihydronaphthalene-1,2-diol;1,2-Dihydronaphthalene-1,2-diol;Methyl_cinnamate;Isosafrole;p-Methoxycinnamaldehyde;Safrole;4-Hydroxycinnamoylmethane;trans-2-Phenylcyclopropanecarboxylic_acid;Eugenol_quinone_methide;Biotin_amide	C04314;C04514;C06205;C06358;C10472;C10475;C10490;C12088;C15419;C20269;C01893
464	M161T185	161.08	3.08563	3841.39	5539.1	8466.65	6546.96	8275.19	7377.58	4777.64	5478.05	8331.95	6315.19	4322.71	19414	11484.7	18744.8	22958	8829.25	7242.47	7163.9	8181.68	8265.35	7661.09	-	-	5518	0	-	-
465	M161T150	161.08	2.50779	4019.92	2608.71	3973.75	6005.95	5402.79	9311.03	3919.76	3693.92	2868.38	3457.04	1656.96	8407.23	11887.2	4787.01	7805.24	7495.96	4337.56	7012.21	4624.79	5809.75	5094.19	-	-	3309	0	-	-
466	M161T293	161.078	4.87662	84.022	264.096	959.595	2109.39	1301.95	1502.33	534.994	363.533	1275.6	1860.97	2009.61	2801.96	2047.17	2689.94	3608.74	2231.29	1620.18	1515.24	1190.15	1338.14	1424.66	-	-	8363	1	Lemobiline	C10705
467	M161T209	161.08	3.48512	483.108	640.74	779.551	4917.85	7041.44	4440	3656.39	2014.56	651.627	321.365	205.537	4059.03	6944.85	1105.76	1829.88	3511.79	2605.35	2778.41	2868.44	3197.84	3818.27	-	-	7041	0	-	-
468	M162T487	161.848	8.11833	1088.41	1224.53	1216.18	1045.5	1109.34	1395.78	1078.92	961.479	998.503	1163.63	798.83	1305.53	1321	1075.94	1574.49	1467.21	1271.34	996.396	976.542	1174.32	1281.75	-	-	8204	0	-	-
469	M162T226	162.021	3.76633	1411.53	15160.2	20328.4	37750.9	43281.2	37423.1	11347.1	8332.03	10920.5	6302.33	18301.4	43359.9	23891.5	11188.5	31409.6	41873	20795.5	20812.6	39232.5	44545.9	25894	-	-	8523	2	Dyphylline;10-Hydroxycarbazepine	C07819;C07493
470	M162T333	162.021	5.55238	252.075	6315.62	10293.7	11168.3	9108.84	6516.82	1905.23	1276.1	3027.95	4094.34	6198.88	4985.2	3890.8	5607.07	4270.41	4179.54	3155.92	3912.83	8388.31	5495.14	10218.7	-	-	262	1	Dyphylline	C07819
471	M162T372	162.021	6.1995	614.296	3430.97	7133.1	8433.21	9369.25	7839.93	4081.6	1194.31	3655.66	5336.96	6461.66	7795.97	8831.12	5884.37	8588.88	8097.94	4856.51	4889.11	5086.03	5427.13	5232.65	-	-	8862	2	Dyphylline;10-Hydroxycarbazepine	C07819;C07493
472	M162T430	162.021	7.17278	0	871.72	1137.5	7914.71	11733.6	8732.92	1105.74	230.353	865.414	585.045	355.673	4337.38	6313.1	894.799	1257.08	2583.38	3450.29	2780.63	3098.53	2877.81	3813.52	-	-	2221	3	3-beta-D-Galactosyl-sn-glycerol;2-O-(alpha-D-Glucopyranosyl)glycerol;Dyphylline	C05401;C11546;C07819
473	M162T356	162.021	5.93727	44.2783	536.284	1098.36	7769.1	14188.4	7932.42	1201.74	562.509	944.62	2696.24	4865.59	8984.02	11795.5	3510.63	4819.94	8124.4	3921.53	4271.94	4242.5	5133.51	4780.57	-	-	7166	2	Dyphylline;10-Hydroxycarbazepine	C07819;C07493
474	M162T274	162.021	4.56618	198.681	6656.22	7506	10748.6	21279.8	7489.74	4544.65	2268.8	1495.53	1505.47	1439.6	7129.46	7786.9	7662.68	6927.01	5024.31	4624.82	4731.84	4670.88	5597.51	6040.88	-	-	74	2	Dyphylline;10-Hydroxycarbazepine	C07819;C07493
475	M162T95	162.047	1.5874	1435.6	1801.38	2114.39	3377.08	2590.36	2310.54	1287.36	2093.09	28363.5	34002.7	43781.2	15236.7	8315.73	22215.5	20097.3	26539.1	9340.9	9420.2	8643.92	11609.6	11525.2	[26][M+1]-	-	76	0	-	-
476	M162T67	162.047	1.11757	241.159	529.374	1031.82	1550.99	1688.22	1140.55	658.785	513.754	8715.36	11279.1	12289.1	6525.82	3697.54	6818.88	7360.2	8068.51	3900.57	3622	3489.75	4604.92	4344.04	[25][M+1]-	-	123	0	-	-
477	M162T186	162.083	3.09299	334.991	468.636	509.824	825.24	289.835	536.752	470.954	447.478	463.808	503.895	415.136	1718.32	857.756	1534.29	2180.47	849.526	914.207	499.109	810.085	772.588	454.289	-	-	105	1	(9Z)-Hexadecenoic_acid	C08362
478	M163T487	162.837	8.11058	1667.88	1886.67	1615.63	1654.64	1429.01	1480.95	1208.68	1082.01	1991.17	1609.17	1257.83	2676.08	1844.47	1247.1	1528.64	2061.62	3329.04	1929.37	1868.12	1793.97	1278.57	-	[M-2H+K]- 125.876	8195	0	-	-
479	M163T56	163.023	0.929208	18587.9	30291.7	35670	27292.3	19942.6	18584.4	12779.8	13968	10460.6	15823.3	19271.3	15422.1	16337	14589.5	14779.1	18948.2	15788.6	18185.5	15960.4	21495.7	20944.5	-	-	8110	1	1-(beta-D-Ribofuranosyl)-1,4-dihydronicotinamide	C15497
480	M163T255	163.038	4.25582	31780.5	85102.1	146581	190515	41075.2	67784.8	157989	102139	277044	314260	324848	150524	99699.4	294243	248823	223658	105799	105196	129613	193035	137167	[27][M]-	-	1057	0	-	-
481	M163T182	163.038	3.03462	8454.56	8894.73	8812.88	8655.74	9354.36	10622.3	5744.53	8013.56	17163.6	18166.2	16200.6	12609.1	16889.2	13196.3	10235.7	15822.7	9369.14	10483.7	9887.59	10260.9	10570.4	-	-	4520	0	-	-
482	M163T196	163.038	3.26393	6935.07	17233.9	22811.1	29670.4	37910.5	26245.1	10715.8	8272.17	25059.4	31510.7	39486.9	20833.1	19974.2	24334.3	21925.2	25341	19430.8	21466.6	17333.5	24823.8	23182.5	[28][M]-	-	1297	0	-	-
483	M163T236	163.038	3.93794	1870.78	4044.08	4473.86	17624.5	31099	20972	3191.04	2551.47	13873.3	13813.4	15819.9	68148.7	57127.9	50801.9	72270	37299.9	20274	21061.2	20555.1	24160.9	25444.4	-	-	245	0	-	-
484	M163T361	163.038	6.01125	1004.86	1293.96	1167.24	4143.61	7313.25	3857.59	1332.7	1047.54	2463.53	2678.47	2939.44	10847.1	8941.5	8861.72	9919.42	6106.98	3892.88	4007.49	5040.53	6014.28	4292.17	-	-	7118	2	5-Fluorodeoxyuridine;5'-Deoxy-5-fluorouridine	C11736;C12739
485	M163T95	163.048	1.58557	489.804	819.657	669.633	847.699	1076.49	1099.34	790.525	537.583	4843.25	6399.46	8433.5	3100.83	1423.65	4257.98	3995.87	4671.98	1658.7	1725.48	1783.21	2253.64	2225.21	[26][M+2]-	-	76	0	-	-
486	M163T59	163.059	0.990933	3070.21	9709.68	14877.1	12643.9	10794.6	7815.48	4619.66	3738.28	1453.49	871.587	966.823	1221.43	1976.64	3481.4	4430.85	1862.95	3913.02	3318.25	4795.81	3035.6	3192.03	-	-	945	3	N-Methyl-N'-nitro-N-nitrosoguanidine;N-Acetyl-D-tryptophan;Mephobarbital	C14592;C03137;C07829
487	M163T396	163.111	6.59965	464.622	398.524	453.829	1171.19	882.108	822.814	1052.36	638.276	3567.76	2679.08	1592.78	6519.92	9110.99	4397.7	4641.51	5692.19	2352.8	2266.41	2502.47	2707.05	3099.14	-	-	5632	0	-	-
488	M164T487	163.845	8.11683	1136.64	975.224	1286.49	1013.78	1016.77	1076.49	786.039	756.25	1152.21	1065.21	793.75	1296.56	1256.14	1302.29	1527.77	1289.41	1349.62	848.801	915.304	1094.09	1291.49	-	-	8205	0	-	-
489	M164T488	163.895	8.13713	2449.13	2472.06	2410.77	2662.61	2872.47	3097.94	2732.76	2988.01	2275.79	2393.73	2906.64	2379.01	3076.21	2955.88	2962.44	2988.45	1487.26	1533.37	1582.42	3208.01	3169.37	-	-	8252	0	-	-
490	M164T14	163.939	0.239167	317.177	337.749	267.875	226.246	494.8	252.824	214.197	499.145	335.984	471.13	330.133	245.024	324.975	408.316	499.058	281.721	304.239	432.826	237.177	220.083	204.726	-	-	9274	0	-	-
491	M164T39	163.939	0.657733	561.71	916.888	652.852	596.165	1091.01	482.094	487.829	484.825	846.351	1641.51	883.908	497.659	812.266	728.307	640.256	785.204	1525.76	418.346	531.938	517.408	560.307	-	-	335	0	-	-
492	M164T55	164.026	0.914783	730.162	1547.55	2021.04	1232.14	987.88	1020.11	527.182	943.875	577.97	1008.41	653.486	746.32	1299.84	780.68	642.97	1253.98	1111.17	634.63	1048.32	1031.81	1190.16	-	[M+2Cl]2- 258.103 [M-H+Cl]2- 294.078	6725	2	C20819;Cyanthoate	C20819;C18974
493	M164T269	164.033	4.47987	6076.25	43114.5	56939.9	38884	19512.9	17283.8	12363.2	8821.56	45670.7	86756.5	121609	33110.1	33212.9	42595.1	33931.4	63234.3	34720.3	33155.2	38759.8	40058.1	37477	[29][M]-	-	5059	0	-	-
494	M164T255	164.041	4.25397	3386.49	10220.2	11243.7	6955.65	4678.09	8771.81	16612.7	12126.7	26023.1	30002.6	37790.5	16978.2	12309.5	27827.2	27105.5	22500.8	12602.4	12494	12407.9	14157	13599.4	[27][M+1]-	-	1059	0	-	-
495	M164T196	164.041	3.25867	1015.53	1691.58	3098.84	2051.87	4568.45	3797.96	946.746	589.436	2819.03	2209.8	4705.53	4225.54	2003.65	3340.7	2165.5	3736.44	1845	1570.42	3565.05	2863.98	2204.99	[28][M+1]-	-	1251	0	-	-
496	M164T86	164.056	1.4256	1076.17	770.744	697.885	1487.45	2185.22	1765.33	1037.52	1327.97	1747.26	1027.79	913.059	2710.77	2137.14	2306.23	2773.65	2560.25	1432.31	1458.03	1462.22	1829.26	1846.23	-	-	6454	17	D-Arabinono-1,4-lactone;2-Dehydro-3-deoxy-L-arabinonate;Citramalate;(R)-2-Hydroxyglutarate;L-Arabinono-1,4-lactone;D-Xylonolactone;(R)-2-Methylmalate;(S)-2-Methylmalate;2-Hydroxyglutarate;D-Xylono-1,4-lactone;L-Xylono-1,4-lactone;(S)-2-Hydroxyglutarate;2-Dehydro-3-deoxy-D-xylonate;L-Arabinono-1,5-lactone;L-threo-3-Methylmalate;D-threo-3-Methylmalate;D-erythro-3-Methylmalate	C00652;C00684;C00815;C01087;C01114;C02266;C02612;C02614;C02630;C02753;C02994;C03196;C03826;C05405;C06029;C06031;C06032
497	M164T142	164.07	2.36142	6840.22	6777.09	5222.9	7746.45	7913.63	8683.34	6580.1	7045.48	9806.81	13047.9	15103.7	46812.3	20803.8	48635.2	73065.4	19241.1	13999.6	14495.1	14896.6	16684.4	10869.9	-	-	3828	1	13-Apo-beta-carotenone	C20696
498	M164T266	164.07	4.43527	322.23	1239.7	2632.83	3902.91	3911.79	2830.77	1243.75	660.917	1831.27	1672.88	2536.76	5054.23	6518.37	3126.56	3496.01	6902.24	1744.16	2159.92	4251.94	3117.18	3434.19	-	-	6931	1	13-Apo-beta-carotenone	C20696
499	M165T487_1	164.834	8.1085	546.646	334.543	478.88	355.117	323.734	575.128	459.162	391.203	505.082	404.653	443.486	632.709	488.02	516.815	605.88	803.108	1151.18	581.138	600.31	459.24	410.406	-	-	8192	0	-	-
500	M165T533	164.925	8.87725	695.741	1423.56	994.27	615.279	1649.57	1668.82	1463.34	1098.83	1513.11	1090.56	492.835	1362.22	2498.28	982.13	1140.9	1003.29	1053.63	989.463	1113.05	687.565	912.964	-	-	264	0	-	-
501	M165T510	164.925	8.49693	2613.93	3130.47	1798.53	1904.66	3014.43	4433.22	1908.22	1469.26	1230.28	1310.58	2499.17	1910.33	1729.92	924.032	1654.13	2824.12	950.812	1458.09	2702.99	7201.57	1704.73	-	-	324	0	-	-
502	M165T487_2	164.925	8.1171	7896.35	7814.77	7844.61	7387.97	7032.15	8510.11	7639.91	8589.95	8356.3	9636.44	10030.3	7553.75	8335.41	7376.28	8009.05	11485	8103.13	6168.76	7496.08	9864	10206.8	-	-	8208	0	-	-
503	M165T45	164.933	0.754017	976.895	537.908	1132.15	1415.71	1424.7	1644.42	2964.69	4215.32	1215.35	2286.37	2487.81	455.025	465	1953.17	1431.59	1609.82	893.585	471.467	2313.84	1021.39	2158.04	-	-	8562	0	-	-
504	M165T49	164.955	0.822517	5175	1974.9	95569.2	85212.5	4827.83	5503.02	6167.72	63431.8	6042.93	6041.14	5560.49	3735.06	4712.97	5785.95	3576.72	5651.29	4457.1	4795.62	4477.13	6356.06	4721.88	-	-	6784	0	-	-
505	M165T211	165.017	3.51273	5327.16	11371.2	12729.4	6001.89	4387.81	6100.8	5178.07	6433.7	1927.42	1735.94	1142.57	8990.73	6783.27	6189.28	9157.7	4040.28	5591.02	5791.26	6687.94	7588.37	6716.35	-	-	1844	0	-	-
506	M165T98	165.018	1.62858	2145.6	2514.63	1381.93	6445.73	5415.19	4268.16	1397.94	1973.9	1266.5	617.194	1339.86	2661.94	3762.06	2537.15	2886.69	2088.81	2814.71	3245.01	2618.79	3860.76	3190.89	-	-	9055	6	Phthalate;4-Hydroxyphenylglyoxylate;Terephthalate;3-Formylsalicylic_acid;4-Formylsalicylic_acid;Pyridoxine_phosphate	C01606;C03590;C06337;C14096;C14100;C00627
507	M165T70	165.017	1.17008	481.445	5477.63	1081.26	2225.9	3893.48	2056.46	3070.99	2280.27	921.175	1377.37	1839.29	763.336	601.02	2700	1284.87	498.618	1381.78	779.7	1818.21	563.872	1312.65	-	-	8758	0	-	-
508	M165T53	165.039	0.88795	49531.4	139747	193959	163119	143895	133470	83978.4	75216.9	41134.6	41595.3	46417.5	87655	100202	72814.4	87950.5	87548.5	98317.3	96654	106486	122495	115149	[30][M]-	[M-H-C6H10O4]- 312.108	104	0	-	-
509	M165T268	165.037	4.46622	616.562	3984.86	7361.55	3654.64	2098.9	1580.83	2102.98	1076.83	5933.7	8065.61	10882	2145.92	4154.48	3183.61	3494.49	7046.74	3759.34	2898.52	4033.55	4848.11	4419.67	[29][M+1]-	-	5060	0	-	-
510	M165T263	165.054	4.39155	56193.8	52727.5	50183.2	54570.5	59753.4	57057.9	43823.8	51218	359073	283852	222226	405010	382194	407695	465417	330689	157461	163928	155428	185105	192182	[31][M]-	-	3998	2	Nereistoxin;Diethyldithiocarbamic_acid	C11474;C19150
511	M165T103	165.054	1.71563	12206.3	15846.6	12918.5	7192.11	2130.22	4172.22	3355.15	12186.3	329.044	176.481	214.244	1390.31	2273.16	590.462	796.16	1306.09	3794.84	3658.66	4758.42	4825.39	4300.28	-	-	1677	2	Nereistoxin;Diethyldithiocarbamic_acid	C11474;C19150
512	M165T245	165.054	4.0771	39760.8	20357.9	15512	13130.6	10998.8	12380.6	16344	28968.9	11193.7	7996.28	4470.44	1350.15	378.964	588.186	24547.7	8266.22	14831.6	13152.3	11559.2	16992.3	13957.2	-	-	4842	2	Nereistoxin;Diethyldithiocarbamic_acid	C11474;C19150
513	M165T55	165.075	0.9136	350.655	548.717	751.895	1685.41	3129.49	1280.11	725.786	838.588	439.9	496.147	946.288	840.813	1931.94	964.218	1012.79	1221.46	743.037	888.651	1076.28	1138.12	940.474	-	-	6747	0	-	-
514	M165T142	165.073	2.36413	784.226	557.604	1218.42	907.835	775.548	730.4	660.413	965.964	1042.07	1199.25	1538.1	4853.48	2008.29	4750.62	6809.94	2079.84	1698.28	1710.13	1772.7	1987.94	1899.69	-	-	3815	0	-	-
515	M165T403	165.09	6.7246	1047.89	946.68	865.648	760.326	947.894	1245.79	731.911	793.184	925.133	1164.35	1303.78	940.544	1424.83	892.678	1392.3	611.092	942.442	1072.13	724.23	1058.02	1216.66	-	-	5253	5	Cyromazine;3-Methyladenine;1-Methyladenine;7-Methyladenine;6-Methylaminopurine	C14147;C00913;C02216;C02241;C08434
516	M165T305	165.126	5.08832	175.314	2680.7	4162.52	2058.92	2025.29	750.949	658.865	370.2	1502.46	1095.78	1337.3	2044.21	2178.83	2076.33	2134.3	2038.3	1200.62	1363.79	1535.63	1312.03	1475.21	-	-	5453	0	-	-
517	M165T387	165.126	6.45723	233.917	1102.78	1434.05	966.239	188.834	2597.58	4541.63	3314.93	1283.29	834.96	970.505	5884.13	8921.94	1382.25	1869.88	5477.79	2579.29	3666	2805.21	2960.11	2943.83	-	-	1236	0	-	-
518	M166T487	165.842	8.11067	289.414	381.106	435.544	351.777	206.812	275.495	322.52	321.056	349.577	269.951	240.735	298.611	288.078	412.96	411.507	516.875	369.792	235.813	287.21	306.733	340.56	-	[M-H]- 166.841	8192	0	-	-
519	M166T488	165.892	8.13797	1002.07	1041.27	909.735	933.632	1119.58	1355.09	1360.06	1112.35	739.042	912.464	860.491	925.324	1100.18	1007.13	875.551	1071.62	531.52	576.42	658.523	1065.6	1232.16	-	-	8212	0	-	-
520	M166T55	166.016	0.911033	5475.91	10209.4	12470	34351.3	46775.7	34687.1	9844.06	7376.95	7831.3	12344.4	20741.7	21964.7	31815	15999.2	15789.7	30951.1	20184.4	20553.7	20851.5	26927.6	25811.5	-	-	6724	3	Quinolinate;o-Nitrobenzoate;4-Nitrobenzoic_acid	C03722;C16234;C18625
521	M166T53	166.042	0.89095	2791.04	9027.69	11809	11888.9	8783.22	7222.33	5481.56	4833.03	2442.92	2143.77	2702.25	4752.05	5690.05	4151.26	5232.06	5596.38	6001.27	5460.92	6197.33	6339.34	5688.06	[30][M+1]-	-	104	0	-	-
522	M166T263	166.057	4.39155	5431.84	4812.83	5589.15	6245.07	6041.9	6204.21	4752.93	4932.18	36127.3	24422.2	21164.5	44055.4	37858.6	42358.1	42119.1	30760.8	14359.9	16308.7	16860.1	19096.8	20617.9	[31][M+1]-	-	3998	0	-	-
523	M166T336	166.085	5.59649	297.406	1682.25	2527.25	3068.35	5655.15	4053.81	2501.77	1534.62	1369.38	1078.74	986.212	10066.4	13449.6	4055.77	6659.19	8954.49	4276.15	3874.4	3640.83	4615.86	4735.88	-	-	4209	1	4-Dodecylphenol	C14245
524	M167T516	166.922	8.60168	318.922	339.913	514.755	519.382	128.291	482.381	576.258	566.801	387.386	361.863	474.811	801.888	1805.37	409.959	384.421	448.293	382.223	103.461	326.384	806.98	386.284	-	-	9252	0	-	-
525	M167T487	166.922	8.11435	2463.45	3065.76	2801.7	2495.11	2330.13	2647.88	2479.12	2404.27	2785.67	2524.54	2940.08	2992.32	2752.05	4264.66	2862.14	2919.73	2523.11	2102.97	2322.95	2598.53	3225.1	-	-	8253	0	-	-
526	M167T71	166.996	1.17955	1055.93	2319.24	1631.27	2851.3	44749.7	1137.91	591.617	548.119	97837.8	1975.57	1141.13	853.993	1721.01	2543	2221.92	2031.79	1103.03	68929.3	2723.75	835.67	356.977	-	-	8442	0	-	-
527	M167T81	167.019	1.34272	11439.4	76966.1	129240	137888	131227	117397	83346	58301.8	304555	113656	100824	80908.4	140193	346635	217373	169576	131752	170039	158200	185970	185680	[32][M]-	-	3915	0	-	-
528	M167T59	167.019	0.979117	9799.47	67676.4	92314.5	93258.7	89639.4	87477.8	75896.2	47105.3	184563	199839	208512	116428	96318.5	160834	144250	158255	98535.8	93161.9	102071	112419	111196	[33][M]-	[M-H]- 168.029	10	0	-	-
529	M167T227	167.033	3.78063	37585	45983.8	53926.9	75623.4	117931	78835.7	28853.8	34006.5	1790.32	2394.09	3250.79	12000.1	21972.5	4007.11	4437.79	11412.2	37140.6	37562.5	41870	46519.1	44121.2	[34][M]-	-	84	0	-	-
530	M167T101	167.033	1.6818	10578.6	14556	7633.15	1048.88	16107.1	16908.3	9996.04	9309.67	2225.08	1780.09	47482.4	9120.3	12204.2	3349.34	5895.21	8759.37	15916.2	15501.8	14322.1	15407.6	13875	[35][M]-	-	222	0	-	-
531	M167T53	167.043	0.890967	712.758	2400.43	3080.22	5491.45	5959.36	4257.15	1462.45	1196.84	758.361	1727.56	2325.22	2914.3	4520.42	2300.69	3694.22	3496.57	2570.78	2383.17	2807.36	3420.46	3094.55	[30][M+2]-	-	104	0	-	-
532	M167T162	167.044	2.70467	4309.4	11163.3	19687	15364.6	13072	11136.7	20762.4	12772.3	2816.49	3116.39	4674.14	16434.3	13785.8	11309.6	21401.3	10653.4	8111.23	7309.52	7621.27	8409.95	7252.86	-	-	7224	6	Feruloylputrescine;5-Hydroxy-N-formylkynurenine;4'-O-Methylisoflavone;1-[2-(4-Hydroxyphenyl)-1-benzofuran-3-yl]ethanone;7-Methoxyisoflavone;3'-Methoxyflavone	C10497;C05648;C03074;C15111;C15616;C20872
533	M167T263	167.059	4.38703	355.546	696.9	532.568	777.79	881.021	454.679	800.116	477.101	3164.3	3086.1	2164.81	3240.9	4187.61	5267.47	4382.05	3773.28	1706.77	1712.77	2111.93	1985.12	1585.98	-	-	8460	5	N-Cyclopropylammelide;D-Ornithine_hydrochloride;Anatoxin_a(s);Trinexapac-ethyl;Grandinol	C14149;C11320;C19998;C18541;C20207
534	M167T344	167.105	5.73183	678.907	9549.72	16172.4	10488.3	7982.84	7822.38	3290.13	2233.08	1140.81	1405.9	1448.63	1587.77	1921.1	2391.58	3953.27	1423.24	4366.44	4696.9	4348.31	4973.45	5580.95	-	-	6701	1	N3-Metyladenine	C05026
535	M167T332	167.106	5.53127	1067.71	2877.31	4742.8	4757.62	3257.77	2685.74	1309.71	1445.68	1924.75	1231.82	1236.9	3420.31	4079.4	2858.54	2453.47	2178.74	2279.7	1848.59	2160.33	2088.53	2349.6	-	-	7550	1	N3-Metyladenine	C05026
536	M167T413	167.105	6.89052	606.38	463.616	201.218	384.638	662.486	242.989	609.189	483.601	1200.09	1375.7	794.636	1352.05	1853.78	3046.83	2678.68	1194.02	592.961	1126.08	765.527	1036.37	967.715	-	-	3017	1	N3-Metyladenine	C05026
537	M167T345	167.142	5.75037	499.288	7250.55	11886.4	8365.74	6586.2	5519.01	2635.8	1531.88	741.944	845.929	868.432	1633.34	1521.55	1286.22	1959.42	1202.06	615.708	614.577	684.106	866.438	504.863	-	-	6353	0	-	-
538	M168T81	168.022	1.34365	1020.01	6603.09	5176.65	8552.12	9215.57	7189.12	5284.28	4364.19	13581.5	13333.2	9564.27	4473.65	17239.5	31328.1	10059.4	13132.5	10264.1	10486.6	11334.7	12437	9727.32	[32][M+1]-	-	3915	2	4-Chloroacetanilide;o-Chloroacetanilide	C14494;C14619
539	M168T157	168.028	2.62208	2207.76	3912.95	5715.62	8531.49	12157.3	20022.9	49133.2	29147.5	488.463	1310.58	1771.19	14502.7	9391.19	11822.2	18318.2	5813.9	10228.3	11510.3	10648.3	11757.5	14504.7	[36][M]-	-	2893	0	-	-
540	M168T59	168.022	0.979117	793.656	4526.14	6270.73	6420.54	4844.36	6230.93	5985.85	2960.04	8566.57	12566.4	13974.8	7383.99	5138.25	9624.62	9528.3	9920.47	6754.92	6077.49	6166.52	5677.75	6848.56	[33][M+1]-	-	10	2	4-Chloroacetanilide;o-Chloroacetanilide	C14494;C14619
541	M168T228	168.036	3.79655	3424.91	5270.43	6472.7	8970.7	12288.3	8168.06	3599.95	3009.01	128.003	169.79	382.922	1741.6	2491.72	649.645	838.868	815.258	3721.09	3769.58	3232.45	4766.36	4157.4	[34][M+1]-	-	84	2	Thiopurine;6-Mercaptopurine	C01756;C02380
542	M168T101	168.036	1.68859	1062.61	658.6	1721.87	1460.22	1278.57	943.473	207.973	581.822	1044.91	892.908	1108.9	1190.14	2668.6	696.075	1078.21	1667.73	764.811	1741.14	2067.44	2187.61	1269.51	[35][M+1]-	-	222	2	Thiopurine;6-Mercaptopurine	C01756;C02380
543	M168T234	168.065	3.8918	130.368	60.4685	0	1467.67	2678.11	2914.18	490.295	465.367	1527.77	1074.68	537.962	2030.51	2919.65	1759.14	1782.56	2296.69	986.627	1296.5	1208.87	1620.35	1380.82	-	-	7845	3	Juvenile_hormone_II_acid;Juvabione;Juvenile_hormone_III	C04834;C09693;C09694
544	M168T208	168.064	3.47283	388.733	3189.55	2860.88	2239.38	1149.47	2791.08	2445.72	1750.14	496.472	576.409	626.22	1566.67	1382.38	1421.72	1995.67	804.411	1407.46	686.082	1786.59	1963.36	1648.44	-	-	7055	3	Juvenile_hormone_II_acid;Juvabione;Juvenile_hormone_III	C04834;C09693;C09694
545	M168T49	168.076	0.8099	656.075	1355.89	2888.05	1006.31	2497.29	2831.19	3873.76	2354.21	3473.4	6641.01	7911.77	17107.7	18134.7	9849.21	17787.9	13590.7	4976.74	5421.33	5395.2	6660.06	6707.72	-	-	8569	0	-	-
546	M169T55	168.979	0.915925	27339.6	30444.4	31620.8	23135.8	18712.8	20829.8	17200.5	18854	5269.54	9431.47	9801.02	5337.36	4704.24	7835.72	7677.8	7487.03	10968.4	12238.9	10991.8	12040.9	13501.5	-	-	6748	1	3,3'-Dichloro-4,4'-diaminodiphenyl_ether	C19226
547	M169T157	169.031	2.62193	371.238	1186.01	2484.77	2543.37	3015.52	1797.76	3816.01	2455.71	395.609	488.351	672.067	694.396	820.677	1161.39	1846.86	483.235	1224.65	423.656	635.627	882.087	1114.23	[36][M+1]-	-	2893	0	-	-
548	M169T112	169.049	1.86708	515.903	2108.69	2646.36	3544.81	3574.35	3389.33	1813.1	987.491	1639.34	2455.03	3065.01	2318.3	3031.94	2111.53	2013.76	2795.11	1779.39	1300.5	1639.95	1255.95	3505.54	-	-	8993	3	Daimuron;Methyldymron;4,4'-Bis(dimethylamino)benzophenone	C18427;C18792;C19266
549	M169T54	169.06	0.892175	422.472	633.595	421.264	510.76	706.583	495.092	77.1962	286.766	2398.31	1671.24	1219.54	6299.52	6538.53	4323.26	6068.22	3718.11	781.173	676.282	1139.04	1327.67	1026.48	-	-	104	4	N-Nitrosoguvacoline;3-Methoxyestra-1,3,5(10),16-tetraene;4-[1-Ethyl-2-(4-methylphenyl)butyl]phenol;Dimethachlor	C19482;C15107;C15217;C18718
550	M169T296	169.085	4.93058	1826.6	4235.03	5517.9	5607.73	3063.86	3525.34	3755.9	2530.96	1922.6	2386.45	2956.32	2817.99	2427.42	2951.82	2539.02	2189.77	2674.52	3192.19	3409.05	3658.58	2735.02	-	-	3288	1	4,6-Diamino-5-formamidopyrimidine	C06502
551	M169T358	169.121	5.95885	1106.58	4244.69	7044.82	3689.25	1771.26	2627.18	4376.73	3380.11	2945.05	1880.88	1462.24	4020.81	4318.9	3027.17	3726.69	3073.68	2968.8	2337.9	2911.84	3221.55	3634.65	-	-	7468	1	N-Guanylhistamine	C07454
552	M169T431	169.157	7.18852	8466.67	6768.92	5995.39	1299.1	1906.66	1350.89	4809.53	7633.35	6152.07	6912.67	4521.31	3818.69	1514.82	6552.7	5628.95	3479.95	3382.59	3180.48	3060.17	3488.93	5207.82	-	-	2278	0	-	-
553	M170T132	170.044	2.20309	1056.72	14657.1	25796.8	16273.8	12808.8	9925.33	4432.94	2817.42	355.252	699.635	856.635	1601.37	2599.05	811.122	1136.52	1843.06	6215.21	6530.41	6501.09	7760.56	7769.8	-	-	8478	0	-	-
554	M170T258	170.08	4.3018	1577.78	1610.78	2520.19	47750.6	97513	66228.4	11705.4	8187.91	103178	62362	30396.1	86539.3	121416	73978.6	43340	87075.9	40275.1	42428.3	40934.2	44279.6	49945.8	[37][M]-	-	5934	0	-	-
555	M171T486	170.868	8.1076	919.683	831.541	574.167	629.726	918.279	694.151	614.88	963.438	1061.49	826.26	862.384	924.41	687.653	738.311	832.876	938.289	1337.1	968.109	846.325	726.396	687.304	-	-	8254	1	Hexachloro-1,3-butadiene	C11091
556	M171T50	170.9	0.835525	2361.16	744.053	159.47	530.871	738.014	2675.21	6256.83	5167.29	12306.2	12063.5	11903.5	10716.4	11646.2	14118.4	12172.8	13185.4	7957.77	6886.08	7767.61	9376.5	8051.68	-	-	6614	0	-	-
557	M171T170	170.974	2.83856	1311.39	1462.63	2182.88	2381.26	1054.08	1447.26	872.558	1337.66	924.868	455.834	542.3	719.924	1308.79	543.668	503.385	610.47	1226.62	1334.18	1901.03	765.136	1234.62	-	-	6980	0	-	-
558	M171T178	171.01	2.97385	5673.11	2705.48	1288.03	751.041	1149.52	1007.39	1174.07	3528.89	1604.3	1389.78	980.079	1897.32	909.166	961.678	689.54	1361.81	1286.67	1388.68	2599.42	1510.18	1577.85	-	-	7773	3	1,2-Bis(4-nitrophenyl)ethane;(1R,10aS)-1,4,10,10a-Tetrahydrophenazine-1,6-dicarboxylate;Thienamycin	C14589;C21409;C06664
559	M171T88	171.039	1.461	927.605	8247.42	15260	11204.3	11695.6	7764.4	2850.75	2005.52	5362.91	6633.84	8394.67	4473.61	7644.07	4175.38	3864.32	8092.98	6537.29	5987.39	6240.78	6857.65	8207.26	-	[M-H-CH4]- 188.077	4469	0	-	-
560	M171T300	171.042	5.0032	743.806	1369.72	1824.78	1387.08	1662.7	694.025	680.46	618.936	569.136	655.646	638.775	1043.03	821.244	428.079	556.792	577.08	420.208	844.192	668.051	924.48	1255.13	-	-	54	6	Hydantoin-5-propionate;(R)-AMAA;3-(5-Oxoisoxazolin-2-yl)-L-alanine;3-(5-Oxoisoxazolin-4-yl)-L-alanine;4-Nitrocatechol;2,6-Dihydroxynicotinate	C05565;C13739;C20892;C20893;C02235;C15523
561	M171T65	171.039	1.08203	525.224	7170.5	12271.3	10473.6	7533.57	5220.66	1852.66	1300.73	4623.46	3840.37	5053.33	3834.72	3493.64	2499.24	4040.48	4173.62	8238.95	4133.33	3913.97	5193.84	5257.22	-	-	95	5	2,2-Dimethyl-8-prenylchromene_6-carboxylic_acid;Methallenestrilphenol;(+)-Methallenestrilphenol;(-)-Methallenestrilphenol;Northienamycin	C09003;C14719;C14888;C15153;C17369
562	M171T238	171.064	3.97425	3216.09	14111.8	20111.2	28732.4	41061.8	32314	13699	8142.68	7651.09	5725.78	5260.78	22657.2	28838.6	12288.2	14314.7	17632.4	17158.5	16379.4	16149.7	18898.9	20077	[38][M]-	[M-H]- 172.07	4275	0	-	-
563	M171T108	171.064	1.80549	688.876	4202.98	4749.7	6334.83	6924.61	4278.91	3001.82	2404.94	7472.69	10319.5	10448.9	8566.39	12010.1	12168.6	11352.1	12143.5	5120.64	10977.4	10778.2	6308.54	12355.2	-	-	310	2	beta-Obscurine;Fluenetil	C09890;C19031
564	M171T145	171.065	2.41463	1158.45	3266.06	3141.5	3404.53	2676.87	3543.46	1389.6	1516.12	2974.31	3655.7	4123.9	3977.68	3245.58	3465.64	3891.56	3357.54	2099.63	2960.39	2994.43	2430.27	2795.6	-	-	7732	2	beta-Obscurine;Fluenetil	C09890;C19031
565	M171T258	171.083	4.30393	866.01	2295.56	1230.01	5941.59	9830.87	6674.8	2078.14	1667.65	10774.1	7279.8	1951.43	9947.76	12896.5	7462.42	4543.69	8994.41	5963.79	4382.02	4908.85	6290.61	4808.75	[37][M+1]-	-	5935	0	-	-
566	M171T349	171.1	5.8202	10942.2	6281.76	6961.53	5742.2	5516.38	7635.74	11207.1	8676.27	13308.4	8924.39	9382.43	12952	11883.1	8907.64	8564.06	15985.5	6445.64	4775.97	5488.3	7590.32	9778.85	-	-	5799	3	Deisopropylhydroxyatrazine;Cicutoxin;Enanthotoxin	C06557;C08402;C20044
567	M171T240	171.1	3.99687	1093.1	14491.1	19860.2	1673.31	2390.49	3528.54	5982.71	4015.6	7811.59	5486.91	4513.78	22786	27991.4	11737.9	1663.16	17099.8	1502.28	1913.37	1976.5	1973.31	1503.86	-	-	4286	3	Deisopropylhydroxyatrazine;Cicutoxin;Enanthotoxin	C06557;C08402;C20044
568	M171T329	171.101	5.48503	7452.46	6931.46	6420.93	7003.79	8607.76	10261.8	13739.6	31470.9	7871.18	7832.19	6009.42	8177.1	7422.12	9055.53	9211.83	7109.17	7090.29	7624.6	8836.01	9216.65	9458.65	-	-	9009	3	Deisopropylhydroxyatrazine;Cicutoxin;Enanthotoxin	C06557;C08402;C20044
569	M172T57	172.023	0.9572	1033.49	1135.12	1330.23	2914.65	4011.43	4323.35	2225.36	2300.2	877.887	740.615	1635.15	3449.38	1739.62	3153.11	2459.1	1859.12	2406.68	2418.72	2345.62	2012.03	2674.43	-	-	5332	1	Dikegulac	C18825
570	M172T239	172.068	3.98477	2828.76	1953.34	2250.34	3045.64	3663.75	3519.58	1363.43	1153.73	964.64	938.008	87939.2	1868.26	2995.67	1042	2430.7	1144.19	1401.63	1780.46	1489.98	2149.93	2825.45	[38][M+1]-	-	4328	0	-	-
571	M172T64	172.06	1.05943	754.121	1152.3	1037.08	6427.37	7656.76	3915.58	1399.44	878.136	995.701	1535.29	680.663	5360.61	6252.67	1449.84	1705.13	3742.05	1922.5	2554.86	2096.54	3886.16	3649.76	-	-	1598	14	N-Acetyl-L-glutamate_5-semialdehyde;5-Deoxy-5-aminoshikimic_acid;(2S,5S)-trans-Carboxymethylproline;2-Aminovalienone;3-Methyl-cis,cis-hexadienedioate;(2S,3S)-2,3-Dihydro-2,3-dihydroxybenzoate;3-Methylmuconolactone;4-Methylmuconolactone;1,6-Dihydroxycyclohexa-2,4-diene-1-carboxylate;2-Hydroxy-6-keto-2,4-heptadienoate;(1R,6S)-1,6-Dihydroxycyclohexa-2,4-diene-1-carboxylate;2-Hydroxy-5-methyl-cis,cis…	C01250;C12121;C17366;C21248;C04112;C04171;C04558;C04559;C04634;C06210;C06321;C06760;C18311;C20710
572	M172T145	172.06	2.41437	422.203	1887.68	2092.36	1104.98	5641.33	5360.48	1780.43	1204.97	627.205	863.06	1153.12	5298.67	6026.75	2344.52	4150.24	3470.22	3086.66	3621.89	3723.79	3075.94	4037.8	-	-	7717	0	-	-
573	M172T242	172.096	4.02692	5115.45	31201.1	48225.7	52506.7	63314	48614.4	28961.9	17024.8	93143.2	69230.1	90394.9	146409	176047	103089	109334	120019	42738.6	53755.7	43187.5	83964.1	50906.9	-	-	3957	0	-	-
574	M172T270	172.096	4.50742	3152.8	2171.79	3184.63	53479.2	106845	82305.8	18625	11920.5	139320	83982.9	36814.4	87254.9	144166	86983.3	57022.5	89852.7	61474	53369.6	53855.6	56528.5	61258.9	[39][M]-	-	59	0	-	-
575	M172T92	172.108	1.52744	1240.28	1408.03	838.26	902.958	1433.32	1651.02	584.875	951.739	593.357	294.233	670.195	950.484	1193.48	1540.29	1006.5	1701.82	774.723	987.068	584.686	1799.73	1226.67	-	-	8665	1	Indospicine	C08288
576	M173T487	172.863	8.11792	691.548	1167.02	1152.25	665.068	727.952	1153.78	959.877	1072.89	1207.3	960.026	849.189	663.927	1409.45	1198.5	1106.91	1473.85	1173.34	852.501	539.118	714.509	1305.03	-	-	8255	0	-	-
577	M173T50	172.897	0.836133	735.77	246.469	99.6084	131.583	187.663	1384.53	3246.54	2400.96	5651.08	5287.19	3564.22	4061.74	4613.46	5533.99	4119.4	5168.73	3245.74	3354.3	3050.54	3753.8	3560.86	-	-	6608	0	-	-
578	M173T182	172.989	3.03527	23328.7	64773.8	97449.5	227254	360837	332934	326947	200203	165122	146310	110562	181763	185234	189078	175873	169279	174330	173628	169688	180585	201496	[40][M]-	-	82	0	-	-
579	M173T63	173.007	1.05418	54664.5	135592	228093	349322	804128	352646	164828	119781	168663	222098	216789	273951	380139	243109	343152	313953	404036	245679	245522	285367	285700	[41][M]-	-	1572	1	Phenylmethanesulfonyl_fluoride	C06747
580	M173T87	173.007	1.44617	49068.9	50687.1	50777.8	161894	288157	108245	157711	79998.1	110091	119034	143258	262692	84709.1	157272	34950.8	230146	153143	87361.7	68447.3	76389.1	103215	[42][M]-	-	4468	1	Phenylmethanesulfonyl_fluoride	C06747
581	M173T241_1	173.007	4.0221	381.778	459.67	755.249	774.065	1053.82	1299.56	1179.99	774.432	4258.44	4124.12	5223.06	16703.7	3496.84	14194.7	26131.6	3741.71	3896.37	3295.45	4410.89	4206.29	4021.76	-	[M-H-CO2]- 218.018	156	0	-	-
582	M173T131	173.043	2.18012	3142.92	12259.4	26492.8	14062.4	14030.1	6585.78	4107.11	4817.33	2072.43	3473.3	3714.2	5452.11	1035.12	5000.47	6894.96	8195.43	10604	7989.63	7337.31	8451.16	8034.89	-	-	8547	1	NS-102	C13731
583	M173T58	173.055	0.959042	1506.35	1504.55	2690.68	2756.35	4206.94	2126.81	875.919	1502.88	6066.84	5179.78	5080.33	4474.75	6062.29	3437.62	3304.72	1064.56	2375.4	2793.68	1406.95	3212.28	3675.65	-	-	5308	4	Buddledin_A;[6]-Shogaol;Sugeonyl_acetate;Onchidal	C09623;C10494;C17506;C20000
584	M173T181	173.08	3.01709	2061.61	7928.4	5248.72	10321.3	6397.38	5481.27	4521.02	5630.96	3937.13	4588.7	1819.17	8514.35	9791.47	5328.27	9329.73	6803.39	4895.87	9414.97	4118.85	8840.07	9729.76	-	-	8053	2	Etidocaine;Methapyrilene	C07530;C11114
585	M173T255	173.08	4.25292	15020.7	56388.4	71272.5	66328.6	76274.4	61844	43963.8	32089.6	61012.6	40751	25745.7	86178.8	90591.6	79204.6	86415.6	58274.5	51714.6	54346	59368.6	59100.1	68815.4	-	-	2380	2	Etidocaine;Methapyrilene	C07530;C11114
586	M173T234	173.08	3.89984	3995.1	8736.18	11341.9	10357.6	12229.3	10970.3	7953.02	6724.86	9690.03	4561.66	4398.81	8565.74	10626.6	5966.62	6805	8053.96	7365.31	6731.11	7724.31	7724.55	8334.28	-	-	6313	2	Etidocaine;Methapyrilene	C07530;C11114
587	M173T282	173.08	4.70317	1426.35	8464.05	11397.2	9384.83	9607.2	6661.65	3095.83	4324.03	1688	2160.36	3606.79	2688.15	4177	2883.19	4417.84	3732.83	4026.84	3417.44	4543.01	6914.89	5559.69	-	-	4965	2	Etidocaine;Methapyrilene	C07530;C11114
588	M173T90	173.08	1.49203	1009.43	1026.7	1728.91	926.927	1299.6	996.13	615.044	363.431	654.484	364.901	623.671	410.684	571.073	742.922	863.185	1019.52	918.174	864.337	577.797	817.115	746.352	-	-	7881	2	Etidocaine;Methapyrilene	C07530;C11114
589	M173T492	173.08	8.19198	1612.79	1537.65	1971.61	1592.73	1588.21	1836.79	1682.44	1967.63	1504.89	1785.65	1499.23	1726.3	1496.05	1628.37	1511.6	1703.24	1320.01	1410.59	1425.33	1443.7	1606.19	-	-	8256	2	Etidocaine;Methapyrilene	C07530;C11114
590	M173T54	173.091	0.904442	1016.23	417.2	1182.57	1508.37	728.829	1825.99	1023.05	1081.02	2066.58	2194.93	3124.8	4798.97	4957.51	1738.8	2624.1	4141.25	724.272	1040.21	1305.32	936.279	1465.41	-	[M-H-C3H2O3]- 260.104	104	6	8-Deoxylactucin;Linderane;Hemigossypol;Cyperine;2,3-Bis(4-hydroxyphenyl)-1,2-propanediol;Homobaldrinal	C09392;C09495;C09680;C09923;C13634;C16812
591	M173T241_2	173.099	4.0177	509.796	2756.98	6818.77	6036.74	6819.16	4723.01	2727.9	1673.95	5879.75	6905.77	8063.19	7553.79	6621.18	4547.91	9709.72	7923.47	3600.08	4555.59	4411.86	4463.38	4748.15	-	-	4687	0	-	-
592	M173T271	173.099	4.51002	811.206	2040.24	1851.49	5900.65	9190.6	8262.48	2160.44	1409.11	11752.9	7854.23	3136.98	9719.99	14340.7	8896.88	5518.2	9452.61	5004.12	5570.85	6292.22	5430.96	6648.96	[39][M+1]-	-	3525	0	-	-
593	M173T356	173.116	5.92609	20593.3	14552.2	19497.3	13760.9	10035	18730.9	22994.1	19759.4	21584.9	20478.5	13036.5	18214	18173.8	21500.3	10476.1	16060.7	13195	9771.33	13384.3	10850	16678.8	-	-	7153	0	-	-
594	M174T489	173.924	8.14747	4393.76	3161.11	4600.15	4546.68	5550.7	5835.9	5312.11	3639.5	4144.72	3341.21	3099.33	3370.23	4052.56	4412.4	3177.82	3302.67	2152	2705.55	2492.18	5406.11	3368.44	-	-	8257	0	-	-
595	M174T64	173.985	1.0644	2983.96	3253.49	3769.14	11694.8	20741.1	17677.6	19933.1	14005	11466.8	1378.75	2464.14	10882.8	8749.77	11989.4	14111.6	7144.32	7594.74	8923.34	8097.28	10288.8	11596.9	-	-	19	0	-	-
596	M174T182	173.993	3.03492	2246.17	6110.92	7541.65	17128.9	25243	25260.5	23362.8	14359.9	12062.3	11249.4	11275.2	13484.3	13031.1	13518.4	14011.3	12295	12454.9	12816.2	13711.5	13072.4	13859.8	[40][M+1]-	-	82	1	Sulfur_mustard	C19164
597	M174T63	174.011	1.0525	4342.25	11760.1	14976.1	40453.4	53648	17314.6	13310.9	7503.85	27098	15579.7	17014.5	23958.4	31325.8	20011.6	17529	25388.4	15435.9	18449.1	20070	24317.9	16047.6	[41][M+1]-	-	1574	1	1,2-Bis(chloromethoxy)ethane	C19348
598	M174T88	174.011	1.45964	3517.29	4475.55	6130.74	13714.6	21465.8	10508.8	7273.48	6354.55	7434.42	9816.77	11882.6	19516.4	22154.7	7741.57	15510.9	17402.2	8358.23	7170.53	6830.04	10486.8	14575.3	[42][M+1]-	-	4468	1	1,2-Bis(chloromethoxy)ethane	C19348
599	M174T62	174.038	1.03418	4056.27	5990.42	6843.63	10376	14009.3	9396.9	4253.9	4752.62	4234.18	3510.85	4903.62	7451.36	7112.22	6946.71	8168.8	6933.82	6348.25	6038.65	5748.4	6985.01	7574.41	-	-	2642	2	N-Benzoyl-D-arginine;Pentoxifylline	C03001;C07424
600	M174T84	174.039	1.40317	3337.33	4736.39	6676.92	8221.55	8516.33	6394.45	4119.84	2864.07	7546.53	10033	10935.7	4614.37	19348.1	10922.5	1640.2	14383.5	10944.6	11478.2	4870.55	3215.04	13349.5	-	-	8694	2	N-Benzoyl-D-arginine;Pentoxifylline	C03001;C07424
601	M174T306	174.054	5.09603	16671.5	14377.4	12418.2	11606.4	15555.2	17580	27061.6	22835.1	40333.2	43448.4	39985.1	118303	167607	62684.3	77741.9	115947	38155.7	37947.3	38273.6	42369	43584.7	[43][M]-	[M-H]- 175.061	6211	0	-	-
602	M174T91	174.075	1.51995	1117.2	2891.27	2937.9	2389.42	1676.08	1229.23	825.287	907.346	2709.61	2468.01	2143.27	2591.17	2909.36	2362.84	2231.17	2242.56	1992.28	2056.77	1756.21	2349.39	1791.68	-	-	4771	0	-	-
603	M174T66	174.075	1.0998	940.269	1008.54	1608.69	1256.09	773.644	362.759	426.855	658.413	1686.95	1248.31	1323.54	1554.83	1050.28	1709.12	1143.83	1074.68	998.059	594.832	1009.86	1042.24	1121.71	-	-	6660	0	-	-
604	M174T162	174.075	2.70198	901.996	779.138	711.632	968.047	1438.81	756.939	210.869	545.394	5229.7	3787.94	2917.48	925.689	1884.05	2851.8	1096.26	2572.67	883.783	1482.61	1353.11	825.7	1556.34	-	-	7221	0	-	-
605	M174T255	174.083	4.25397	2019.07	4462.77	8222.33	7270.62	8306.58	7229.93	4040.43	3348.83	5781.42	3774.75	1005.85	8500.65	10059.7	7337.37	8955.61	5094.81	5197.99	5463.48	7063.39	6562.64	7191.9	-	-	1016	0	-	-
606	M174T355	174.12	5.91952	3040.33	2246.9	528.96	1123.56	472.65	1003.57	2825.44	1445.54	2339.57	3652.08	2148.06	1385.69	1579.17	2565.57	1577	2744.56	2059.65	1606.33	1268.46	1503.1	2154.47	-	-	7148	0	-	-
607	M175T485	174.862	8.0902	1157.96	1205.68	1394.5	1438.3	1581.92	1499.45	1186.24	1116.07	1509.78	1305.85	1799.26	1826.87	1753.17	2539.82	994.352	1809.87	1103.15	1144.37	848.389	1986.12	2009.75	-	-	8258	0	-	-
608	M175T488_1	174.885	8.13208	960.483	741.761	544.756	757.985	883.778	572.292	1050.17	551.731	919.141	878.306	524.964	1047.24	722.691	1195.77	1064.53	512.042	737.23	1094.26	711.596	786.581	1116.04	-	-	8259	0	-	-
609	M175T488_2	174.931	8.14033	561.234	662.806	1947.38	1869.43	1365.21	1195.71	624.698	830.152	2014.4	655.448	1205.9	795.919	765.65	686.05	1306.94	832.74	1395.15	415.604	858.743	2379.6	1126.41	-	-	8226	0	-	-
610	M175T532	174.954	8.86705	53471.2	29615.5	26421.9	41472.9	30177.9	34274.7	16239.1	14287.7	25536.8	42799.2	21433	41505	21572.9	23116.4	28801.7	31645.5	51025.8	45353	20905.1	23880.6	75038.5	-	-	9005	0	-	-
611	M175T507	174.954	8.44896	47309.4	44578.8	25789.5	54734.3	47298.9	46893.7	72859	52170.2	74063.9	53714.7	35250.7	51860.7	39350	9355.06	76777.7	58213.6	44461	43636.4	63950.9	41072.7	9331.2	-	-	240	0	-	-
612	M175T9	174.954	0.1503	20013.4	15769.3	17623	33081	20630	14685.6	27483.7	27086	24417.5	26168.1	19988.9	3661.11	12900.6	18882.2	14372.3	36759.4	13606.3	34085.1	15844.9	20996.3	56949.1	-	-	9082	0	-	-
613	M175T482	174.954	8.0378	119023	118252	111969	114925	118019	121654	130296	121304	124102	119435	113636	100546	98519.6	99049.1	91509.7	94744.4	101139	105201	104754	113969	113368	[44][M]-	-	203	0	-	-
614	M175T37	174.954	0.609483	84153.3	33579.9	99110.3	47107.7	102157	89189.8	86780	75478.6	44016.6	83420	76130.9	52704	96217.2	102068	32710.1	63101.9	84810.1	41701.6	66790.6	79719.7	82325.5	-	-	9110	0	-	-
615	M175T394	174.954	6.56061	505913	77649.3	144849	133474	157356	52902.8	107490	116776	257431	225035	201438	249031	226638	189600	142150	87724.5	154769	55918.3	157985	183749	173325	-	-	6897	0	-	-
616	M175T182	174.985	3.03877	1062.88	3448.14	4548.59	11625	16316.7	17032.5	15467.5	8790.01	8066.99	7411.98	6202.63	10170.6	7626.65	8525.06	8392.48	7170.59	7777.31	7810.56	7130.09	9323.98	8352.78	[40][M+2]-	-	82	2	Sodium_thiosalicylate;2,6-Dichloro-para-phenylenediamine	C08171;C19399
617	M175T427	175.023	7.12298	3367.83	22961.2	27423.5	53096.7	81882.1	98087.4	34444.2	20582.7	196467	201089	40502.7	222102	277154	193809	156544	196518	100541	146134	96919.9	114989	110394	[45][M]-	-	1	0	-	-
618	M175T242	175.023	4.03108	11183.1	15876.7	21197.8	21670.1	41660.8	55687.8	19432.2	13182	19983.9	17086.2	16365.3	38645	27052.5	34408.7	51734.3	25846.4	23317.3	20047	26803.1	31557.3	28171.9	-	-	3958	1	(1R,2R)-3-[(1,2-Dihydro-2-hydroxy-1-naphthalenyl)thio]-2-oxopropanoic_acid	C14799
619	M175T177	175.023	2.94775	6955.83	22282.8	44507.6	27867.5	22432.2	21773.3	18215.2	13451.5	16336.7	21127.1	26523.8	21216.5	20151.7	20149.9	22726.6	21114.6	18648.1	17979.1	17859.2	21948.7	36386.7	[46][M]-	-	47	0	-	-
620	M175T59	175.023	0.98755	22222.9	9201.72	13666.8	16520.9	18283.3	15891.4	9465.62	9906.67	3231.2	2913.34	3826.44	6452.46	2693.89	5391.47	5284.54	5137.94	5428.66	7421.93	6215.75	7758.32	6247.16	-	[M-2H]2- 352.048 [M-H-C6H8O6]- 352.048	10	0	-	-
621	M175T371	175.023	6.17708	85554.1	10317	16688.9	66712.7	44728.6	27823.4	32187.6	8577.58	22683.1	16569.9	21532.8	51427.8	44161.1	37700	93786	42744.6	22101.7	31787.8	23213.7	81369.1	24939.2	-	-	2529	1	(1R,2R)-3-[(1,2-Dihydro-2-hydroxy-1-naphthalenyl)thio]-2-oxopropanoic_acid	C14799
622	M175T190	175.023	3.16043	5379.39	13617.6	16236.5	13398.9	14019.4	11306.9	14534.6	6259.86	13012.6	18967.1	21227.4	10919.9	10826.5	11491.1	10619.4	17032.9	12450.1	10277.1	11615.7	12686	14269.8	-	-	2095	2	Frutinone_A;(1R,2R)-3-[(1,2-Dihydro-2-hydroxy-1-naphthalenyl)thio]-2-oxopropanoic_acid	C09008;C14799
623	M175T338	175.023	5.64117	69985.2	37037.6	25050.8	21557.8	20768.8	19060.5	15536.8	7823.58	11209.7	26467.2	12626.6	87088.6	37775.7	34860.6	35480.2	25284.9	15670.6	17454.4	17973.2	36076.1	18533.1	-	-	4333	1	(1R,2R)-3-[(1,2-Dihydro-2-hydroxy-1-naphthalenyl)thio]-2-oxopropanoic_acid	C14799
624	M175T90	175.023	1.50485	41767	17238.3	2777.82	2943.7	2871.69	3123.61	4441.6	18341.9	1310.62	1641.29	1676.9	8819.24	2196.07	8993.8	16291.3	1704.99	6306.3	6222.91	6443.49	8006.48	8467.71	-	-	4743	1	(1R,2R)-3-[(1,2-Dihydro-2-hydroxy-1-naphthalenyl)thio]-2-oxopropanoic_acid	C14799
625	M175T54	175.045	0.895675	3520.6	2573.59	3184.4	4602.3	5268	4112.37	3925.37	2898.7	9810.4	9139.38	8839.61	16968.5	5010.11	25328.6	36377.1	5897.82	9962.52	9020.92	8974.26	11556.1	10407	-	-	104	0	-	-
626	M175T199	175.059	3.32298	8867.79	19300.6	22835.2	33257.7	49738.9	52875.6	47974.1	30104.9	5482.7	23212.3	41231.2	47472.4	58971	16289.6	35851.6	43559.8	27166.5	31345.6	33148.4	34877.3	38294.8	[47][M]-	-	2741	0	-	-
627	M175T306	175.058	5.09705	2280.63	1660.68	1668.4	1626.75	1769.04	2064.23	2905.19	3243.41	4412.71	4584.82	4659.25	12701.5	17055.5	6580.42	8537.33	11500.5	4458.23	4135.59	3887.06	5227.92	5292.54	[43][M+1]-	-	6231	0	-	-
628	M175T171	175.059	2.85073	3303.93	7023.36	5054.92	5322.91	8185.52	10054.9	2888.17	4001.41	2437.75	2137.8	3004.95	4714.15	5043	2716.58	2948.78	4268.05	5227.43	5611.51	4573.42	4881.86	4731.14	-	-	6981	1	1'-Acetoxyeugenol_acetate	C10427
629	M175T255	175.085	4.25385	173.736	920.825	556.884	1115.14	653.289	913.181	611.928	179.48	636.425	223.922	436.531	1188.73	1201.6	1008.5	1357.49	862.928	779.35	980.797	734.523	1056.51	888.813	-	-	1086	26	Canavanine;Abscisate;Amaralin;Artemisiifolin;Baileyin;Chamissonin;Coronopilin;Florilenalin;Geigerin;Granilin;Hymenolin;Ludovicin_A;Michelenolide;Pleniradin;Plenolin;Ridentin;Salonitenolide;Vermeerin;Vulgarin;Hirsutic_acid_C;Illudin_S;Phomenone;Ascosalitoxin;(-)-Abscisic_acid;Pentalenolactone_D;Neopentalenolactone_D	C00308;C06082;C09291;C09304;C09349;C09355;C09381;C09453;C09456;C09470;C09481;C09498;C09506;C09530;C09531;C09540;C09542;C09574;C09600;C09683;C09688;C09708;C10766;C11060;C20399;C20402
630	M175T188	175.095	3.13927	1796.58	7647.46	8255.28	8978.26	4589.31	8247.7	4382.57	3108.86	7939.89	13765.6	17874.8	11438.8	16590.9	8186.42	17207.5	13600.8	6452.6	6419.31	7030.59	7643.54	7896.59	-	-	2096	0	-	-
631	M175T272	175.096	4.52504	3098.56	6254.39	8360.8	22282.1	30886.7	28052.7	11924.6	9634.46	5812.52	6764.54	6795.87	29935.6	28343.4	22027.3	34479.5	19566.6	16181	17205.8	14471.7	19634.7	19142.6	[48][M]-	-	3121	0	-	-
632	M175T287	175.096	4.7838	2550.95	5348.13	5119.66	8195.46	16145.7	14139.4	9561.45	6451.53	22513.2	14671.5	12398.2	38855.2	40998.8	26536.6	29746.4	26794.6	12961.7	13917	12593.4	14723.3	16686.7	[49][M]-	-	2420	0	-	-
633	M176T518	175.957	8.64028	1051.9	1046.82	969.151	1331.3	1289.22	791.051	1343.82	1236.68	1394.76	1701.81	1523.3	3552.53	1946.35	673.229	969.824	1508.36	855.14	986.599	967.595	997.033	864.178	-	-	9262	1	1-Chloro-2,2-bis(4'-chlorophenyl)ethylene	C06637
634	M176T482	175.958	8.04143	3896.54	4331.16	3573.9	3951.69	4210.78	3868.91	3821.95	3569.23	4169.74	4262.4	3496.31	3057.09	3266.57	3455.52	4412.48	4034	3424.13	3756	3743.59	4178.52	4264.78	[44][M+1]-	-	7973	0	-	-
635	M176T44	175.966	0.72885	475.923	1720.66	482.161	488.36	580.83	454.86	345.42	1902.16	317.795	792.13	773.549	120.571	2390.78	4532.91	232.934	633	346.56	346.471	364.8	430.857	463.429	-	-	7868	0	-	-
636	M176T176	176	2.93926	1049.08	13258.7	21573.8	13922	7274.94	5643.13	3004.9	2460.65	15657	21092.8	25381.9	28286.6	39088.5	17095.6	18452.1	34106.9	14165.7	16622.1	15342.3	17854.7	17404.3	-	-	47	3	9-Riburonosylhypoxanthine;Niflumic_acid;N-(p-Nitrobenzyl)phthalimide	C11631;C13698;C14265
637	M176T427	176.026	7.1209	145.066	1623.99	2245.09	5836.36	8459.45	8151.61	1863.24	1227.43	17481.6	13464	8073.54	18122	24581.4	15356.6	12786.6	21677.6	11137.2	7731.46	11157.1	8849.24	10939.2	[45][M+1]-	-	1	0	-	-
638	M176T64	176.026	1.06815	1292.82	1014.5	536.089	1275.12	1613.36	1225.23	678.803	771.483	294.181	51.2324	199.028	405.803	925.469	498.4	791.292	537.218	359.382	736.6	379.488	826.399	993.061	-	-	5121	1	2-Acetoxyamino-1-methyl-6-phenylimidazo[4,5-b]pyridine	C20287
639	M176T178	176.027	2.95973	952.46	2048.53	3365.61	3006.72	757.423	1067.33	1807.65	2939.38	1459.31	974.692	1464.77	4292.91	3498.82	2398.79	3281.84	2464.64	928.468	2407.32	1715.6	796.32	1038.24	[46][M+1]-	-	47	0	-	-
640	M176T241	176.026	4.01786	1709.66	1416.02	1209.79	2417.54	2297.97	3597.7	3312.62	1147.14	1664.58	1271.69	1801.44	3648.7	2744.19	3810.12	4003.38	2334.89	2837.72	2712.9	3123.5	3022.7	2468.13	-	-	4688	2	2-Acetoxyamino-1-methyl-6-phenylimidazo[4,5-b]pyridine;2,3-Diphenyl-3-(2-pyridinyl)acrylonitrile	C20287;C15084
641	M176T54	176.053	0.899025	1033.98	773.655	1241.56	1438.08	3283.96	1795.28	767.447	1016.8	694.022	741.46	1159.06	920.998	725.418	1808.57	2390.64	1107.33	1122.52	978.908	1303.81	1667.57	1291.34	-	-	104	0	-	-
642	M176T200	176.062	3.32771	809.751	1586.86	1215.33	3117.98	5229.4	4542.25	4401.76	2803.86	402.934	2183.57	3326.61	4850.03	5342.82	1276.8	4049.69	3677.32	3040.96	3747.52	1110.85	3351.7	2653.32	[47][M+1]-	-	2738	0	-	-
643	M176T215	176.069	3.58465	1213.54	2677.94	3832.39	4890.86	5525.58	4344.77	2038.11	1267.22	3550.96	2383.96	2674.61	2238.19	2748.17	3231.37	2480.92	2640.57	2545.1	2848.64	2941.24	4636.57	3472.92	-	-	6528	2	all-trans-Dehydroretinal;11-cis-Dehydroretinal	C05918;C05919
644	M176T303	176.07	5.05733	86.1844	2032.32	4100.31	9688.4	13943.6	10675.8	605.214	534.286	751.578	8198.49	10567.8	1518.71	2995.33	1911.59	3967.22	7349.04	3622.2	3515.84	4753.87	3817.51	5314.53	-	[M-H-H20]- 195.105	101	0	-	-
645	M176T272	176.098	4.53168	282.731	694.413	358.625	2503.74	3939.6	2689.85	1110.35	877.325	430.727	721.181	825.281	3954.52	3769.9	1991.23	3694.2	2318.74	1850	1802.72	1936.14	1766.42	2106.86	[48][M+1]-	-	3121	0	-	-
646	M176T287	176.099	4.78808	137.851	700.129	997.776	901.59	1373.38	705.405	942.047	617.569	1658.43	1442.48	1224.62	3313.73	3595.33	2274.77	3176.62	2437.22	1217.99	1583.43	1297.25	2132.85	2288.83	[49][M+1]-	-	2421	0	-	-
647	M177T51	176.934	0.85785	42101.7	74065.6	85734.6	72463.5	72791.2	55492	22451.7	27710.2	17280.3	31641.3	47127.7	16304.8	14040.6	11826.3	14649	24612.9	25608.5	30991.4	28495.9	33579	31898.3	-	[M-H]- 177.942	113	1	Diphosphate	C00013
648	M177T492	176.959	8.19981	1412.41	2423.21	3384.27	1718.73	1599.2	3981.38	1664.46	3545.71	4012.92	6696.15	1702.53	7607.25	6614.48	654.754	532.95	4444.36	5795.95	1326.23	3702.31	6211.56	5295.25	-	-	8214	0	-	-
649	M177T167	176.984	2.78548	786.729	937.745	715.421	1585.7	1990.79	1130.31	881.707	873.239	951.046	1014.3	992.082	1236.21	2251.87	988.748	1105.11	2165.26	354.27	1236.29	972.128	1181.07	1220.9	-	-	6982	1	2,6-Dichloroindophenol	C00102
650	M177T129	177.021	2.15673	3328.9	14192.1	21743.7	73921.8	122547	88886.8	27982.9	16560.1	41038.8	43449.9	39015.4	139660	163089	98497.9	141338	105528	52431.7	58815.8	59528.1	64245.8	68566.6	[50][M]-	-	225	4	7,8-Dihydroxycoumarin;5,7-Dihydroxychromone;Esculetin;Caffeoquinone	C03093;C09001;C09263;C16828
651	M177T210	177.014	3.50215	262.408	486.899	1085.6	448.753	668.961	509.856	716.342	1152.27	292.693	454.592	285.694	822.029	838.32	466.061	567.472	596.292	534.249	216.144	513.274	614.626	462.483	-	[M-H-C4H8]- 234.102	25	1	Geranyl_phosphate	C21203
652	M177T57	177.038	0.9517	26045	156854	239366	138136	55026.1	46591.1	25603	26019.4	18871.2	19351.1	22741.1	21874.8	22002.7	34003.9	42657.4	28741	51908.4	58513.9	52216.5	64037.9	64635	[51][M]-	-	5291	0	-	-
653	M177T86	177.038	1.43875	3123.53	4431.8	5581.34	6378.61	6137.62	17849.1	4247.42	4468.3	1241.05	1981.97	2232.23	4629.4	2991.97	4352.17	8069.56	2974.63	3934.93	4848.67	4614.02	4077.87	18191.7	-	-	6455	1	Sulfisoxazole	C07318
654	M177T375	177.163	6.25661	24.6293	14.3321	0	3651.1	6177.67	4535.17	864.644	415.14	667.913	935.333	594.017	3284.17	3882.56	1830.57	2208.48	2314	1725.9	2117.75	2014.4	2706.06	2466.44	-	-	6370	0	-	-
655	M177T219	177.493	3.652	0	1615.95	2013.59	2115.56	1751.14	757.883	1043.17	425.15	557.105	826.918	1702.5	617.89	550.973	1228.02	900.361	629.033	1461.69	1252.24	1162.75	811.525	1012.2	-	-	3784	0	-	-
656	M178T259	178.012	4.32112	852.706	2851.5	3926.26	6315.05	7805.58	6831.43	3756.52	2877.23	4734.85	5388.54	5689.6	17096.6	15166	11265.5	18712.9	12375.4	7473.64	6748.31	5550.49	7431	7013.13	-	-	5936	17	(-)-Vestitone;Dihydrobiochanin_A;2'-O-Methyllicodione;Isosakuranetin;Moracin_A;Sainfuran;Quinquangulin;Oxypeucedanin;Sakuranetin;Brazilin;2',4',6'-Trihydroxy-3'-formyldihydrochalcone;Phyllodulcin;(-)-Nissolin;(S)-DNPA;2,7-Dihydroxy-4'-methoxyisoflavanone;(R)-DNPA;Ethofumesate	C00786;C02675;C02922;C05334;C08844;C08974;C09044;C09282;C09833;C09920;C09975;C10274;C10508;C12434;C16190;C18835;C18829
657	M178T297	178.016	4.94237	497.04	3846.47	3293.02	3664	2861.36	2542.99	3685.36	2254.89	811.521	1142.32	1300.94	2362.87	2154.13	2173.91	1220.87	1174.06	1737.59	2066.01	1705.52	2398.93	2210.37	-	-	3289	1	N-Glucosylnicotinate	C03003
658	M178T129	178.024	2.15207	2844.06	2978.83	3882.46	4669.73	10693.9	6596.21	2208.68	1506.61	3162.1	3344.48	3214.7	9892.52	12159	6879.11	9843.39	8183.54	3616.02	4770.38	4690.44	4630.87	5821.87	[50][M+1]-	-	225	1	2-Chloro-1,1,2-trifluoroethyl_ethyl_ether	C14700
659	M178T197	178.016	3.29082	1081.15	3658.33	5937.21	718.96	3785.68	3890.57	1924.05	1776.92	1475.81	988.601	1383.48	11640.9	21824.8	755.201	2525.13	13716.1	6358.39	5708.75	7379.78	6755.78	5388.34	-	-	7702	1	N-Glucosylnicotinate	C03003
660	M178T57	178.042	0.951383	2451.4	10996.3	16777.1	11585.8	4981.49	3578.31	2037.81	2008.97	1625.3	941.712	1262.81	1299.57	1897.29	1889.22	3637.23	1573.34	3737.07	4254.07	3995.48	5034.99	5137.14	[51][M+1]-	-	5349	0	-	-
661	M178T219	178.049	3.65088	3106.21	456475	634586	493522	336096	279020	176989	116917	165319	199226	228055	193908	164159	192289	217119	212174	271147	283015	282862	293739	295709	[52][M]-	[M-H]- 179.056	3760	1	Dazomet	C18457
662	M179T526	178.947	8.77075	526.031	917.508	471.047	682.348	851.175	937.697	227.012	507.737	846.831	778.654	622.207	575.258	465.835	871.193	588.134	613.607	402.861	927.322	574.675	481.525	116.45	-	-	341	0	-	-
663	M179T500	178.947	8.33352	1126.5	1473.12	1014.69	2592.72	2010.61	3458.96	1234.51	1734.83	328.988	1910	3549.46	787.141	1287.73	583.898	1102.51	8160.46	1147.34	951.533	535.677	2053.97	979.696	-	-	9207	0	-	-
664	M179T483	178.947	8.0467	2522.96	2253.22	2325.26	2514.97	3147.12	2345.54	2598.11	2286.37	2886.12	2756.02	2548.71	2404.31	2901.16	4914.19	3366.41	2275.56	2352.11	2733.12	1828.29	2983.13	3320.07	-	-	4119	0	-	-
665	M179T24	178.976	0.405933	324.3	306.327	371.743	855.664	411.295	407.183	325.274	500.219	356.115	284.123	388.905	348.917	301.241	338.347	341.682	360.377	221.267	326.062	265.988	331.326	285.406	-	-	347	0	-	-
666	M179T3	178.976	0.0511	242.458	265.28	248.87	336.328	253.144	923.327	219.496	289.002	677.092	429.084	247.619	272.433	279.995	287.17	258.463	306.248	279.869	251.169	62.2933	758.883	551.107	-	-	337	0	-	-
667	M179T43	178.976	0.724617	1136.59	1026.79	1073.86	1012.83	1067.38	1187.31	1028.26	1066.26	1015.77	1264.06	1665.07	693.441	876.267	691.458	541.678	1262.92	631.471	715.241	912.25	1267.97	1027.28	-	-	9227	0	-	-
668	M179T499	178.976	8.31217	5700.73	5030.05	4644.65	1621.37	6997.14	7644.33	8262.16	4575.96	3975.21	2585.43	3856.2	4205.91	6098.46	7366.4	3941.33	3971.98	4183.98	3880.79	3366.65	4325.98	5623.51	-	-	9208	0	-	-
669	M179T525	178.976	8.75454	705.304	786.538	633.439	1262.34	783.639	737.455	728.509	692.349	797.091	344.89	663.393	682.536	1513.85	810.87	666.607	481.045	864.274	725.618	1619.61	667.295	665.683	-	-	339	0	-	-
670	M179T66	179	1.0934	736.656	933.615	1868.5	1439.01	2298.56	1417.14	872.605	647.496	294.635	664.103	1626.36	981.184	1434.3	746.13	773.621	1300.01	1069.91	720.377	880.53	1203.25	1181.75	-	-	6670	16	Dihydrokaempferol;Fustin;Eriodictyol;Okanin;Micromelin;3,5-Dimethoxy-1,6-dihydroxyxanthone;Gentiacaulein;2-O-Methylswertianin;Swerchirin;(+-)-Dalbergioidin;2-Hydroxy-2,3-dihydrogenistein;Eriodictyol_chalcone;2,6,7,4'-Tetrahydroxyisoflavanone;Carthamidin;L-Selenocystathionine;3,5-Dinitro-4-hydroxyphenylpyruvate	C00974;C01378;C05631;C08724;C09277;C10060;C10064;C10083;C10091;C10415;C12631;C15525;C16233;C16940;C05699;C04286
671	M179T90	179	1.49953	532.578	553.307	680.185	1518.63	2481.19	2179.12	1596.4	887.993	410.994	1301	1700.3	1459.54	2731.39	1003.13	835.667	1744.65	1141.31	1232.85	1455.7	1893.78	1424.45	-	-	4793	16	Dihydrokaempferol;Fustin;Eriodictyol;Okanin;Micromelin;3,5-Dimethoxy-1,6-dihydroxyxanthone;Gentiacaulein;2-O-Methylswertianin;Swerchirin;(+-)-Dalbergioidin;2-Hydroxy-2,3-dihydrogenistein;Eriodictyol_chalcone;2,6,7,4'-Tetrahydroxyisoflavanone;Carthamidin;L-Selenocystathionine;3,5-Dinitro-4-hydroxyphenylpyruvate	C00974;C01378;C05631;C08724;C09277;C10060;C10064;C10083;C10091;C10415;C12631;C15525;C16233;C16940;C05699;C04286
672	M179T130	179.016	2.15945	857.879	1435.28	1530.97	3544.23	6654.25	5597.29	1759.75	866.339	2143	1430.28	2174.2	6340.14	7569.11	4190.64	6126.21	5101.54	2389.99	3271.62	3013.4	3342.06	3404.42	[50][M+2]-	-	225	0	-	-
673	M179T54	179.018	0.902842	6341.03	5637.3	4556.81	4837.14	5255.31	4985.87	2721	4884.58	904.086	1470.45	1746.87	1030.73	1133.63	1286.81	1029.24	1250.73	2457.63	2187.7	3394.36	2011.27	2585.41	-	[2M-H]- 90.0186	104	0	-	-
674	M179T259	179.016	4.31907	291.691	1552.51	3086.85	2583.42	2188.45	851.623	798.85	766.572	479.751	684.069	815.506	1638.72	2019.09	1193.78	1393.91	1151.19	1059.03	1228.97	874.428	1073.7	987.683	-	-	5981	1	Iprobenfos	C15230
675	M179T151	179.033	2.52188	659.892	1652.1	1785.1	3462.58	10297.6	6109.67	1326.99	1222.24	12453.2	19630.3	32826	8761.19	5777.85	9330.48	8487.82	18479.9	6246.26	6562.12	6561.94	8864.59	6652.34	-	-	7708	2	Difenpiramide;Leflunomide	C17720;C07905
676	M179T210	179.033	3.49385	2817.55	3176.91	8360.88	5583.19	6724.95	6082.83	4595.79	4067.27	822.115	850.941	617.723	1725.26	1606.41	875.801	1405.66	1284.89	3606.81	2956.81	2945.05	2724.26	4175.74	-	-	237	2	Difenpiramide;Leflunomide	C17720;C07905
677	M179T283	179.033	4.722	849.246	2689.9	3576.06	2153.72	2283.15	2489.41	1035.33	968.252	689.443	1167.3	1524.26	2478.73	1688.89	2374.62	4094.15	1506.97	2331.12	1826.18	1731.69	1441.1	2293.76	-	-	1133	2	Difenpiramide;Leflunomide	C17720;C07905
678	M179T249	179.034	4.14477	1877.94	5012.4	8997.08	9062.15	5840.11	4961.14	2642.43	938.562	1487.49	3989.16	4322.67	2194.36	2719.53	631.569	2841.33	3021.72	2700.96	2445.11	4178.27	2813.08	2994.49	-	-	1764	9	3-(4-Hydroxyphenyl)pyruvate;Caffeate;Aspirin;Caffeate;2-Hydroxy-3-(4-hydroxyphenyl)propenoate;trans-2,3-Dihydroxycinnamate;Leflunomide;4,4'-Dinitrostilbene;(5aS)-5,5a-Dihydrophenazine-1,6-dicarboxylate	C01179;C01197;C01405;C01481;C05350;C12623;C07905;C15296;C21410
679	M179T193	179.044	3.2163	4397.13	14265.2	12116.2	17854.3	19714.2	18561.6	9988	8111.45	25778.3	28595.4	31325.6	26177.5	30682	27155.2	22524.6	32411.2	15829.5	17739	18873.2	20310.2	20110.2	[53][M]-	[M+Cl]- 144.074 [M-H]- 180.051	194	0	-	-
680	M179T219	179.053	3.64863	489.273	42225.5	54567.9	49044.9	31408.7	28220.1	19197.4	12086.1	15743.9	22233.7	23163.2	21294.5	16634	18889.3	20404.2	21013.1	27127.1	24604.8	26358.9	29232.8	30547.9	[52][M+1]-	-	3760	0	-	-
681	M179T55	179.054	0.909267	10637.3	51214.4	76600.7	87739.4	94340.7	74316.2	35855	26699	33395.2	31710.1	32862.9	81917.4	70434	71222.1	99904.3	58538.4	58145	56400.5	56251.7	71019	64826.4	[54][M]-	-	6724	0	-	-
682	M179T162	179.054	2.69322	431.635	2024.17	3030.05	3907.76	8747.83	8566.65	5349.22	3674.14	1974.28	2556.61	2936.69	2123.94	2874.16	1463.08	2448.19	2454.5	6120.92	2733.19	3305.44	4502.13	4216.06	-	-	7225	0	-	-
683	M179T301	179.069	5.00896	657.125	912.058	1409.86	913.158	790.656	1689.46	846.804	671.77	1157.25	3046.25	1767.01	1447.7	808.962	1667.58	1711.74	2129.3	1153.27	1381.91	1655.57	1030.44	1862.69	-	-	4710	5	3-Hydroxy-L-glutamate;4-Hydroxy-L-glutamate;L-erythro-4-Hydroxyglutamate;Pterin;Chloroprocaine	C03066;C03079;C05947;C00715;C07877
684	M179T261	179.069	4.34818	1212.3	1624.32	799.6	2528.41	4643.24	2816.9	2214.31	2067.22	482.79	259.87	264.796	1273.4	760.126	214.426	330.597	633.654	980.942	1342.1	1017.93	1037.69	1120.6	-	-	5969	2	Pterin;Chloroprocaine	C00715;C07877
685	M179T351	179.106	5.84706	2600.09	9455.6	13519.8	10324.3	8331	7279.8	2703.34	3183.22	2839.89	2987.05	2708.18	3257.42	7938.9	4589.57	4954.88	4924.71	5402.59	6893.31	5428.53	7904.33	6782.55	-	-	8538	0	-	-
686	M179T409	179.106	6.81639	817.387	663.406	460.37	646.827	1019.61	945.903	1113.18	807.254	2790.04	2233.25	1673.16	6138.72	7056.47	3790.31	4412.83	4514.06	2249.3	2402.82	1849.71	1953.39	2631.75	-	-	167	0	-	-
687	M179T399	179.179	6.6518	0	0	0	3624.52	6445.54	4845.37	796.468	492.433	1211.32	819.32	485.973	3892.65	4425.5	2166.24	3086.11	3091	2236.28	2370.4	2285.03	2415.3	2605	-	[M-H-CO2]- 224.175	166	0	-	-
688	M180T487	179.839	8.11075	322.193	216.034	264.12	236.434	149.863	438.799	284.011	173.911	273.865	290.889	286.116	464.579	433.89	402.696	349.8	386.434	343.974	203.466	323.904	283.798	312.287	-	-	8260	0	-	-
689	M180T61	180.031	1.01936	2038.12	5054.71	6290.96	11290.4	15890.5	9356.53	2492.32	2330.33	5327.52	7043.26	10720.8	6789.35	7419.89	5418.69	3628.96	6096.99	6383.62	5461.89	7509.4	7657.99	8091.21	-	-	7422	3	2-Methyl-3-hydroxy-5-formylpyridine-4-carboxylate;DIBOA;N-(L-Arginino)succinate	C06050;C15770;C03406
690	M180T199	180.028	3.32119	1055.77	3398.79	6042.55	4318.61	4552.97	3534.74	1417.02	1535.63	2345.38	3018.89	6364.11	8495.64	9852.11	4559.04	5223.26	6797.48	2796.68	3777.68	4091.91	5911.77	4867.61	-	-	2725	2	5-O-Methylvisamminol;Carbinoxamine	C09016;C06871
691	M180T101	180.05	1.67508	2236.13	378.985	1135.24	1598.15	2411.23	1046.17	1564.44	2222.89	3769.11	3346.27	2575.91	7580.13	6497.9	6192.13	8181.49	5048.69	2844.16	2523.23	3438.41	2191.79	3665.88	-	-	8510	1	2-Dehydro-D-xylonate	C02928
692	M180T193	180.047	3.20872	777.373	1240.32	1823.38	513.52	1656.73	505.68	1227.63	1043.13	2730.85	3543.64	3438.29	3029.75	3307.73	3241.45	2515.5	3032.92	405.714	2386.52	919.9	1753.89	1910.65	[53][M+1]-	-	7764	0	-	-
693	M180T219	180.054	3.6542	116.537	5143.45	6304.5	4865.78	3324.18	2840.76	2777.21	1307.58	1792.4	2448.05	2457.12	2183.33	1377.38	2177.26	2537.61	1869.46	2648.75	2268.3	2651.28	2681.08	3016.53	[52][M+2]-	-	3769	2	7,8-Dihydroxanthopterin;2,4-Dihydroxypteridine	C21065;C03212
694	M180T55	180.057	0.916558	564.358	4078.52	5118.27	6826.61	7629.44	5724.27	2566.8	2347.01	2867.5	2008.13	2298.02	5089.54	4039.77	5141.2	8229.85	4863.06	4230.44	4942.71	4296.74	5230.39	4905.5	[54][M+1]-	-	6724	0	-	-
695	M180T90	180.065	1.49568	1281.9	2391.86	3297.18	1792.52	2123.3	1928.09	1456.61	1172.41	1472.26	2488.31	2170.11	3309.29	1844.88	4321.73	4920.29	1679.41	1834.57	2256.2	2456.05	2560.35	2320.34	-	-	7885	1	ML-236C	C14043
696	M180T186	180.065	3.09963	273.505	456.797	2423.28	2244.74	1376.55	2047.54	1499.29	1440.48	670.838	876.059	786.879	959.336	1163.82	1058.72	815.994	1388.33	1425.83	1511.22	1090.85	1138.54	1661.39	-	[M-H-CO2]- 225.062	105	2	4-Amino-4-deoxychorismate;2-Amino-2-deoxyisochorismate	C11355;C18054
697	M180T65	180.064	1.09129	431.356	934.295	1414.92	1152.18	1112.01	935.963	606.551	173.499	744.391	637.96	1191.68	1557	1025.46	1792	3053.47	1197.63	820.548	763.45	1125.48	809.75	1211.65	-	-	95	1	ML-236C	C14043
698	M181T486	180.897	8.10024	4056.24	3419.87	4073.79	3160.23	3344.47	3573.91	3026.21	4122	3258.4	3275.49	2753.75	3407.66	3432.06	3484.13	3216.22	5025.82	4450.86	4217.57	3301.32	3661.02	3046.11	-	-	8261	0	-	-
699	M181T50	180.929	0.825233	2709.97	2321.66	2137.88	1603.03	1740.29	4000.28	5815	5926.63	4742.45	7269.08	10067.3	20629.3	17292.8	11877.6	22525.4	14574.5	7847.19	8222.92	8853.37	10127.8	9099.46	-	-	149	0	-	-
700	M181T12	180.971	0.207292	488.216	733.447	1456.22	1095.64	772.965	574.737	803.706	776.291	1719.86	948.09	121.297	733.239	827.773	878.407	794.877	1277.63	746.412	795.481	1689.2	1078.77	1295.45	-	-	321	0	-	-
701	M181T39	180.971	0.644933	659.11	1713.89	877.171	1008.22	1888.13	1713.29	1730.88	1322.69	2618.19	993.892	791.25	615.626	684.919	756.094	728.234	875.077	111.563	1443.91	1412.86	1710.53	944.491	-	-	9270	0	-	-
702	M181T476	180.971	7.94057	11565.6	10013	9545.03	10585.3	9907.72	9578.96	10863.5	17986.8	10559.7	17411.4	11152.9	9050.41	9605.43	9820.98	8995.15	9825.23	11066.3	8628.01	8401.9	9638.14	10253.6	-	-	8896	0	-	-
703	M181T496	180.971	8.27207	6961.21	8211.49	8281.08	7094.21	8143.2	8960.87	9002.87	7556.71	7367.8	7974.41	6648.58	8855.36	9830.51	7729.87	7760.22	8022.54	7400.31	5179.32	6662.86	5906.51	6545.85	-	-	9209	0	-	-
704	M181T291	180.987	4.85042	2250.94	4255.55	1583.82	3772.19	3063.83	3998.7	1757.51	2778.98	4303.55	2601.81	3346.98	4020.66	2927.7	2910.28	4746.26	3939.65	3980.09	3833.34	2854.37	4580.7	1719.75	-	-	4042	0	-	-
705	M181T229	181.012	3.82012	1695.91	12160.1	10326.8	12357.2	6977.58	4129.38	2013.69	2877.66	5383.69	4993.54	5500.79	2239.82	1487.75	765.421	2326.4	1317	3366.63	3575.9	5014.35	4727.47	6406.84	-	-	3667	0	-	-
706	M181T106	181.035	1.7628	1493.62	1615.78	1273.65	5492.72	5541.1	3172.6	2376.14	1902.65	7428.82	7595.08	8392.39	25854.1	22696.4	17766.5	29287.5	14883.2	5264.73	6711.41	6214.3	6852.31	8233.81	-	-	8966	4	SB_206553;Adefovir;Tolcapone;Flindersiamine	C11740;C11277;C07949;C10678
707	M181T182	181.049	3.03913	218865	156919	142236	163998	172780	140324	72196.3	143453	435750	460706	425738	275630	330928	302199	205569	359539	213830	208188	215332	229046	237448	[55][M]-	[M-H]- 182.056	82	1	4-Methylthiobutylthiohydroximate	C17243
708	M181T209	181.049	3.47563	3950.57	14115.2	19153.3	30150	41648.5	33707.4	4375.47	1238.76	2758.46	2247.21	2277.73	772.548	2508.02	3255.02	3709.36	1433.96	12789.7	17291.9	15000.6	16001.8	15534.2	-	-	7037	6	4-Methylthiobutylthiohydroximate;16-Epivellosimine;Vellosimine;Cinchoninone;Cinchonidinone;Brugine	C17243;C11633;C11634;C16726;C16846;C10849
709	M181T108	181.052	1.80068	2329.48	5157.5	9385.4	9668.07	9661.31	8284.76	4048.2	837.043	532.275	6995.46	7926.02	2518.56	2934.73	18031.8	973.28	1357.93	2503.35	1664.2	7797.72	3564.39	4349.16	-	-	8967	12	3-(4-Hydroxyphenyl)lactate;(R)-3-(4-Hydroxyphenyl)lactate;3-(2,3-Dihydroxyphenyl)propanoate;Homovanillate;3-Methoxy-4-hydroxyphenylglycolaldehyde;3,4-Dihydroxyphenylpropanoate;2',6'-Dihydroxy-4'-methoxyacetophenone;cis-3-(3-Carboxyethenyl)-3,5-cyclohexadiene-1,2-diol;3-[(4R)-4-Hydroxycyclohexa-1,5-dien-1-yl]-2-oxopropanoate;3-[(1E,4R)-4-Hydroxycyclohex-2-en-1-ylidene]-2-oxopropanoate;Trichodermin…	C03672;C03964;C04044;C05582;C05583;C10447;C10680;C12622;C20953;C21085;C09741;C10459
710	M181T52	181.07	0.860608	270.277	5656.13	5586.56	6230.56	6893.33	5217.64	5642.84	1887.81	4520.13	2524.59	1747.94	11992.4	16220.9	5909.67	9151.72	8056.91	4661.9	3738.55	4204.72	5144.59	4386.9	-	-	5732	0	-	-
711	M181T274	181.085	4.56663	971.424	3507.94	5504.04	4487.76	2989.43	3556.55	1175.66	1743.96	2174.37	2599.87	2559.61	3481.55	2689.79	2763.34	3246.32	2393.2	2401.14	2826.46	2730.27	3031.88	3372.35	-	-	74	10	Dacarbazine;3-Methylguanine;7-Methylguanine;alpha-Erythroidine;beta-Erythroidine;Lunacrine;Norgalanthamine;(-)-8-Demethylmaritidine;Sanguinine;4'-O-Methylnorbelladine	C06936;C02230;C02242;C06531;C06532;C10711;C12173;C12180;C12232;C16702
712	M181T369	181.085	6.15582	1903.16	783.604	1234.8	4306.77	5431.34	4521.26	1284.95	744.72	3219.13	1430.37	1875.97	3432.83	3546.21	1229.51	3036.25	2432.61	1880.93	2101.28	1785.65	3247.37	2573.89	-	-	2475	10	Dacarbazine;3-Methylguanine;7-Methylguanine;alpha-Erythroidine;beta-Erythroidine;Lunacrine;Norgalanthamine;(-)-8-Demethylmaritidine;Sanguinine;4'-O-Methylnorbelladine	C06936;C02230;C02242;C06531;C06532;C10711;C12173;C12180;C12232;C16702
713	M181T314	181.084	5.24163	2491.81	1578.04	1748.12	3030.65	2416.19	2916.19	1480.45	1453.05	1810.8	1413.78	1729.93	2770.93	3120.72	1981.44	2255.26	1285.09	1455.4	1732.56	810.6	1823.2	1448.96	-	-	2926	10	Dacarbazine;3-Methylguanine;7-Methylguanine;alpha-Erythroidine;beta-Erythroidine;Lunacrine;Norgalanthamine;(-)-8-Demethylmaritidine;Sanguinine;4'-O-Methylnorbelladine	C06936;C02230;C02242;C06531;C06532;C10711;C12173;C12180;C12232;C16702
714	M181T363	181.121	6.05545	3271.23	8715.37	11889.9	8311.49	5542.6	3866	8558.45	4936.2	5826.46	5505.38	3381.59	13183.2	16455.9	6706.32	7618.32	9576.9	6507.7	10161.8	11928.3	13472.6	12529.6	-	-	6419	0	-	-
715	M181T249	181.121	4.1449	764.629	3981.99	5292.27	5411.89	5115.47	6604.25	2691.02	2499.54	633.958	1080.14	1228.6	3421.36	4043.41	1166.38	1749.99	3106.8	4116.04	2742.25	3470.64	3605.43	3931.5	-	-	1793	0	-	-
716	M181T396	181.121	6.59842	961.631	1078.63	1278.26	1281.19	476.351	1885.65	1796.79	1375.01	3413.21	2387.54	1540.25	5928.05	8232.1	3739.83	4192.36	5206.35	2354.57	2436.92	2284.78	2709.14	3243.17	-	-	5631	0	-	-
717	M182T52	181.945	0.870733	667.609	749.347	258.558	2536.76	5162.81	5777.35	3951.41	3675.47	344.065	349.591	211.358	164.732	318.7	200.098	160.179	405.514	1060.77	994.111	1379.86	1280.68	1399.88	-	-	5756	0	-	-
718	M182T281	182.007	4.68575	269.436	8703.04	9520.85	7830.84	5982.64	4168.73	2009.57	746.102	240.886	274.896	279.353	338.382	763.623	307.567	263.414	449.911	2500.59	2191.27	3459.61	3703.84	3433.11	-	-	1860	1	Cyclic_dehypoxanthine_futalosine	C17017
719	M182T230	182.02	3.83595	2395.77	2233.29	2275.59	2592.44	2836.91	2907.47	2514.17	1592.28	177.94	142.751	190.886	915.464	1122.73	562.631	765.99	700.5	1306.72	1512.38	1549.5	1499.35	2474.1	-	-	3681	1	2,4-Dinitroaniline	C14713
720	M182T160	182.02	2.66287	1488.36	1059.22	3591.5	4090.67	3263.69	3386.77	1845.05	2059.62	1438.69	1896.03	1485.59	1065.32	1533.05	615.042	1260.88	924.573	1880.82	1827.46	1838.81	2399.39	3142.44	-	-	2160	1	2,4-Dinitroaniline	C14713
721	M182T99	182.044	1.6565	21876.4	24129	26157.1	31235.6	46149.4	48755.5	17055.7	19478.3	69027.2	63684.9	57749.5	109860	123934	89472.6	116098	96483.9	41796.3	40899.4	42369.4	43767.9	47211.9	[56][M]-	[M-H]- 183.051	196	0	-	-
722	M182T66	182.044	1.10745	1854.03	3743.35	7465.39	17259.7	31677.6	16036.4	4280.06	2764.85	7944.21	6030.84	5964.84	14957.2	15792.4	13850.8	19756.5	12105.4	10291.8	9594.23	10021.5	11061.3	13031.3	-	-	6175	0	-	-
723	M182T199	182.044	3.30923	1556.04	1399.09	1914.47	1096.29	4645.04	4658.05	14280	8304.98	3433.71	2803.76	1477	5454.37	7399.32	3774.07	4789.53	4995.85	1846.19	2075.15	3707.09	2029.63	3796.43	-	-	42	0	-	-
724	M182T182	182.052	3.03913	23249	17653.1	15195.5	16368.6	17498.2	15041.7	8497.43	17573.7	41611.7	42799.3	42822.6	29454.5	33961	29765.2	20033.9	36846.2	21498.9	22419.8	21025.4	23548.7	23965.8	[55][M+1]-	-	82	1	6-Methylmercaptopurine	C16614
725	M182T363	182.124	6.05308	177.807	908.323	1346.11	879.27	758.74	807.504	480.734	267.229	729.812	395.872	419.691	1726.1	2298.11	853.296	1181.51	879.036	770.896	997.417	910.707	705.01	1356.39	-	-	6420	0	-	-
726	M183T486	182.895	8.10213	1478.58	1335.24	1379.75	1318.15	1715.09	1997.51	1526.32	1197.89	1813.77	1509.85	1760.87	1244.17	1601.73	1192.83	1534.13	1711.82	2155.56	1449.77	1353.03	1417.98	1607.27	-	-	8262	0	-	-
727	M183T49	182.927	0.815983	353.451	311.259	337.824	134.138	345.491	469.134	510.178	496.656	428.796	440.25	663.219	1450.81	1228.69	502.608	1455.37	855.362	594.259	733.501	599.044	624.933	544.18	-	-	149	1	Arsonoacetate	C06550
728	M183T58	182.995	0.965425	7486.56	14788.3	19640.9	7962.72	11726.5	8265.67	1742.15	4047.8	1986.64	1910.9	3609.26	4488	2577.06	6572.92	6358.47	3315.8	5045.63	5862.02	5377.24	5875.35	4307.76	-	-	5292	5	2-Pyrone-4,6-dicarboxylate;Chelidonic_acid;Enilconazole;Disulfiram;Phaseolic_acid	C03671;C08476;C18739;C01692;C10483
729	M183T139	183.028	2.31607	658.48	614.056	1543.09	2541.2	2293.74	375.859	2098.33	1204.73	1095.14	1404.97	1512.13	5583.73	6555.99	2493.65	4523.68	3876.6	2187.65	1856.47	3026.78	3473.67	3890.1	-	-	217	1	Dibenzothiophene	C20125
730	M183T233	183.028	3.89021	1858.98	5471.7	5400.11	4536.04	3595	2699.43	1381.17	1376.37	338.465	456.553	450.581	964.291	1320.63	859.527	750.05	542.964	2010.31	1935.34	2338.15	4233.33	2678.82	-	-	7846	1	Dibenzothiophene	C20125
731	M183T99	183.047	1.65823	2259.74	3056.06	3392.59	3102.71	4385.79	4488.14	1636.19	1703.59	5667.69	5644.83	6381.66	10244.2	12407.4	8617.15	10031.3	9906.32	4084.24	5318.43	4274.76	6265.85	4866.54	[56][M+1]-	-	196	1	Thioguanine	C07648
732	M183T182	183.053	3.03713	2956.24	1381.62	1745.52	2717.88	2529.3	2466.24	1242.22	1926.38	5790.88	6431.16	5769.33	4236.32	3670.8	3697.1	3023.88	4967.19	2839.51	3144.47	2568.87	3146.62	2835.58	[55][M+2]-	-	82	2	Demethylphosphinothricin;2-Acetamidoethylphosphonate	C17962;C21403
733	M183T277	183.064	4.61985	591.3	2628.58	3488.61	3789.88	3347.29	2976.75	2149.99	655.995	2263.22	606.191	4369.48	1101.68	1004.79	5556.04	841.606	1068.6	1634.67	1627.51	1533.43	4052.54	2208.58	-	-	5032	6	8-Oxoguanine;Antirhine;Eburnamine;Adenocarpine;Cinchonamine;5-Amino-6-(1-D-ribitylamino)uracil	C20155;C09033;C09146;C10123;C16727;C04732
734	M183T263	183.064	4.37893	687.823	2122.73	3650.51	2906.18	2710.34	2404.7	1687.53	1367.96	1628.22	676.256	805.69	831.052	1878.27	681.494	1628.52	1441.37	1996.75	2316.72	1771.54	3267.48	2546.05	-	-	6009	6	8-Oxoguanine;Antirhine;Eburnamine;Adenocarpine;Cinchonamine;5-Amino-6-(1-D-ribitylamino)uracil	C20155;C09033;C09146;C10123;C16727;C04732
735	M183T380	183.101	6.33765	1252.05	11625.8	10358.3	10165.8	6746.86	8672.46	9856.65	5638.84	15955.7	20662.6	20090.4	64839	66278.4	48731.6	57372.8	46664.7	21664.9	21479.4	22753.7	27525.1	25000.7	-	-	8416	1	N-Cyclopropylammeline	C14148
736	M183T334	183.101	5.5712	3770.01	6003.89	5213.36	4910.1	2389.29	2274.24	5183.24	2989.77	3582.32	2683.79	1982.4	4715.63	6590.73	4554.3	5206.68	2677.25	2848.63	4560.68	3339.93	4005.96	4284.33	-	[2M-H+Cl]2- 166.134 [M-H-H20]- 202.119	118	3	Sebacic_acid;Diethyl_adipate;Dimethyl_suberate	C08277;C14566;C17803
737	M183T271	183.101	4.52	1049.83	2282.28	2955.07	2886.48	5924.38	4513.9	2499.47	1271.63	1725.57	2947.81	2615.74	3367.09	3437.15	4299.79	4973.29	2256.21	2193.77	2047.21	991.55	3686.03	1830.51	-	-	3160	1	N-Cyclopropylammeline	C14148
738	M183T415	183.101	6.92138	1719.02	1407.89	1821.92	4639.12	5497.91	4148.17	2474.36	1355.65	7830.36	12967.4	15486.9	26794.9	35083.1	14081.8	23728.3	24507.3	8524.87	11588.1	8534.91	12119.9	12345.8	-	-	8438	1	N-Cyclopropylammeline	C14148
739	M183T279	183.137	4.6517	1271.39	1248.34	1165.38	2565.19	3717.06	3404.11	2735.52	1669.29	2363.88	3452.38	4233.33	6242.51	4636.13	5918.42	7180.57	5200.99	3114.28	3081.03	3138.7	3331.22	3144.44	-	-	7946	0	-	-
740	M183T388	183.137	6.45841	2746.88	6990.96	7907.07	5105.57	2906.99	8959.54	19088.7	13193.8	4590.81	4330.92	4150.45	23961	36207.2	7165.32	9433.07	21866.1	10390	9092.75	9710.48	10084.6	11014.6	-	-	1211	0	-	-
741	M183T439	183.173	7.31403	10109	5037.84	5530.57	2096.62	2343.24	3461.2	6759.44	9093.08	6016.38	6338.14	6358.68	5166.92	5849.56	5543.25	5017.38	4734.33	6289.47	3887.94	4854.61	5314.61	3380.35	-	-	3042	0	-	-
742	M184T57	184.023	0.94195	936.692	1850.23	2918.58	2757.94	2620.51	2707.96	1152.9	932.202	446.126	359.892	500.748	597.588	581.554	759.775	758.895	498.997	1380.59	1012.48	1442.33	2020.14	1362.03	-	-	7632	2	2-Amino-3-carboxymuconate_semialdehyde;Picein	C04409;C10720
743	M184T167	184.059	2.77961	3563.13	4560.27	3020.46	2639.42	3454.21	2997.43	2409.09	2713.07	1469.17	1860.05	2521.71	6295	3104.11	6049.52	7884.78	3187.9	3412.06	3762.93	2857.62	4082.52	3289.02	-	-	2703	0	-	-
744	M184T314	184.096	5.22794	172.112	180.198	385.531	7607.16	13842	9403.3	1407.83	688.613	5105.94	4841.64	4046.19	5300.76	9995.7	4995.09	2782.24	7810.05	3914.22	4220.55	4040.67	4977.85	4903.08	-	-	2916	6	MTIC;2-Oxooctadecanoic_acid;Ricinoleic_acid;(6R,7S)-6,7-Epoxyoctadecanoic_acid;cis-9,10-Epoxystearic_acid;18-Hydroxyoleate	C16250;C00869;C08365;C13791;C19418;C19616
745	M184T288	184.096	4.80585	480.442	412.881	1266.66	4341.01	6349.4	3696.78	1486.65	1003.22	3923.17	4597.08	2566.98	4979.38	5940.5	4256.96	1510.2	5562.46	3398.35	2891.42	3760.92	3747.53	4831.5	-	-	8640	6	MTIC;2-Oxooctadecanoic_acid;Ricinoleic_acid;(6R,7S)-6,7-Epoxyoctadecanoic_acid;cis-9,10-Epoxystearic_acid;18-Hydroxyoleate	C16250;C00869;C08365;C13791;C19418;C19616
746	M184T381	184.104	6.34725	187.772	759.208	1142.92	1017.86	774.524	844.501	981.951	611.273	1888.23	2456.98	2375.04	8615.05	6999.11	5270.86	8371.52	5889.06	2702.5	2885.59	3024.22	3778.48	3285.72	-	-	9150	0	-	-
747	M185T489	184.914	8.1467	3880.12	1653.66	1619.2	1581.48	2137.63	1862.63	1931.6	2207.94	1472.43	1723.29	1776.06	3920.38	1942.01	2598.91	1630.01	1862.24	1008.37	1376.36	1211.43	1798.48	1990.35	-	-	8263	0	-	-
748	M185T476	184.914	7.94167	1459.32	1965.25	1788.4	1779.29	2254.57	4225.8	2344.81	2327.13	1450.91	1496.2	1872.08	1779.06	1950.5	2216.39	1967.68	1917.71	448.825	867.166	1037.62	3897.79	5049.59	-	-	8898	0	-	-
749	M185T55	184.974	0.911175	2157.22	9598.08	13345	3094.2	540.091	2351.84	567.102	1489.81	5189.49	6253.2	1696.46	2311.02	2183.13	464.173	3043	4167.7	1939.64	493.857	1070.36	2925.84	784.228	-	[M+Cl]- 150.007	148	0	-	-
750	M185T155	185.001	2.57882	1301.48	20237.9	35841	13601.2	5156.58	4531.74	3113.68	2387.43	2821.09	3425.47	3470.16	4606.07	5286.94	3704.25	4130.74	3904.8	6983.8	7111.63	7017.71	8296.41	7957.15	-	-	6957	17	4-Chlorophenoxyacetate;Chrysoeriol;3-Methoxyapigenin;Leptosidin;Diosmetin;Hispidulin;Kaempferide;Cajanin;Pratensein;Tectorigenin;2'-Hydroxybiochanin_A;(+)-Sophorol;(-)-Sophorol;(+)-6a-Hydroxymaackiain;Rhamnocitrin;Questinol;Arylmercury	C07088;C04293;C05902;C08651;C10038;C10058;C10098;C10203;C10520;C10534;C12135;C16227;C16228;C16230;C17059;C17811;C01783
751	M185T92	185.007	1.53308	4634.53	2519.38	2429.84	2464.97	1856.79	1495.03	873.648	1822.03	871.581	517.26	823.712	852.319	767.513	2045.67	2878.41	631.39	780.69	1762.97	1019.61	1919.75	1691.72	-	-	8645	0	-	-
752	M185T66	185.007	1.09977	2170.87	2216.74	2502.83	2536.49	2473.71	1315.94	1005.63	1539.52	587.443	790.766	948.097	727.563	738.683	720.059	1219.76	1047.39	935.746	1009	1094.81	1063.96	911.42	-	-	6671	0	-	-
753	M185T54	185.02	0.895683	1686.56	6880.55	8971.42	570.523	1179.32	1481.42	1009.95	888.377	4928.49	5924.73	6646.35	2185.42	1545.97	4204.91	2635.61	3758.01	1772.16	1810.41	1709.1	2200.77	1929.26	-	[M+2Cl]2- 300.097	104	8	Farrerol;Coelogin;4-Hydroxyhomopterocarpin;(-)-Sparticarpin;(-)-Variabilin;Phellopterin;Astrapterocarpan;Cnidilin	C09734;C10251;C10461;C10531;C10539;C17047;C17416;C17503
754	M185T278	185.08	4.63598	5306.16	11019.3	14226.1	15196.4	21157.5	16816.3	11305.3	8372.68	11633	6549.1	7931.34	24120.3	15853.3	12281.1	16901.3	19654.8	11583.6	9493.93	13007.9	14314.4	568.788	-	-	5033	1	Dinitrosopentamethylenetetramine	C19409
755	M185T264	185.08	4.40375	3863.35	3466.45	3665.96	31501.5	56554.7	39081.8	9904.51	7081.85	3804.07	3531.87	2400.75	9605.28	12557.6	5032.85	5219.41	8246.29	12935.7	15668.2	13505.2	14902.7	15958.8	[57][M]-	-	3994	1	Dinitrosopentamethylenetetramine	C19409
756	M185T413	185.116	6.8868	15358.2	12113	33849.5	12231.8	13346.3	20040.3	17182.8	15921.6	28825.3	30322.5	31264.5	61212.8	57690.3	72221.4	73486.1	51413	26148.4	24104.7	29241.5	31937.5	29920	-	-	6194	1	Serratine	C09901
757	M185T318	185.116	5.2998	4956.81	8759.9	10518.2	7607.42	7548.17	8452.53	12806.9	9725.11	4434.9	4194.28	8276.53	6573.61	6386.63	6202.88	7501.79	4825.38	6568.47	5359.9	5092.99	7726.91	5884.18	-	-	7663	1	Serratine	C09901
758	M185T433	185.116	7.21047	2573.56	2421.29	1386.29	1344.43	191.845	1848.2	3077.45	3204.85	2359.4	5832.1	1766.97	17821.9	8244.14	17123.7	29431.2	5076.45	6527.93	5355.38	9312.97	6016.63	3910.54	-	-	1387	1	Serratine	C09901
759	M186T66_1	186.039	1.09203	1755.66	2459.93	3192.47	5045.47	6094.31	4095.87	1246.33	1496.83	3052.25	4061.57	3855.87	3081.96	4557.32	3065.42	3639.28	3515.22	2432.85	2588.42	2955	2894.51	2948.02	-	-	95	0	-	-
760	M186T91	186.039	1.52388	2356.07	3272.33	3455.67	4989.55	6360.05	5021.75	1439.7	1821.23	6456.6	8577.34	8179.05	7465.21	6463.49	7546.72	6033.84	7157.28	4111.62	4615.34	4691.03	4957.98	4271.18	-	-	4794	1	Nicofetamide	C17729
761	M186T275	186.054	4.58027	701.423	971.084	897.023	1178.66	1242.96	1017.33	966.32	294.682	2255.58	1777.34	1246.93	2541.9	3343.04	1182.21	3109.92	2594.3	1136.23	992.34	1571.66	1176.46	1414.26	-	-	74	1	Deethylatrazine	C06559
762	M186T97	186.075	1.62002	1176.03	1182.38	146.528	2622.55	6083.18	4466.19	2279.55	1429.06	1674.91	1468.65	2207.84	5410.25	5215.89	4278.51	5462.16	3936.92	3456.51	3027.55	3444.03	2958.2	4170.23	-	-	7487	1	Emedastine	C07785
763	M186T66_2	186.075	1.09884	354.502	239.651	148.345	3613.11	3822.15	3073.71	731.983	573.572	1001.07	703.102	1248.92	3575.32	1720.28	1930.59	3159.58	2200.53	1915.36	1473.07	1578.46	2059.92	1935.96	-	[M-H-CO2]- 231.072	144	2	N-Acetyl-L-2-amino-6-oxopimelate;N-Succinyl-L-glutamate_5-semialdehyde	C05539;C05932
764	M186T265	186.083	4.41179	462.811	410.224	272.982	2784.04	5991.41	4290.51	681.353	799.091	753.187	480.528	546.172	1110.26	937.715	878.352	1792.69	941.138	1401.42	1260.99	1448.73	1977.45	1891.18	[57][M+1]-	-	4016	1	Imetit	C17931
765	M186T278	186.083	4.63458	818.219	978.667	1801.91	1154.98	3291.09	2245.57	1017.08	907.058	2615.18	1209.5	1384.24	2766.61	2054.5	1524.05	1193.51	1196.86	1681.14	792.925	2233.87	2204.26	1416.95	-	-	5019	29	Imetit;Abietate;(5Z,8Z,11Z,14Z,17Z)-Icosapentaenoic_acid;Methyltestosterone;Isopimaric_acid;Oryzalexin_A;(+)-Pimaric_acid;Kaur-16-en-18-oic_acid;Levopimaric_acid;Neoabietic_acid;Palustric_acid;(5Z,7E,9E,14Z,17Z)-Eicosapentaenoic_acid;Mibolerone;Stenbolone;17beta-Hydroxy-7alpha-methylandrost-4-en-3-one;17beta-Hydroxy-6beta-methylandrost-4-en-3-one;17-Hydroxy-19-nor-17alpha-pregn-5(10)-en-3-one;1,2…	C17931;C06087;C06428;C07198;C09118;C09148;C09159;C11874;C11888;C11889;C12077;C12083;C14255;C14490;C14588;C14890;C15003;C15008;C15017;C15036;C15070;C15184;C15188;C15259;C15318;C15412;C15460;C20149;C20208
766	M186T298	186.112	4.9726	3190.56	2080.33	3606	3386.56	3958.49	2511.56	751.351	1800.25	3488.64	5152.95	5374.7	5857.73	7298.04	3410.04	1010.93	7683.37	3749.41	2824.99	4682.81	5021.59	3073.53	-	-	3391	0	-	-
767	M186T243	186.111	4.04845	6611.92	4799.05	4813.87	3336.75	1977.5	4344.19	7016.28	6935.55	7433.34	5742.36	5933.83	5466.64	4314.74	7145.42	7207.32	6113.47	4250.37	5186.75	4180.16	5577.82	5279.42	-	-	69	0	-	-
768	M186T324	186.111	5.3991	869.192	757.534	833.918	2014.98	2375.69	2633.91	1863.87	1476.86	2910.64	2043.19	2119.95	1972.46	3397.22	1594.43	1952.26	3086.73	1695.5	1111.04	1952.57	2505.09	2281.84	-	-	5236	0	-	-
769	M186T413	186.119	6.89097	1941.75	1328.47	1231.56	1489.31	1602.13	1502.05	1735.17	1755.26	3258.89	3783.87	3836.65	7119.2	5836.27	6244.99	7804.36	5908.39	2749.03	3471.69	3222.21	3927.5	3724.13	-	-	49	0	-	-
770	M187T46	186.928	0.771283	2257.79	603.539	224.452	304.586	1218.25	1808.61	1816.13	2542.69	3042.04	1590.23	716.231	357.257	352.728	1076.55	359.547	479.682	518.234	640.233	726.475	669.038	640.355	-	-	56	2	Dichlorphenamide;Ziram	C07459;C15229
771	M187T69	186.963	1.1497	4690.64	13201.1	23964.9	23554.2	23867.7	11523.3	6915.6	4154.38	1844.12	2955.62	6384.73	1916.75	1238	6597.17	6296.45	1868.77	2062.61	2577.43	1865.34	2818.5	2989.97	-	-	236	0	-	-
772	M187T65	186.999	1.07761	1277.61	438.922	2620.63	22182.3	20346.6	13501.8	627.971	1097.71	5034.43	1271.62	2471.5	811.187	9961.56	1081.17	1616.92	7598.69	571.666	985.832	957.832	12018.1	684.666	-	[M-H]- 188.019	95	1	CMN_131	C15663
773	M187T237	187.005	3.94177	8235.45	31173.8	69313.4	62236.3	30766.7	25145	15749.6	13244.4	13829	40129.5	61340.3	38537.2	34403.1	37911.7	57869.9	46774	27215	35274.1	34471.4	33372.8	33104.1	[58][M]-	-	4596	1	Calcium_L-aspartate	C13058
774	M187T108	187.023	1.79723	7095.81	16576.1	17273.3	24217.4	30098.1	26088.6	9196.4	9319.75	7719.17	9069.44	8902.77	17291.8	17011.1	10761.9	12146.2	12188.4	14230.7	14345.8	14399.1	16395.5	18871	[59][M]-	-	261	0	-	-
775	M187T90	187.023	1.50697	10304.4	22779.6	29009.6	28011.1	31964.9	19521.5	11293.4	9669.77	6476.54	9791.57	10564.4	9593.4	12715	10154.5	9303.42	12431.9	12742.4	11892.2	14896	15119.7	15292.7	[60][M]-	-	4769	0	-	-
776	M187T64	187.023	1.06882	6415.81	14761.5	22830	22705.6	22811.7	15120.9	7470.02	5336.53	5484.87	6881.77	8167.96	7396.32	9518.57	6568.34	7606.1	7743.49	671.92	10311.7	11243.1	844.077	687.509	[61][M]-	[M-H]- 188.019	95	0	-	-
777	M187T55	187.034	0.913417	2258.85	2479.87	3548.77	1200.98	2185.58	3535.36	4252.62	3137.65	9150.09	16549.2	25948.5	15738.8	17403.1	16867.7	18177.1	21660.5	10087.3	11430.2	10213	11882.2	12425.8	-	-	6749	9	Pydanon;Sodium_diethyldithiocarbamate;2'-Deoxymugineic_acid;Angustibalin;Arteglasin_A;Linifolin_A;9-Riburonosylhypoxanthine;Niflumic_acid;N-(p-Nitrobenzyl)phthalimide	C19128;C19599;C15485;C09293;C09303;C09496;C11631;C13698;C14265
778	M187T251	187.038	4.1814	2840.84	4280.92	5619.72	3123.37	3617.28	1152.25	1722.71	3122.41	3759.58	3233.84	1681.58	1894.66	2737.73	2209.49	2338.57	3714.33	2679.53	728.668	2216.35	3361.36	1205.37	-	-	2347	6	1-Hydroxy-2-naphthoate;Plumbagin;Ramentaceone;3-Hydroxy-2-naphthoate;Nopaline;4,4'-Diaminostilbene_dihydrochloride	C03203;C10387;C10398;C16212;C01682;C15452
779	M187T174	187.059	2.89567	3331.16	4720.41	8459.28	7001.68	7828.92	11978.7	1845.46	1951.07	3095.07	2543.4	5145.82	10680.6	4942.32	4561.17	7212.65	3583.8	4762.78	5642.42	3666.92	4995.56	3705.46	-	-	6081	1	Saphenic_acid_methyl_ester	C12118
780	M187T88	187.07	1.46055	559.88	717.751	508.047	1618	2413.58	1838.45	635.845	625.38	1129.03	674.258	549.768	3512.8	3507.5	3513.92	4748.88	2126.84	1970.53	1951.15	1682.57	1788.44	2110.58	-	[M-H]- 188.077	4469	0	-	-
781	M187T63	187.07	1.04345	682.394	744.293	654.296	4819.46	7357.71	5246.55	1007.31	1208.27	3126.79	1411.46	1639.38	6538.71	5256.33	4394.6	7529.44	3609.62	2289.91	2767.08	2278.28	3105.84	2787.34	-	-	1582	19	16alpha-Hydroxydehydroepiandrosterone;7alpha-Hydroxytestosterone;19-Hydroxytestosterone;6beta-Hydroxytestosterone;11-Ketoetiocholanolone;16alpha-Hydroxytestosterone;14alpha,17beta-Dihydroxyandrost-4-en-3-one;15alpha-Hydroxytestosterone;11-Ketoandrosterone;1,2,4,5-Tetrahydrotestolactone;16beta,17beta-Dihydroxy-16-methylestr-4-en-3-one;4beta,5-Epoxy-17beta-hydroxy-5beta-androstan-3-one;11alpha,17be…	C05139;C05291;C05294;C14497;C14552;C14600;C14627;C14649;C14671;C14912;C15144;C15286;C15306;C15332;C15416;C18045;C18075;C21296;C15084
782	M187T296	187.095	4.93137	147685	525701	631472	511798	411714	406322	390424	333578	213553	269460	334520	348237	307250	349987	409236	279382	358433	354390	347454	375375	427818	[62][M]-	-	3198	0	-	-
783	M187T195	187.095	3.24571	4460.9	3649.11	6018.04	8751.42	5312.21	5264.17	4681.03	2618.64	1554.62	1485.62	1987.48	3303.25	3036.77	3863.86	4596.8	2510.14	3785.43	3696.88	3415.55	2222.38	2577.4	-	-	723	0	-	-
784	M187T181	187.095	3.00963	2005.89	5978.24	8061.77	7620.07	4952.87	3546.31	3669.14	2220.53	1696.52	2925.03	1518.19	1349.19	3445.59	3308.01	5416.08	2850.85	3904.09	3259.69	3883.71	3712.42	4024.53	-	-	8054	0	-	-
785	M187T398	187.132	6.635	29823.4	24169.9	16072.3	21585.4	20827.7	22897.2	20379.6	30166.7	24781.6	24903.7	21070.3	16262.7	19279	23208.8	22029	17742.8	22678.7	14730.7	18013.3	27538.8	21764.2	-	-	7249	1	(-)-Quebrachamine	C09235
786	M187T424	187.132	7.07109	10796.3	6658.66	4375.86	4063.97	3790.1	5111.79	7450.25	3267.37	5976.97	3326.69	3576.34	8099.43	4215.09	12415	10172.1	6701.25	5350.9	4857.72	7238.42	7612.35	9147.69	-	-	1975	1	(-)-Quebrachamine	C09235
787	M188T481	187.94	8.0247	6227.2	7000.16	6940.95	7032.36	6446.08	8042.68	6992.15	6470.71	7442.47	7044.99	7759.64	7429.03	7650.49	7501.55	6221.16	7533.08	5632.65	6204.62	6591.52	7652.37	7162.59	-	-	7994	1	3-Iodo-4-hydroxyphenylpyruvate	C03987
788	M188T96	188	1.60826	651.833	3150.86	4629.06	7640.15	9245.88	2846.82	4622.09	2678.96	765.818	940.437	873.83	4185.73	3388.92	5846.26	6607.38	2989.62	3233.15	4463.96	2962.24	3529.84	3331.23	-	-	7488	1	Isoprothiolane_sulfoxide	C11112
789	M188T64	188	1.0666	495.9	1738.05	2501.34	2767.35	3770.59	4907.77	5823.79	2760.28	513.553	824.571	1183.08	1683.95	1045.67	2163.34	2857.25	965.261	1263.88	2170.39	1547.47	1867.65	1917.43	-	-	5122	1	Isoprothiolane_sulfoxide	C11112
790	M188T236	188.008	3.9397	555	2696.42	5967.12	4682.46	2679.69	3278.44	1303.82	1178.83	1251.32	3339.65	5000.66	3674.05	2971.36	3245.26	5185.82	4181.43	2469.28	2104.21	3518.74	3685.1	3756.13	[58][M+1]-	-	4597	0	-	-
791	M188T90	188.026	1.50485	976.956	2256.83	2488.08	2479.79	2743.1	2543.77	921.395	1035.27	609.265	1115.32	1201.94	718.378	3444.4	3528.28	686.764	1248.53	3106.67	1378.52	1162.01	1979.37	3693.4	[60][M+1]-	-	4780	1	Benzenamine_sulfate	C06011
792	M188T108	188.026	1.79803	650.825	981.226	1177.83	2405.78	2333.36	1862.95	832.07	1101.78	617.539	641.667	840.513	989.038	1401.45	1265.02	1220.59	1313.2	1191.68	1368.69	1100.15	1647.93	2542.98	[59][M+1]-	-	261	1	Benzenamine_sulfate	C06011
793	M188T193	188.033	3.20872	10290.6	6809.91	8220.14	17584.7	31812.5	24077.8	15578.1	13609.8	45593	33878	16693.7	78360.4	78085.6	57050.1	66300.9	53127.3	25623.9	26739.6	27874.5	30128	31200.2	[63][M]-	-	194	5	Quisqualic_acid;sn-Glycerol_3-phosphate;sn-Glycerol_1-phosphate;Glycerol_2-phosphate;DL-Glycerol_1-phosphate	C08296;C00093;C00623;C02979;C03189
794	M188T65	188.027	1.08207	713.112	1603.19	2145.55	1222.82	2014.08	2206.01	1128.4	1023.45	525.784	560.648	1345.97	811.675	934.83	921.054	1404.58	820.548	917.429	889.903	930.904	1240.88	1248.96	[61][M+1]-	-	95	1	Benzenamine_sulfate	C06011
795	M188T62	188.054	1.02594	1553.47	9203.4	12788.7	13233.4	25092	6096.35	2549.63	1246.21	3006.42	1719.18	2507.99	7013.47	8307.63	6955.75	8108.1	9770.14	9317.46	3953.26	4242.89	5217.47	6867.62	-	-	2643	2	Bz-Arg-OEt;Feruloylagmatine	C01670;C18325
796	M188T89	188.054	1.47585	2476.01	2972.4	2794.91	3221.75	7616.39	4264.3	2014.58	1955.89	3059.11	3752.45	3196.65	10160.8	11078.7	7195.68	8859.48	6335.71	3464.74	4953.32	4546.78	6038.47	5009.76	-	[M-H-CH4]- 205.084	81	0	-	-
797	M188T123	188.091	2.04995	2058.96	8037.86	7681.3	12536.3	16066.9	10845.5	5320.16	5717.53	10332.6	7109.33	13901.1	10295.7	12718.3	11768.9	8195.38	16034.3	8085.18	12450.9	7642.97	13701.2	10535.9	-	-	7446	0	-	-
798	M188T211	188.091	3.51017	1798.75	4566.3	6109.29	2315.29	6282.3	6324.46	3121.33	2483.31	14861.2	13452.2	15725	11694.1	12722	13099.6	12963.7	13106.5	7748.01	6938.94	8387.39	7586.68	8744.64	-	-	1837	0	-	-
799	M188T269	188.091	4.48822	268.512	3500.35	5019.74	5218.06	5464.23	4696.16	1596.23	815.15	273.132	548.59	502.393	581.862	445.655	654.399	133.884	672.251	1990.19	2046.33	2838.54	2616.38	2446.36	-	-	5094	0	-	-
800	M188T182	188.091	3.03307	352.04	1284.29	2213.63	4148.93	4533.3	2804.93	1068.75	487.673	3123.43	3029.05	2254.75	4000.91	6022.18	3460.23	3296.21	4106.52	2668.72	2282.2	3071.66	3063.04	2611.11	-	-	4521	0	-	-
801	M188T422	188.09	7.03287	1380.23	865.487	613.244	4059.35	5967.02	7013.73	1333.49	751.64	2954.63	3411.18	2689.73	747.939	3467.23	2030.51	1615.44	2771.65	3553.68	2322.67	3762.42	2972.73	3453.99	-	-	1912	0	-	-
802	M188T296	188.099	4.92873	15156.1	50678.8	59887.6	53270.8	41284.6	38906.4	39812.3	35048	19999.7	24181.8	32081.5	37830.9	28446.4	34028	39405.5	25287.4	32375.2	31997.1	32427.3	40349.4	40490.3	[62][M+1]-	-	3194	0	-	-
803	M188T53	188.102	0.883542	33.1203	332.26	398.615	534.464	1188.13	4874.18	372.425	768.417	722.398	667.176	1176.09	3519.32	2344.08	1651.87	2374.73	1671.81	537.909	540.271	1663.48	633.038	760.175	-	[M-H-CH3]- 204.115	104	2	4'-Hydroxy-3'-prenylacetophenone;Plastoquinone-1	C10702;C16694
804	M188T398	188.135	6.6344	2340.84	2489.25	2003.1	7155.87	1840.81	1552.02	3784.28	1920.51	2886.65	2948.03	2135.42	2913.48	1789.18	3208.23	3232.57	2705.27	2442.21	4008.46	3780.21	4478.7	2072.96	-	-	7250	0	-	-
805	M189T486	188.931	8.09903	3335.42	2962.74	1526.41	1174.16	2397.26	1312.96	1306.84	2569.57	2224.55	1460.43	2082.23	2434.81	906.158	1648.52	2515.9	1383.05	1352.95	2113.06	1661.41	2270.27	2735.65	-	-	8264	0	-	-
806	M189T166	188.984	2.77352	3431.34	30348.2	50377.7	97904.2	138888	145185	143173	81782.5	14892.5	15344.7	14698.4	60184.6	54813.5	46019.6	56845	43405.4	60713.2	63286.4	57825	68766.3	66106.3	[64][M]-	-	2680	0	-	-
807	M189T93	188.984	1.55453	77204.9	91263	101679	188023	341236	239106	284123	203385	4946.49	5810.87	7127.13	7932.99	9936.66	5718.43	5260.97	10146.1	64678.8	70873	67668.3	80356.7	80223.5	[65][M]-	-	100	0	-	-
808	M189T67	188.984	1.12484	7355.75	13824.2	18644.6	29163.3	36597.5	33083.2	31476.6	18710.4	801.613	5170.83	1307.19	7752.64	2514.79	1090.63	727.936	1545.36	11474.5	12599.9	11955.1	14078.7	13319.4	-	-	6180	1	Fensulfothion	C14510
809	M189T236	189	3.94143	836.295	1992.67	1733.77	4800.18	2771.83	1148.29	1241.24	632.681	918.556	2230.09	2536.83	2706.51	1251.13	2211.54	2818.77	2129.64	2022.61	1067.44	1186.22	1793.9	1476.33	[58][M+2]-	-	4598	0	-	-
810	M189T56	189.002	0.9306	3807.73	9940.18	15577.6	13600.7	12647.2	12147.3	5969.62	5600.54	3095.05	2232.2	2931.74	5676.46	5385.25	3883.76	3299.5	3273.34	4925.28	5476.98	3955.08	6545.67	5975.65	-	-	8111	1	5-Amino-4-chloro-2-(5-hydroxymuconoyl)-3(2H)-pyridazinone	C05155
811	M189T90	189.039	1.49345	2251.04	8488.81	10484.7	12916.5	17974.6	11329.4	5182.99	3942.27	5527.61	6016.48	5559.19	18474.5	27067.5	10799.9	14693.8	14040.9	9511.71	9701.41	10479.1	12001.5	11885.3	[66][M]-	-	199	5	3-Dehydroquinate;4-Hydroxy-4-methyl-2-oxoadipate;4-Hydroxy-2-oxo-heptanedioate;2,4-Dihydroxyhept-2-enedioate;2-Keto-5-epi-valiolone	C00944;C04049;C05601;C06201;C17695
812	M189T193	189.037	3.20898	1482.12	1404.55	1308.44	1477.5	3735.15	3995.2	1168.33	2254.74	5855.41	5121.04	2469.84	9724.52	9997.16	8324.74	8392.69	6675.98	2768.89	2931.84	3237.4	2950.95	3623.55	[63][M+1]-	-	7765	0	-	-
813	M189T64	189.039	1.07484	3491.23	9296.47	11495.7	13645.4	17816.6	12766.1	4016.35	3992.69	5440.32	7896.87	6275.44	14896.8	19430.9	10890.6	14027.7	12197.6	8924.23	8537.82	8198.56	9508.39	9455.84	[61][M+2]-	-	95	5	3-Dehydroquinate;4-Hydroxy-4-methyl-2-oxoadipate;4-Hydroxy-2-oxo-heptanedioate;2,4-Dihydroxyhept-2-enedioate;2-Keto-5-epi-valiolone	C00944;C04049;C05601;C06201;C17695
814	M189T168	189.054	2.79435	2923.91	4047.3	1026.4	2225.99	6363.61	2578.78	737.729	2394.97	312.019	1150.08	2108.45	3229.92	6129.46	853.639	2984.27	4398.26	1064.65	2012.37	2097.08	2237.9	2720.14	-	-	6983	4	7-Ethoxycoumarin;1,2-Dihydroxy-7-hydroxymethylnaphthalene;1,2,3,4-Tetrahydro-4-oxo-1-naphthoic_acid;Coixinden_A	C11052;C14105;C15102;C17916
815	M189T248	189.075	4.12952	2787.04	7833.38	8185.69	15066.1	21755.9	22303.8	13809.9	8248.75	1150.22	6726.6	14487.6	10223.2	9196.33	5108.09	11344.9	12699.7	11219.4	9839.43	13566	13042.7	16004.2	[67][M]-	-	4884	0	-	-
816	M189T177	189.075	2.94647	2030.14	4863.02	6147.6	6934.27	9202.55	7407.52	2768.53	2866.62	3404.68	2835.99	1726.67	7824.55	15660.1	10411.6	7379.35	9423.09	6949.22	4343.51	11723.5	5309.49	6184.84	-	[M-H]- 190.089	47	0	-	-
817	M189T162	189.075	2.70327	2545.49	12718.2	6389.78	8168.75	7558.73	6488.27	3367.1	2879.21	2609.92	1995.74	2267.1	3772.4	8167.27	3196.19	3860.04	5401.8	4819.02	3805.86	5483.84	4255.94	6184.95	-	-	7226	0	-	-
818	M189T53	189.086	0.877467	111.927	2027.71	2550.17	1454.53	940.487	520.319	454.687	276.924	1047.06	1410.06	1827.32	1263.52	1333.37	892.761	1553.24	1793.42	1062.56	1377.38	1018.59	1401.14	1014.53	-	-	5757	0	-	-
819	M189T296	189.102	4.93137	1883.99	7930.44	9135.3	6931.91	4761.99	4782.19	5755.4	4118.47	2182.3	3606.08	3123.77	5260.74	4157.48	7017.5	9074.65	5540.15	3886.83	3745.41	4061.09	5651.75	5377.91	[62][M+2]-	-	3199	6	5-Methoxytryptamine;N-Methylserotonin;Cytisine;2-Methyl-5-hydroxytryptamine;1,3-Dimethyl-8-isoquinolinol;Pyroquilon	C05659;C06212;C10763;C13665;C12346;C18487
820	M189T206	189.112	3.42952	2243.42	4360.92	4289.88	6511.97	8063.65	3220	2685.28	2623.08	2351.79	2633.91	2915.46	7025	4523.84	7997.39	5011.23	7141.83	4396.63	6763.65	5564.19	5866.17	4995.18	-	-	4661	0	-	-
821	M190T482	189.929	8.03593	3787.67	3841.07	3721.22	3670.4	4109.17	4039.48	4281.49	3603.73	4094.26	4255.84	4252.05	3774.05	3631.24	4102.11	4028.78	3950.24	3715.26	3948.6	3534	4299.77	3877.07	-	-	203	0	-	-
822	M190T166	189.987	2.77236	346.011	2311.6	6667.73	8634.52	9084.97	10392	11133.6	6717.13	1467.58	961.837	1269.21	4904.33	4304.03	3282.28	4720.81	4029.02	5153.44	5125.94	4706.58	5956.01	5562.75	[64][M+1]-	-	2695	0	-	-
823	M190T93	189.988	1.55121	5267.82	6700.84	7404.08	12668.4	17803.9	19281.5	19962.8	15630	776.485	550.658	419.154	2190.34	638.105	499.98	1581.6	700.137	5134.21	5289.94	5900.47	6184.11	6437.17	[65][M+1]-	-	100	0	-	-
824	M190T57_1	190.016	0.9499	1657.34	1903.56	1119.87	9177.56	8108.66	5356.16	13690	1682.95	970.023	1226.62	2107.22	18099.4	1048.95	1852.15	1961.44	1189.98	4281.59	3558.37	11418.6	3510.65	1862.08	-	-	5301	1	5,6-Indolequinone-2-carboxylic_acid	C17938
825	M190T56	190.034	0.932	6337.89	8915.65	7955.5	12107.7	16215.7	17232.9	13415	10460.6	2730.49	5461.16	5456.25	15699.2	11057.7	16569.5	23644.3	10302.1	11249.7	12741.2	11567.8	12908.4	13568.5	-	-	7596	8	Brassicanal_A;Isosorbide_mononitrate;O-Oxalylhomoserine;Nitrilotriacetic_acid;Phenylmethanesulfonyl_fluoride;cis-Aconitate;trans-Aconitate;Dehydroascorbate	C11048;C07714;C08294;C14695;C06747;C00417;C02341;C05422
826	M190T90	190.042	1.49483	2854.21	782.246	791.686	1030.68	1845.37	1220.28	12979.9	12350	583.214	437.143	641.836	1533.32	2253.99	1246.31	1145.73	1140.42	891.996	911.957	761.09	2812.11	994.41	[66][M+1]-	-	7886	0	-	-
827	M190T205	190.049	3.40898	1018.36	186933	226690	193935	168637	146783	52427.2	29948.6	15534.2	18343.5	23791.5	77873.3	121799	23952	33552.7	81316.1	107562	121154	116141	130693	129567	[68][M]-	[M-H]- 191.056	43	0	-	-
828	M190T239	190.049	3.98822	483.778	7599.08	8098.53	8254.71	17123.6	10916.7	8270.81	4061.67	3086.29	6483.81	3985.54	24289.5	17699.1	19889.2	30894.3	12792.2	9181.12	10206	15431.7	10852.8	10378.6	-	-	4300	3	Nafenopin;2,2-Dimethyl-3-(4-methoxyphenyl)-4-ethyl-2H-1-benzopyran-7-ol;7-Methoxy-2,2,4-trimethyl-3-(4-methoxyphenyl)-2H-1-benzopyran	C11371;C15054;C15060
829	M190T57_2	190.069	0.949533	805.404	832.873	1703.21	626.43	3521.71	2187	1005.64	721.34	1490.19	1144.2	1005.6	375.78	992.36	631.034	446.688	1248.31	1573.52	354.127	1048.78	2266.1	562.002	-	-	5309	0	-	-
830	M190T247	190.078	4.12326	171.917	638.352	1387.35	1598.02	1750.55	1943.27	1269.14	813.12	627.935	577.456	1254.09	504.771	880.336	701.955	888.46	1364.53	1243.62	1022.36	1276.45	1499.47	929.776	[67][M+1]-	-	4865	0	-	-
831	M190T60	190.418	0.993667	84.5157	885.252	1859.65	3438.64	2811.71	2656.94	3190.59	755.654	4091.12	7903.57	7027.59	4349.1	13913.6	496.309	8384.61	11551.7	2709.13	4048.13	4390.57	6279.88	9423.31	-	-	10	0	-	-
832	M191T493	190.926	8.21069	22822.4	30785.2	20780.7	15641	14400.7	20510.6	16419.7	18179.4	17117.4	13763.8	18297.9	20410.5	17405.9	23694.9	16216.9	16006.3	26224.9	17644.9	12115.8	14103.5	36290.9	-	-	8217	0	-	-
833	M191T63	190.964	1.05442	2891.96	14289.4	23348.7	17375.1	17670.2	14619	11880.9	7880.51	1332.27	1.12596e+06	1.43398e+06	3763.97	1.11058e+06	2465.02	2572.32	1.08908e+06	7356.55	8821.65	8679.65	10301.8	10022.2	-	-	1590	0	-	-
834	M191T88	190.964	1.46651	2907.73	16774.9	16846.5	21213.2	20094.3	9112.48	6032.08	3784.92	87860	619.04	637941	475388	719954	268737	2338.05	618719	4181.69	8492.73	5595.8	346476	5739.79	-	-	4491	0	-	-
835	M191T167	190.98	2.77707	1022.87	803.59	2462.09	5229.56	7529.59	8964.68	6768.67	4314.1	778.819	551.196	1140.76	3163.64	2855.94	2300.93	2221.12	2295.52	3365.56	3316.91	3198.16	4123.8	4105.77	[64][M+2]-	-	2679	0	-	-
836	M191T93	190.98	1.54611	3330.53	4468.13	4056.39	8797.94	9347.67	11582.5	12885.7	10446.7	12021.2	252.203	58833.1	52173.4	74944.7	293.926	46550.5	317.5	21774.5	3318.12	3006.68	3489.35	38770.6	[65][M+2]-	-	5378	0	-	-
837	M191T104	191	1.72587	1124.76	728.418	2966.76	6041.48	10195.3	10562.5	22436.9	12912.1	9939.98	29998.8	1318.01	7005.98	3809.37	4609.58	9228.03	54870.6	5267.22	4272.84	6059.55	6559.72	7861.31	-	-	1709	4	Aspulvinone_G;Aflatoxin_B1;Betavulgarin;Dihydrodemethylsterigmatocystin	C02007;C06800;C10201;C20444
838	M191T60	191.018	0.9944	46704.1	219374	302020	728255	983307	1.32653e+06	919947	523645	1.09331e+06	1.67356e+06	2.24022e+06	2.56388e+06	3.02358e+06	1.5111e+06	2.07102e+06	2.60557e+06	1.46075e+06	1.68637e+06	1.67464e+06	1.58518e+06	1.61345e+06	[69][M]-	-	946	14	Citrate;Isocitrate;(1R,2S)-1-Hydroxypropane-1,2,3-tricarboxylate;5-Dehydro-4-deoxy-D-glucarate;2,5-Didehydro-D-gluconate;Carboxymethyloxysuccinate;2-Dehydro-3-deoxy-D-glucarate;(4R,5S)-4,5,6-Trihydroxy-2,3-dioxohexanoate;(1S,2S)-1-Hydroxypropane-1,2,3-tricarboxylate;D-Galactaro-1,5-lactone;D-Glucaro-1,5-lactone;D-Galactaro-1,4-lactone;(2S,3R)-2,3-Dihydroxy-5-oxohexanedioate;D-Glucaro-1,4-lactone	C00158;C00311;C00451;C00679;C02780;C03600;C03921;C04575;C04617;C20889;C20890;C20896;C21091;C21095
839	M191T79	191.018	1.32274	14297.3	48204.9	65044.2	136922	232444	315455	440383	243161	306274	1.04314e+06	1.60198e+06	1.22901e+06	2.31695e+06	780726	1.21849e+06	1.57981e+06	828226	735476	746014	881656	968169	[70][M]-	-	3928	14	Citrate;Isocitrate;(1R,2S)-1-Hydroxypropane-1,2,3-tricarboxylate;5-Dehydro-4-deoxy-D-glucarate;2,5-Didehydro-D-gluconate;Carboxymethyloxysuccinate;2-Dehydro-3-deoxy-D-glucarate;(4R,5S)-4,5,6-Trihydroxy-2,3-dioxohexanoate;(1S,2S)-1-Hydroxypropane-1,2,3-tricarboxylate;D-Galactaro-1,5-lactone;D-Glucaro-1,5-lactone;D-Galactaro-1,4-lactone;(2S,3R)-2,3-Dihydroxy-5-oxohexanedioate;D-Glucaro-1,4-lactone	C00158;C00311;C00451;C00679;C02780;C03600;C03921;C04575;C04617;C20889;C20890;C20896;C21091;C21095
840	M191T185	191.017	3.08963	1630.11	2926.26	5206.22	10381.3	6481.14	5998.55	5525.59	4676.39	3925.2	7236.93	12755.9	12451.8	12743.3	6996.96	1738.93	11493.8	5788.83	7530.84	6633.65	7619.57	8138.51	-	-	105	1	Pteroic_acid	C07582
841	M191T326	191.033	5.44138	1424.02	6429.87	9721.68	6549.83	3410.59	4398	11484.3	5304.97	2191.59	3744.16	4798.99	5552.92	5271.65	4354.71	4322.57	5348.98	3216.1	2736.09	3172.8	3581.83	3614.17	-	-	2873	0	-	-
842	M191T280	191.033	4.66807	1283.99	8155.99	9359.87	8105.39	6758.47	5268.23	4520.18	1283.25	2218.02	4128.92	5600.27	6402.26	7078.17	3621.03	4270.63	6177.24	4033.43	3179.8	3186.9	3464.07	3871.49	-	-	7954	0	-	-
843	M191T205	191.052	3.41021	232.082	22472.2	27665.4	24977.6	21973	17585.5	6535.85	3852.01	2366.71	3375.85	3313.41	9781.58	14043.6	2991.32	4485.26	9963.28	13133.2	14782.7	14748.5	15004.1	15037.6	[68][M+1]-	-	43	0	-	-
844	M191T54	191.054	0.904325	3895.92	28469.2	36857.9	29640.2	23584.3	21949	5712.68	4166.17	77127.1	178071	261863	85882.6	43670.5	107620	139590	125254	48654	49828.8	49395.7	59975	54773.9	[71][M]-	[M-H-H20]- 210.073	104	0	-	-
845	M191T328	191.142	5.46377	5326.75	3155.75	2093.8	2825.41	3152.37	6296.55	10221.6	8949.02	1318.8	1363.61	1096.14	9386.15	11533.5	4616.84	7813.42	6305.23	4477.67	4804.61	4539.73	5143.94	4851.41	-	-	117	0	-	-
846	M191T390	191.142	6.49948	14532.5	12295.1	11206.2	14141.1	17397.6	19290	22062.5	18977.3	3084.66	3166.79	3116.64	20416	25791.9	8587.12	13934.8	16317.8	13505.5	12451.5	12994.6	13672.9	14969.2	[72][M]-	-	109	0	-	-
847	M191T420	191.142	6.99932	649.582	1157.1	1040.93	4698.5	5780.02	4046.35	5007.41	2550.34	2273.46	2633.76	2611.15	6299.08	6572.41	4017.58	5126.37	4997.65	3533.91	3485.84	3352.42	4798.65	3514.38	-	-	2320	0	-	-
848	M191T239	191.461	3.98313	18.3255	684.602	755.631	1124.64	1753.64	1506.5	538.659	341.027	629.024	740.43	448	1412.25	1886.07	1293.24	380.474	1398.17	555.854	1187.95	1076.73	918.363	856.535	-	-	4329	0	-	-
849	M192T484	191.928	8.06903	1932.88	1413.36	1348.07	1214.95	3228.42	886.945	947.422	3565.78	3170.61	995.384	795.315	3943.35	3204.1	286.589	3712.97	426.914	1826.48	2749.34	1478.52	576.081	3209.79	-	-	4088	0	-	-
850	M192T519	191.944	8.65083	1199.16	1167.7	1073.29	2496.15	1962.13	956.173	1276.43	1062.88	1055.8	958.241	1184.52	788.77	1843.46	1603.82	1556.04	1077.87	587.721	975.284	772.651	1225.82	1931.06	-	-	9263	0	-	-
851	M192T488	191.944	8.12685	4872.13	4425.06	6438.29	6782.12	5071.33	7297.92	7762.11	7530.17	6972.22	6393.72	6220.19	7791.66	7907.73	7477.71	6029.37	7559.41	3689.95	5234.32	3935.96	8122.08	4299.57	-	-	8265	0	-	-
852	M192T80	192.021	1.33161	1137	1812.06	3992.11	8167.94	18293.4	14288.2	24261.8	13712.1	24081.9	38538.4	68927.7	92516.6	92727.9	47740.8	78074.8	94247.5	35165.3	36714.6	35591.2	58847.4	48499.2	[70][M+1]-	-	3929	0	-	-
853	M192T60	192.021	0.9944	3634.48	16811.2	22080.7	54094.4	72195.9	96992.7	58679.3	37848	65956.6	133826	167163	190803	237824	123407	147110	204739	111453	137677	99595.3	120190	171604	[69][M+1]-	-	947	0	-	-
854	M192T54	192.057	0.898517	72.2061	2405.4	3748.08	4190.97	2953.52	2770.88	315.24	466.895	7591.49	16111.3	24392.3	8322.89	4485.03	10721.4	12307.7	10397.3	4350.37	4882.73	5347.89	6433.51	5545.52	[71][M+1]-	-	104	0	-	-
855	M192T205	192.054	3.4093	74.8537	3694.45	3485.1	2980.85	1893.97	2625.2	672.751	469.685	179.19	138.902	294.663	913.512	2093.42	294.276	631.637	997.25	1204.02	1102.4	2227.4	1475.61	1943.31	[68][M+2]-	-	2795	1	Toxoflavine	C16789
856	M192T239	192.065	3.98436	10207.1	141584	177642	339919	498170	376023	173626	101412	400719	365331	325806	381334	421287	343824	277929	409202	290787	289809	298058	313145	331512	[73][M]-	[M-H]- 193.072	77	0	-	-
857	M192T390	192.145	6.50357	1911.79	1877.98	1230.25	2296.99	2624.16	3134.14	3328.77	2976.68	426.738	436.249	487.34	2867.93	3515.21	1258.91	1923.58	3194.97	1834.44	1969.3	1388.06	2668.63	2489.26	[72][M+1]-	-	5668	0	-	-
858	M192T328	192.145	5.46363	857.979	292.292	312.62	420.784	510.224	778.67	1669.83	1057.94	172.05	132.261	121.055	1468.76	1754.41	606.34	978.313	1030.4	831.064	424.223	908.767	1043.97	816.81	-	-	5863	0	-	-
859	M193T512	192.927	8.52987	915.326	2327.46	653.662	365.802	600.15	928.164	348.816	512.54	445.68	473.485	3006.11	489.144	824.755	4004.9	484.341	468.065	417.589	294.784	357.692	400.26	569.646	-	-	328	0	-	-
860	M193T482	192.927	8.0279	12047.9	12942.9	13423	12913.1	13456	13130.4	13780.8	12769.6	12866.2	12985.3	12564.4	12248.6	11858.9	12489.3	11716.8	11829.6	12293.6	11427.4	11297.9	12959.8	13998.3	[74][M]-	-	203	0	-	-
861	M193T535	192.927	8.9249	278.988	201.976	281.853	268.126	421.958	294.688	292.364	284.514	293.991	182.361	284.8	232.95	315.914	315.041	306.455	278.08	328.401	270.449	268.703	218.504	161.394	-	-	348	0	-	-
862	M193T66	192.979	1.09977	665.769	5555.73	10984.4	8707.17	13046.7	9134.53	3034.31	2020.02	980.345	1481.03	2835.42	2134.96	3242.01	2170.7	3138.28	2543.26	3137.39	3824.43	3717.93	3789.01	4059.67	-	[M-H-COCH2]- 236.004	144	1	Methazolamide	C07764
863	M193T90	192.979	1.50485	1203.9	10128.7	16293.2	17736.3	20208.8	14305.7	6844.81	3903.14	3119.22	3301.61	3124.73	6258.91	7005.03	5301.67	6339.98	6727.58	6780.28	6872.6	6732.76	8230.6	7242.32	-	-	4795	0	-	-
864	M193T470	192.988	7.82808	1680.44	2392.29	2095.95	1890.41	2379.87	1248.64	2462.24	1329.1	1597.94	1382.56	1804.05	2267.1	3528.81	2208.28	2884.96	2125.01	2083.89	1054.66	2525.06	1983.97	2143.87	-	-	8378	0	-	-
865	M193T54	193.013	0.893358	4412.14	24640.4	2528.12	35303.6	40944.6	33878.4	3161.63	2825.08	27760.1	27723.5	12337	6745.03	9708.85	13349.6	7298.87	13524.8	4440.96	5794.45	5912.61	6030.29	5238.84	-	-	104	0	-	-
866	M193T249	193.033	4.15412	1515.03	15858.9	59315.6	49019	48437	39607.9	8262.6	2856.64	2929.79	13980.6	25299.5	8920.15	12757.6	4466.67	7886.06	13783.6	25097.5	17895.5	23150.3	26116.5	29499.6	-	-	1794	1	Bisthiosemi	C19137
867	M193T287	193.033	4.77825	2260.79	39250.6	57205.4	39355.6	24296.4	19303.8	6867.01	9721.65	2879.75	4210.91	14941.2	3170.07	4363.82	3469.96	3263.07	6556.39	14702.7	15906.2	15175.7	21946.7	16974.7	-	-	2406	1	Bisthiosemi	C19137
868	M193T53	193.033	0.881967	29641.1	35224.3	39109.4	52968.7	59008.2	57677.6	41621.6	40858	29401.2	30031.5	40269.7	42351.6	42077.7	32868.9	32489.7	41258.5	34615.2	40560.8	39127.5	43206.6	44708.5	-	[M-H-CH4]- 210.073	104	7	Thiolactomycin;Sedoheptulose;alpha-D-Mannoheptulopyranose;beta-D-Sedoheptulopyranose;Coriose;D-glycero-D-manno-Heptose;L-glycero-D-manno-Heptose	C11165;C02076;C08236;C08355;C19612;C21042;C21043
869	M193T417	193.033	6.94575	2227.86	9662.46	19326.2	39285	96266.1	72612	5796.81	2239.35	5005.28	11298.2	19117.9	10023.9	22573.4	8895.9	11844.4	36576.5	29717.5	35677	33142.1	40039.8	41094.3	-	-	799	1	Bisthiosemi	C19137
870	M193T173	193.033	2.87968	500.634	4322.79	5403.54	5309.35	6500.93	5419.37	1238.59	725.798	355.396	1373.81	2444.95	1780.48	2087.93	753.616	921.771	2290.01	6089.61	3049.34	3204.15	4156.58	2918.7	-	-	6082	1	Bisthiosemi	C19137
871	M193T342	193.033	5.69292	1209.21	23321.6	41651.3	48546.4	43645	65888.4	4920.22	2735.47	1715.25	12117.6	22326	8948.03	13086.7	4687.76	6589.08	17081.6	15126.5	16740.6	16595.7	19656.3	20017.9	-	-	8711	1	Bisthiosemi	C19137
872	M193T373	193.033	6.21202	1017.26	4921.89	23774.6	14092.2	24276.4	17745.8	3536.46	2189.23	1590.81	10461.2	26358.8	10294.7	11790.3	8551.22	7811.77	23678.4	8132.3	11827.4	8651.6	9040.6	13458.3	-	-	7578	1	Bisthiosemi	C19137
873	M193T439	193.033	7.3231	1155	12264.1	5982.58	37409.8	38608.7	30003.8	5565.79	3848.97	3938.68	15091.3	27888.9	14346.6	20068	4738.85	21459.7	23710.8	17972.1	13534.8	16891.6	17667	18290.2	-	-	3040	1	Bisthiosemi	C19137
874	M193T202	193.049	3.36423	4595.69	17272.3	25741.5	23811.4	20170.3	13132.9	5185.47	4696.63	21396.1	26219.2	34281.1	14017.7	9040.6	23547.4	16176	22861.6	18075.3	15982.4	15625.8	17952.9	19385.5	-	-	11	2	Timolol;Bupirimate	C07141;C18776
875	M193T271	193.049	4.5197	7097.07	12099.2	10103.3	9562.33	8616.45	9669.73	10878.4	8551.26	15610.8	9600.59	3462.17	13661.5	6919.19	20302.6	24843	5877.58	8784.38	9105.5	9788.92	9877.46	10050	-	-	3140	2	Timolol;Bupirimate	C07141;C18776
876	M193T180	193.06	2.99873	959.45	19913.1	24604.1	32029.2	43341.7	29737.5	9340.11	5077.98	34810.7	39133.9	46843.8	40784.4	44653.7	36816.9	38174.6	45059.1	27394.8	28248.9	28353.5	30891.6	32269	[75][M]-	-	8055	0	-	-
877	M193T239	193.068	3.98358	1118.87	13929.5	17824.2	33831.7	52371.9	39127.8	16828.7	9285.3	39921.2	35805.3	32435.9	36373.7	46386.4	37959.3	30797.3	41210.7	27554.6	27623.2	28131.9	31593.7	31978.1	[73][M+1]-	-	77	4	Phenanthrene-9,10-oxide;9-Hydroxyphenanthrene;Phenanthrene-1,2-oxide;1-Phenanthrol	C11429;C11430;C11431;C11432
878	M193T55	193.059	0.914683	1175.25	1558.38	1630.24	1661.48	2881.98	2030.81	1127.73	940.649	1564.81	2531.4	5310.92	2015.93	934.613	1368.51	2200.1	2581.56	942.166	1283.76	1186.6	1267.84	1041.33	-	-	6730	0	-	-
879	M193T291	193.085	4.85045	507.944	1395.21	1471.05	1871.75	1269.05	1789.42	2036.28	1617.17	930.191	685.577	797.02	2656.35	3702.71	1388.66	1260.46	2406.18	2345.94	1532.45	777.92	1749.47	1574.85	-	-	4043	5	4-Hydroxy-4-methylglutamate;3-Keto-scyllo-inosamine;(2Z,4S,5R)-2-Amino-4,5,6-trihydroxyhex-2-enoate;(4S,5R)-4,5,6-Trihydroxy-2-iminohexanoate;Diphenhydramine_hydrochloride	C06034;C17576;C20844;C20845;C07784
880	M193T418	193.084	6.96885	4906.51	4850.26	4598.57	2426.92	2831.2	3780.7	5550.65	5154.09	5157.51	4514.07	4170.65	3814.63	4069.57	4243.52	4378.16	5431.39	2225.33	3271.27	4133.17	4222.23	4791.47	-	-	4161	5	4-Hydroxy-4-methylglutamate;3-Keto-scyllo-inosamine;(2Z,4S,5R)-2-Amino-4,5,6-trihydroxyhex-2-enoate;(4S,5R)-4,5,6-Trihydroxy-2-iminohexanoate;Diphenhydramine_hydrochloride	C06034;C17576;C20844;C20845;C07784
881	M193T116	193.096	1.92832	568.084	460.277	1050.99	10838	11695	9312.49	3740.27	2590.42	1718.98	4154.64	4090.66	8027.01	14791.7	4448.22	6540.29	8303.97	6631.98	5321.36	7465.53	6314.97	10017.4	-	-	7380	3	6-Hydroxypseudooxynicotine;Pilocarpidine;Eseridine	C01297;C17964;C09176
882	M193T257	193.435	4.28293	3492.51	5996.75	5254.34	9043.3	6098.6	10304.5	2806.85	3280.31	1227.63	2915.27	3773.85	1459.48	2433.99	1278.72	140.88	3946.94	3919.55	3214.3	3355.41	3596.5	5321.37	-	-	1087	0	-	-
883	M194T482	193.929	8.02929	572.81	486.479	524.505	526.678	523.321	724.094	601.997	471.577	322.311	708	443.809	535.442	588.344	690.98	829.886	477.291	701.66	515.243	582.396	640.95	663.096	[74][M+1]-	-	203	0	-	-
884	M194T53	194.037	0.879117	1833.4	2762.46	4135.11	5012.33	6781.81	4613.28	3375.32	3731.94	2782.22	2844.64	3202.74	4882.22	4752.34	2262.38	3030.2	3924.29	3178.14	3150.43	3393.11	3667.52	3224.95	[71][M+2]-	-	104	0	-	-
885	M194T341	194.037	5.68965	288.462	2033.49	4463.26	3883.13	4037.67	2386.84	703.409	699.47	306.843	797.272	2060.91	844.023	818.418	675.648	1095.04	1217.66	1024.32	1728.65	1212.96	1740.77	1598.72	-	-	7364	0	-	-
886	M194T165	194.044	2.74577	3079.24	202167	277054	339494	409180	391290	284966	172472	130070	167076	200740	166769	153115	180585	167475	177050	220455	236143	210013	263307	264989	[76][M]-	[M-H]- 195.051	57	0	-	-
887	M194T96	194.047	1.60107	4348.77	7552.41	8083.56	29992.3	40396	26369.1	5880.63	5593.65	13413.2	11124.8	10683.7	20371.2	29392.9	13504.7	14014.4	19966.3	14664.1	14537.6	14098.7	17401.3	19237.3	-	-	7489	10	Dopaquinone;1,2-Epoxy-3-(p-Nitrophenoxy)propane;2-Carboxy-2,3-dihydro-5,6-dihydroxyindole;Salicyluric_acid;6-Hydroxy-3-succinoylpyridine;7,8-Dihydroxycoumarin;5,7-Dihydroxychromone;Esculetin;Caffeoquinone;Fluvoxamine	C00822;C04274;C05604;C07588;C19631;C03093;C09001;C09263;C16828;C07571
888	M194T256	194.044	4.26827	641189	1.43717e+06	1.7895e+06	1.86835e+06	2240076	1.96353e+06	1.45087e+06	1.16771e+06	523994	620667	694177	719454	1.00488e+06	508906	444347	915476	1.25002e+06	1.25515e+06	1.20479e+06	1.22412e+06	1.49292e+06	[77][M]-	[M-H]- 195.051	12	0	-	-
889	M194T67	194.047	1.11635	2024.07	3111.67	3605.51	7342.15	11484.2	7123.4	2054.63	1341.41	4398.31	3483.64	3564.48	5341.29	10374	3968.71	4156.82	4818.32	3702.79	3857.64	4968.56	5326.35	5045.86	-	-	6181	10	Dopaquinone;1,2-Epoxy-3-(p-Nitrophenoxy)propane;2-Carboxy-2,3-dihydro-5,6-dihydroxyindole;Salicyluric_acid;6-Hydroxy-3-succinoylpyridine;7,8-Dihydroxycoumarin;5,7-Dihydroxychromone;Esculetin;Caffeoquinone;Fluvoxamine	C00822;C04274;C05604;C07588;C19631;C03093;C09001;C09263;C16828;C07571
890	M194T202	194.052	3.36413	325.075	1763.31	2585.79	1172.65	925.173	2270.33	757.225	327.001	2521.15	4740.55	2752.14	2166.31	1036.71	2747.37	2901.97	1910.25	2234.65	2215.4	2535.48	2909.5	1746.37	-	-	968	1	1-Phenyl-5-mercaptotetrazole	C15415
891	M194T180	194.063	2.99878	650.308	1944.99	1223	2814.57	4315.03	3907.45	3853.01	2881.86	3528.86	4357.35	6781.91	7038.98	4754.14	4988.23	5303.49	4196.89	3905.11	3142.39	3016.83	3300.35	4215.37	[75][M+1]-	-	8049	2	Pyridarone;Acridone	C14591;C20142
892	M194T239	194.07	3.98508	186.459	1843.38	3259.61	3626.38	5143.53	4545.14	1748.09	1281.02	4482.94	3779.84	2864.71	4311.38	5244.15	4358.46	3251.22	4551.26	2726.31	2840.87	3503.8	3583.79	3400.76	[73][M+2]-	-	4293	1	2-Amino-4-hydroxy-6-hydroxymethyl-7,8-dihydropteridine	C01300
893	M194T436	194.08	7.27435	38717.6	26139.8	22991.9	19195.7	15369.4	13941.9	36718.5	32601.3	27503.7	21694.4	20379.7	18368.5	18783.1	21523.7	25362.6	19315.6	19186.3	20589.7	20726.9	20963.9	22567.2	[78][M]-	-	1488	0	-	-
894	M194T264	194.08	4.40242	6707.71	3663.55	2724.77	54808.5	114681	85571.6	26169.8	17519.8	13206.5	14662.3	15675	161984	189179	69383.7	116807	119708	54970.3	57187.4	56061.8	68165.9	68054.9	[79][M]-	-	3995	0	-	-
895	M195T486	194.903	8.0938	4134.14	1624.73	6876.7	3814.65	6429.98	4588.19	4805.09	2176.34	5464.46	4845.67	6897.71	2541.85	3035.98	2053.76	7607.02	3522.56	3307.31	1933.89	2854.22	2362.98	3936.47	-	-	8266	0	-	-
896	M195T482	194.922	8.02803	4713.12	5223.26	4999.06	5194.75	4912.94	5020.17	4981.43	5065.54	4820.62	4719.16	5253.14	4997.24	4862.96	5332.62	5486.1	3966.6	4522.53	4847.9	4504.65	5525.92	5179.62	[74][M+2]-	-	203	0	-	-
897	M195T68	194.926	1.13007	140300	175213	164981	70883.6	30374.4	34558.1	39402.5	40766.1	16806.4	12907.2	1148.64	7432.11	6626.83	13745.9	11528.8	10937.7	30350.8	30096.1	29858.3	45730.2	15484.6	-	[M-H]- 195.934	236	0	-	-
898	M195T54	194.944	0.8922	57106.2	88912.7	116528	120729	125998	75951.4	24634.8	28221.1	28793.9	54332.2	78978.3	24721.3	20422.4	24153.5	32636.3	25155.3	46230.9	46272.1	47433.1	50803.5	55500.9	-	[M-2H]2- 391.903	104	0	-	-
899	M195T93	194.989	1.5511	2189.49	1520.5	1843.3	452.273	4134.09	1175.85	1715.66	2762.41	483.519	2257.79	2029.08	675.797	1088.16	750.435	3915.2	1047.15	869.112	813.953	2533.05	1095.08	1146.05	-	-	5379	1	Sodium_citrate	C13249
900	M195T474	194.986	7.90087	4195.97	4018.87	3567.98	3285.32	3943.91	4439.42	4487.23	4709.5	6858.52	4012.72	3988.81	4561.14	5314.79	3014.98	4830.03	3588.88	3332.09	3586.25	2294.38	4936.22	5621.35	-	-	9185	2	2-Deoxy-D-ribose_1,5-bisphosphate;D-Ribose_1-diphosphate	C04175;C06248
901	M195T55	195.009	0.910133	18154.7	40724.4	121363	158266	179992	49511.5	989.921	13862.5	6416.61	5002.63	5827.19	124729	1721.39	3239.39	1769.2	1680.51	1511.87	1212.91	1825.5	1126.25	1389.94	-	[M-H+HCOOH]- 150.007	148	0	-	-
902	M195T65	195.031	1.0909	2252.41	4960.78	8879.39	1256.45	1821.82	2574.31	728.56	776.812	3779.46	1385.49	1608.41	3189.62	4704.26	2963.68	4136.87	4044.26	1131.24	1648.85	2207.73	1584.83	1996.19	-	-	95	8	3-(3,4-Dihydroxyphenyl)pyruvate;Mugineic_acid;3-Epihydroxy-2'-deoxymugineic_acid;PR-toxin;Arctolide;Conchosin_B;Mycophenolate;1-(4-Hydroxy-3-methoxyphenyl)-2-(2-methoxyphenoxy)propane-1,3-diol	C04045;C15500;C15502;C06079;C09298;C09373;C20380;C21422
903	M195T88	195.031	1.46171	1957.46	1519.76	2302.45	2397.77	3124.66	3034.77	1626.17	2716.41	1627.64	1843.38	1512	4566.36	6028.54	3748.36	5456.91	3744.74	2572.26	1349.98	1805.62	2477.78	2414.42	-	-	4492	8	3-(3,4-Dihydroxyphenyl)pyruvate;Mugineic_acid;3-Epihydroxy-2'-deoxymugineic_acid;PR-toxin;Arctolide;Conchosin_B;Mycophenolate;1-(4-Hydroxy-3-methoxyphenyl)-2-(2-methoxyphenoxy)propane-1,3-diol	C04045;C15500;C15502;C06079;C09298;C09373;C20380;C21422
904	M195T120_1	195.029	2.00308	3445.27	3538.83	6732.58	5009.38	7716.17	3350.73	1088.32	1669.13	878.247	941.133	1052.08	3094.14	2371.32	1394.5	1924.49	2551.46	3562.76	4157.35	1260.62	2285.57	3035.66	-	-	9064	2	3-(3,4-Dihydroxyphenyl)pyruvate;Alangimarine	C04045;C09329
905	M195T53	195.049	0.886667	29951.8	110077	139928	187981	212145	200757	99509.1	78726.4	86591.6	105223	113310	196702	148451	210327	281425	146981	155983	166219	163282	176743	181724	[80][M]-	[M-H-CH2]- 210.073	104	8	D-Gluconic_acid;D-Mannonate;L-Idonate;L-Gulonate;D-Altronate;D-Galactonate;2-Carboxy-D-arabinitol;L-Galactonate	C00257;C00514;C00770;C00800;C00817;C00880;C03215;C15930
906	M195T256	195.047	4.26827	60494.3	150758	191519	208831	226389	196474	142106	114686	51610.5	63844.4	72553.8	70828.3	101048	49065	40967.7	90152.9	120081	122681	123143	131875	145268	[77][M+1]-	-	12	0	-	-
907	M195T165	195.047	2.74642	887.984	22018.4	27620.4	37664.3	44312	39910	30204.1	18285.6	12714.3	15956.2	20071.9	18730.7	15724.7	17503.8	18220	19401.5	22584.8	24247	21809.4	26564.8	27611.4	[76][M+1]-	-	3462	0	-	-
908	M195T260	195.064	4.33682	61962.2	31492.8	18281.6	13068.2	6865.65	10532.2	18076.1	40049	6188.75	4081.57	932.976	25013.8	8215.05	29208.2	50461.7	5982.09	16641.9	12363.2	18500.6	17941.8	21581.5	[81][M]-	-	5930	1	Isoxanthopterin	C03975
909	M195T120_2	195.064	1.99423	2664.19	11178.8	13574.9	7369.19	3342.86	3988.17	3602.16	6327.22	199.214	277.328	264.1	2681.16	2106.75	489.247	891.796	1531.77	3691.73	3778.68	3041.2	4096.27	3836.87	-	-	274	2	Isoxanthopterin;N-Glycosyl-L-asparagine	C03975;C03411
910	M195T185	195.064	3.08739	1153.68	3158.21	4548.37	2433.6	6674.32	1576.19	3803.95	3458.98	721.589	1488.65	1470.6	5009.99	2762.93	3998.47	5968.27	937.71	1439.58	841.041	1502.84	1451.62	1568.18	-	-	105	2	Isoxanthopterin;N-Glycosyl-L-asparagine	C03975;C03411
911	M195T205	195.076	3.41357	1879.44	3651.72	4092.51	14713.1	28526.7	24083.3	12164.5	7759.81	3166.75	6987.45	8300.56	21941.9	22930.3	14140.6	18783.8	15593.3	12495.8	11040.4	12898.9	15200.9	15668.8	-	-	7915	3	Iprovalicarb;Aspartame;(2-Butylbenzofuran-3-yl)(4-hydroxyphenyl)ketone	C18866;C11045;C15049
912	M195T264	195.084	4.40256	640.492	602.928	14581.4	7764.23	14027.3	10530.8	3838.24	2333.83	1929.79	1901.72	2343.8	18859.2	22723.8	8925.63	11802.4	14579.2	6455.87	7575.82	6487.17	9433.68	8829.2	[79][M+1]-	-	3995	0	-	-
913	M195T436	195.083	7.27435	4296.66	3810.28	2945.01	1650.57	1954.29	2679.37	4636.87	4264.4	3811.58	2897.46	2527.2	1392.87	2787.49	2961.94	1517.2	1845.85	2484.26	1761.96	3298.58	3488.88	2981.25	[78][M+1]-	-	18	2	trans-4-Hydroxystilbene;cis-Stilbene_oxide	C14763;C16014
914	M195T339	195.1	5.65825	701.25	731.109	695.322	2146.47	2294.47	2920.32	1333.42	954.475	854.579	681.655	728.25	1900.68	2667.97	911.471	1282.27	1338.15	1615.86	1791.64	1199.98	1992.78	1399.5	-	-	4334	14	D-Glucosamine;1-Amino-1-deoxy-scyllo-inositol;D-Galactosamine;D-Mannosamine;Nojirimycin;beta-D-Glucosamine;Kanosamine;neo-Inosamine-2;L-Altrosamine;D-Allosamine;D-Gulosamine;L-Idosamine;D-Talosamine;7-Aminomethyl-7-carbaguanine	C00329;C01214;C02262;C03570;C06763;C08349;C12212;C17578;C21035;C21038;C21048;C21051;C21060;C16675
915	M195T285	195.101	4.75815	2173.89	5728.46	7561.42	5001.1	3320.89	2814.91	2260.43	2566.81	665.589	711.604	1053.13	1006.77	2133.74	1570.74	3130.07	1322.44	2337.29	2477.03	2673.35	2861.57	3608.35	-	-	8888	1	7-Aminomethyl-7-carbaguanine	C16675
916	M195T299	195.112	4.97823	974.352	923.399	1130.63	2749.63	7032.28	5001.41	2634.42	1319.25	1081.29	2181.64	3301.13	9786.69	10757.4	4518.94	8639.61	7717.21	4169.72	3667.98	4175.96	4760.85	4640.7	-	-	3392	1	Fasoracetam	C13311
917	M195T186	195.112	3.10285	671.373	1146.8	2267.83	2571.62	3137.4	2117.5	768.491	840.455	324.945	880.836	796.247	3498.74	1924.78	3520.39	4806.08	1188.91	715.68	815.92	773.014	828.567	1064.2	-	-	105	0	-	-
918	M195T408	195.137	6.79671	1123.95	966.487	1114.66	2567.69	1276.68	4624.23	4569.87	2806.43	1143.97	1190.72	1423.97	5275.24	8872.81	1674.94	3291.68	4795.9	2808.84	2656.76	2673.93	2819.41	2855.71	-	-	5711	1	Hexamethylphosphoramide	C19250
919	M195T342	195.137	5.70141	419.888	302.552	454.309	1005.47	2941.01	1677.93	931.064	658.51	476.382	368.049	428.84	859.086	2104.85	502.416	742.277	991.195	699.924	767.457	898.121	737.654	678.5	-	-	235	1	Hexamethylphosphoramide	C19250
920	M196T487	195.809	8.1171	4135	4465.9	5035.31	4814.29	4820.01	4475.61	3965.12	4910.03	4687.33	5386.51	3817.45	4676.43	4708.5	5264.94	6333.28	5876.68	6386.62	3362.26	3638.6	4950.06	5044.8	-	[M+Cl]- 160.839	209	0	-	-
921	M196T119	196.023	1.98692	489.943	516.884	445.931	342.974	635.522	384.948	536.853	235.12	941.716	709.911	262.323	6952.56	6993.79	2877.32	5057.35	2424.42	897.336	1518	1796.46	1888.06	787.454	-	-	2589	0	-	-
922	M196T55	196.026	0.919967	5245.14	4947.6	3362.9	11427.5	18330.3	11476.1	1904.09	3354.55	7072.14	7286.02	9902.88	7269.68	5815.95	9113.45	8772.6	7645.69	8121.28	8484.19	6986.26	10323.8	9926.16	-	-	8096	4	3-Hydroxy-2-methylpyridine-4,5-dicarboxylate;Clavulanate-9-aldehyde;TRIBOA;Binapacryl	C04604;C06661;C15771;C19022
923	M196T96	196.043	1.59544	478.053	687.832	984.761	2298.28	2028.72	1693.05	751.315	736.92	1166.5	900.04	699.231	1289.65	1755.05	955.04	1856.3	1514.28	732.027	998.083	801.112	1066.31	1997.33	-	-	4263	1	Mequitazine	C12755
924	M196T53	196.052	0.88375	2506.32	9339.53	11729.7	13813.3	17987	16030.6	7966.83	6543.39	6545.01	8148.75	8920.5	14470.3	12003.8	13698.5	20989.5	12167.8	11969.6	11823.1	12697.4	12729.8	13405.9	[80][M+1]-	-	104	0	-	-
925	M196T256	196.049	4.27047	8380.79	18080.4	20158.4	23715.2	27625.2	24884.2	19798.5	14827.4	6994.12	7636.81	8899.2	9638.65	12418.2	6403.63	5179.45	10823.3	14937	14607.8	14214.4	16599	19357.8	[77][M+2]-	-	12	1	Guanidinoethyl_methyl_phosphate	C04071
926	M196T165	196.049	2.74675	233.691	2693.22	3581.38	5234.53	6427.22	6163.74	3387.49	2319.62	1825.52	2222.33	2501.88	2640.32	2607.97	1930.48	2177.05	2655.63	3674.96	3793.01	3165.42	4162.58	4318.77	[76][M+2]-	-	3461	1	Guanidinoethyl_methyl_phosphate	C04071
927	M196T232	196.06	3.86475	1264.63	925.691	1090.51	2756.19	3937.94	4662.24	7967.17	4731.58	374.532	763.473	1312.77	11308.9	7144.43	7550.35	12558.2	4206.87	3938.81	3575.32	4280.94	4123.21	4077.19	-	-	3578	2	alpha-Zearalanol;beta-Zearalanol	C14752;C14753
928	M196T318	196.059	5.29228	741.562	5657.63	7946.79	17671.8	22412.8	18670.7	4676.41	2340.66	2284	1834.16	879.396	1122.19	2047.78	2744.36	2165.82	1117.33	5202.71	5414.75	5192.07	6799.14	6979.82	-	-	7671	2	alpha-Zearalanol;beta-Zearalanol	C14752;C14753
929	M196T260	196.067	4.33193	7664.8	3174.88	2793.35	1947.49	4491.61	4252.25	2071.22	5566.79	1192.69	615.917	1002.69	3443.03	1600.91	3984.3	5810.84	1685.24	1749.79	2362.64	2623.16	2265.81	1764.36	[81][M+1]-	-	6002	1	6-(Ethylthio)purine	C14623
930	M196T54	196.071	0.893467	2399.56	526.78	8687.26	1920.96	3101.63	3030.37	485.606	3453.17	2113.3	1659.43	1065.33	3559.76	4737.02	2576.74	18851.3	4052.93	2488.98	2424.3	3402.53	3231.88	2865.65	-	[M-2H+Na]- 175.109	104	0	-	-
931	M196T205	196.079	3.41433	113.565	407.464	271.592	2167.99	3441.71	2103.7	1458.35	930.823	324.607	782.326	1256.81	2426.9	2423.66	1036.22	2566.36	1890.64	1253.04	2219.97	903.846	1986.55	1683.73	-	-	7916	0	-	-
932	M196T264	196.086	4.40256	3706.05	2806.56	3564.27	990.394	1687.93	1369.45	427.94	2912.3	445.536	673.86	692.635	2285.08	2831.02	1539.63	2368.01	1901.2	915.923	1178.63	980.083	1328.54	1294.87	[79][M+2]-	-	3995	3	Theophylline;Theobromine;1,7-Dimethylxanthine	C07130;C07480;C13747
933	M196T301	196.096	5.00908	1511.6	6817.63	9367.52	63551.8	117520	93588.9	46941.5	23343.1	16286.7	50011.7	73711.8	282134	186381	221942	391615	158236	93431.2	101407	101078	109020	107682	[82][M]-	[M+Cl]- 161.127 [M-H]- 197.103	87	0	-	-
934	M196T327	196.096	5.45205	416.703	1508.84	1420.96	27736.4	48021.3	32472.6	4512.63	2987.55	22628.6	18252.5	10602.3	20909.4	32426.5	14025.9	11692.7	23281.3	13953.9	15575.6	13993.3	16400.5	18132.4	-	-	2874	2	2alpha-(Hydroxymethyl)-5alpha-androstane-3beta,17beta-diol;17alpha-Methyl-5alpha-androstane-3beta,11beta,17beta-triol	C14970;C15285
935	M197T483	196.919	8.04492	1227.33	1112.7	1267.17	1808.58	1380.74	1250.44	1147.07	1057.77	1523.6	1366.96	1906.79	1468.24	2196.74	1520.7	1947.06	1710.86	1473.96	1388.57	1843	1445.76	1368.31	-	-	7995	0	-	-
936	M197T66_1	196.921	1.10096	17034.9	15160.9	16779	5393.23	2710.97	5546.51	8646.77	7808.84	1514.13	1007.58	2018	504.521	793.252	883.879	671.527	592.545	1269.26	536.7	3138.04	863.084	1839.13	-	-	144	0	-	-
937	M197T51	196.947	0.854133	1553.7	1811.83	3959.27	3220.95	13208.3	1082.21	536.397	840.25	1062.58	1184.63	2097.01	833	733.487	993.846	765.987	715.97	1319	748.338	476.576	1338.87	1947.77	-	-	5758	1	Trichloroethanol_glucuronide	C14869
938	M197T55	197.029	0.9132	1228.61	306.342	472.188	1114.35	1130.52	856.8	411.025	472.014	874.72	770.481	1117.08	980.237	433.568	784.06	837.841	466.033	569.993	482.266	807.132	502.062	760.623	-	-	6725	0	-	-
939	M197T127	197.043	2.11872	2751.33	6411.85	5384.38	17197.2	18924.2	16305.9	6601.75	4759.75	2944.5	3893.58	4532.31	17892.5	12855.9	6780.62	15646.3	9667.06	6744.11	10657.3	10324	7236.4	7239.21	-	-	6602	5	Dolasetron;Oxyphenbutazone;Albendazole_sulfone;6-Nitrobenzo[a]pyrene;3-Nitroperylene	C07866;C19494;C16626;C19472;C19475
940	M197T160	197.043	2.66168	12282.7	27047.3	26258.1	30413.5	39116	31482.7	17808.6	16106.6	2459.19	3006.34	3717.13	11142.1	12895.2	5838.51	10463.5	10698.9	20388.5	16940.7	16089.3	25101.5	17520.6	-	[M-H-CO2]- 242.034	30	0	-	-
941	M197T66_2	197.043	1.09977	4600.01	4417.49	4409.25	6130.84	12847.9	9225.12	2833.04	3751.85	525.479	522.966	556.319	1154.53	2757.82	860.554	619.464	686.32	2589.07	2713.04	3084.47	4820.85	3614	-	-	6661	3	Dolasetron;Oxyphenbutazone;Albendazole_sulfone	C07866;C19494;C16626
942	M197T93	197.044	1.55747	14699.3	6382.25	5621.83	17302.3	12356.2	9677.29	5511.96	7398.15	552.895	784.319	540.888	2119.27	2989.62	863.309	1227.55	2016.95	7260.75	4168.03	3894.7	4438.89	4334.17	-	-	5380	9	3-(3,4-Dihydroxyphenyl)lactate;3-Methoxy-4-hydroxymandelate;Syringic_acid;(3E)-3-[(1R,5R,6S)-5-Hydroxy-7-oxabicyclo[4.1.0]heptan-2-ylidene]-2-oxopropanoate;Dolasetron;Oxyphenbutazone;Albendazole_sulfone;6-Nitrobenzo[a]pyrene;3-Nitroperylene	C01207;C05584;C10833;C21086;C07866;C19494;C16626;C19472;C19475
943	M197T230	197.044	3.83553	25954	28699	31762.6	40489.4	46746.7	40775	33551.4	31902.2	3270.8	3686.51	4875.88	12124.9	15058.2	6058.64	10193.6	10340	20765.4	22916.5	22295	27026.2	26569.7	[83][M]-	-	3708	4	3-(3,4-Dihydroxyphenyl)lactate;3-Methoxy-4-hydroxymandelate;Syringic_acid;(3E)-3-[(1R,5R,6S)-5-Hydroxy-7-oxabicyclo[4.1.0]heptan-2-ylidene]-2-oxopropanoate	C01207;C05584;C10833;C21086
944	M197T53	197.053	0.891617	778.79	2288.45	2788.49	3452.81	4342.55	3170.49	1619.79	1235.01	1295.89	1621.08	2307.62	2655.71	2358.2	3410.72	4688.88	1791.4	2811.15	2686.61	2522.83	3672.14	3163.07	[80][M+2]-	-	104	0	-	-
945	M197T256	197.051	4.27088	16255.9	5498.7	1318.83	4030.5	3371.64	2750.48	2858.15	1648.08	1062.75	1120.02	567.551	1039.05	1431.16	626.569	1459.76	1265.82	2227.74	1332.96	1831.34	1994.74	2174.23	[77][M+3]-	-	1084	0	-	-
946	M197T284	197.062	4.73023	1000.11	1542.82	1905.62	5136.35	11287.7	6982.04	1720.43	871.894	1714.3	1645.45	1255.5	5415.45	6610.88	2095.85	3142.31	4293.55	2926.11	3342.9	3534.14	4155.5	4102.78	-	-	1119	10	3,4-Dihydroxyfluorene;1,2-Dihydroxyfluorene;Dehydrosafynol;4-Hydroxybenzophenone;Capillarin;Atractylodinol;Quinine;Quinidine;Affinine;(+)-Sceletium_A4	C07717;C07724;C08447;C14230;C16926;C17856;C06526;C06527;C09021;C12259
947	M197T297	197.08	4.95234	5073.34	12296	21230.7	17698.9	23471.4	21596.6	9705.93	8241.49	8437.98	6909.42	5342.41	19577.2	19995.3	23790.5	13559	13106.1	11887.1	13628.3	12307.8	15706.7	14609.6	-	-	6627	6	cis-2,3-Dihydroxy-2,3-dihydro-p-cumate;1,2-Dihydroxymint_lactone;1-(3,4-Dimethoxyphenyl)ethane-1,2-diol;Paeonilactone_A;7-Deoxyloganetate;7,8-Dihydroxanthopterin	C06579;C09853;C16644;C17454;C20789;C21065
948	M197T311	197.08	5.17618	13677.6	9649.2	4563.31	7878.02	10377.7	7891.64	3549.02	15948.2	1898.72	6061.55	6184.01	10405.7	5921.65	9199.41	13381	6873.44	6842.04	7617.48	7243.63	7634.07	8133.85	[84][M]-	-	8138	6	cis-2,3-Dihydroxy-2,3-dihydro-p-cumate;1,2-Dihydroxymint_lactone;1-(3,4-Dimethoxyphenyl)ethane-1,2-diol;Paeonilactone_A;7-Deoxyloganetate;7,8-Dihydroxanthopterin	C06579;C09853;C16644;C17454;C20789;C21065
949	M197T244	197.08	4.07247	1064.06	3751.61	6837.99	4504.25	5303.5	3545.03	2008.29	1986.66	437.856	898.91	621.718	1827.78	2239.26	1603.79	1870.04	1834.54	2075.84	2395.79	2638.64	3505.54	2790.86	-	-	4885	1	7,8-Dihydroxanthopterin	C21065
950	M197T301	197.099	5.00935	3275.97	8119.22	1041.39	7062.26	14098.4	11624.8	5307.92	2888.34	1881.87	5443.8	7995.1	33720	21303.5	25733.5	43689	15399	10047.9	10897.2	10188.8	12593.5	11756.2	[82][M+1]-	-	4714	1	4-Phenethylphenol	C14340
951	M197T363	197.116	6.04265	12927.6	3052.62	1400.6	2020.54	1566.85	1907.82	2392.14	3952.73	1320.8	892.463	967.573	3918.74	3279.64	2269.73	3545.92	3152.35	2147.01	2167.64	2102.27	2756.05	2641.68	-	-	6421	2	Hercynine;Pyridostigmine	C05575;C07410
952	M197T286	197.116	4.77183	1017.37	2414.94	4040.92	7543.49	13391.5	2896.95	1584.17	1343.81	2657.59	581.026	1064.53	5705.63	4367.8	3333.71	5058.94	2632.92	2098.61	2786.57	2260.82	1679.17	3900.82	-	-	2422	2	Hercynine;Pyridostigmine	C05575;C07410
953	M197T425	197.116	7.07938	1315.11	780.223	1407.34	1528.56	3820.54	2932.86	4052.64	2066.49	762.105	2003.88	867.89	3237.03	4862.48	2382.45	2221.81	4737.72	2122.83	1695.66	1296.62	3136.74	2314.4	-	-	1	2	Hercynine;Pyridostigmine	C05575;C07410
954	M197T445	197.189	7.41445	9185.51	5512.44	2744.85	3174.25	4857.6	5798.01	7314.85	7190.85	9133.99	9316.99	9104.45	4194.38	3026.03	7756.25	5643	4520.51	5492.45	6835.25	5476.34	4656.06	6165.22	-	-	697	0	-	-
955	M198T487	197.806	8.1171	4773.47	5785.98	6899.75	5356.64	5414.44	6091.05	5697.38	5735.97	5480.87	6612.42	5232.76	5068.13	5987.78	6296.48	6435.97	7015.07	7994.18	4025.83	4380.39	5906.4	5706.14	-	-	8207	0	-	-
956	M198T488	197.922	8.14052	1710.97	1712.34	1970.77	1907.69	2460.38	2105.08	1889.1	2601.94	1699.53	1704.41	1706.03	2357.9	2573.09	2066.38	2506.4	2300.91	893.084	1355.6	1323.9	2169.83	2614.28	-	-	8267	0	-	-
957	M198T52	197.919	0.871192	683.029	1146.72	2363.57	2538.32	2590.67	4356.01	5102.31	4856.77	1523.8	549.655	605.458	679.452	1201.75	546.202	1127.06	1320.77	2860.78	3055.67	3031.12	3951.85	4084.22	-	-	5733	0	-	-
958	M198T51	197.938	0.84445	415.91	1136.52	1896.77	1609.54	1786.57	3476.35	4585.97	264.356	1369.66	1564.6	1438.08	1811.25	2577.05	1360.18	682.817	1990.18	811.104	792.23	859.886	1083.36	615.505	-	-	6615	0	-	-
959	M198T14	197.961	0.2291	328.516	391.063	380.352	327.928	141.4	593.693	368.989	265.563	392.406	296.45	341.057	259.36	376.623	401.194	363.747	388.232	321.698	686.307	54.873	375.55	715.379	-	-	345	0	-	-
960	M198T38	197.961	0.637633	632.004	604.45	1327.71	847.149	853.614	632.835	655.124	766.004	654.457	557.423	423.615	659.988	751.836	714.702	629.674	640.734	598.859	390.376	581.811	704.22	673.153	-	-	9111	0	-	-
961	M198T495	197.961	8.24433	1992.96	1553.69	3183.9	1547.17	1899.05	1748.76	1582.15	1614.22	2105.21	4682.44	1589.03	1881.32	2066.17	2512.18	2225.15	1734.24	1748.48	1565.19	1456.42	2194.91	1443.93	-	-	9255	0	-	-
962	M198T475	197.961	7.91092	2162.63	2429.66	2340.78	1684.69	1708.23	1978.19	2368.32	2513.09	2313.39	2478.92	1967.06	2837.2	1586.97	1502.29	410.408	1731.73	2765.69	1890.95	2358.08	987.92	822.299	-	-	296	0	-	-
963	M198T203	197.984	3.39143	645.806	9666.38	16645.1	12524.2	9812.82	7358.23	1905.65	1361.54	60.585	207.269	231.83	3344.64	6271.7	730.272	843.744	4012.42	5107.88	4698.09	5186.53	2560.39	3458.64	-	-	2830	1	5-Fluorodeoxyuridine_monophosphate	C04242
964	M198T136	198.039	2.26203	2179.04	1820.57	597.82	5852.07	12130.3	13988	19409.1	10621.8	228.193	541.693	694.53	8383.19	6186.95	6033.28	10701.6	2989.55	5663.07	6567.24	4603.85	6896.65	8704.13	-	-	8397	2	Hinokitiol_glucoside;Procaterol_hydrochloride	C15451;C13235
965	M198T160	198.046	2.66167	1445.22	2663.97	3752.79	3358.68	5662.8	2973.07	2761.68	1863.15	359.854	500.316	661.53	1752.03	1895.38	791.471	1416.67	960.945	1964.58	1931.04	2529.66	2252.42	2247.81	-	[M-H]- 199.052	30	0	-	-
966	M198T230	198.046	3.8361	2909.78	3147.09	4040.12	3881.1	5651.86	4486.73	4192.58	3744.25	290.462	280.529	439.394	2041.62	1542.87	1035.87	446.69	922	2208.57	2957.57	2030.08	2815.89	3138.51	[83][M+1]-	-	62	0	-	-
967	M198T182	198.075	3.03527	3325.61	2025.82	1334.11	1081.99	1890.54	1624	625.116	1750.22	1827.58	3150.31	3106.5	2331.77	1794.26	1974.31	4670	2174.99	1400.03	1143.65	1483.46	2442.52	2224.78	-	-	4538	1	2,3-Dinor-8-iso_prostaglandin_F2alpha	C14794
968	M198T297	198.083	4.95378	644.761	1169.9	1621.65	3555.35	2184.07	1607.94	1357.62	812.506	1631.71	732.858	1611.4	1806.72	2332.79	1509.93	1904.95	3044.11	1110.2	1304.56	1537.43	2689.82	1963.54	-	-	6641	2	Promegestone;12alpha-Methylpregna-4,9(11)-diene-3,20-dione	C14208;C15190
969	M198T310	198.083	5.16775	1413.3	1289.89	773.165	2230.36	3997.2	3028.19	622.762	800.855	834.805	649.426	668.28	1101.69	501.024	978.484	1458.42	1212.66	698.426	589.538	1367.17	1010.61	953.823	[84][M+1]-	-	8138	0	-	-
970	M198T301	198.101	5.00882	273.876	777.681	1268.47	961.02	1521.73	1264.2	801.673	448.191	963.674	641.091	923.52	2888.28	2816.99	2634.66	5091.29	1716.04	1152.54	1213.13	773.568	1404.63	1433.32	[82][M+2]-	-	4712	1	Lathyrine	C08290
971	M198T331	198.111	5.50912	1689.36	5940.41	8036.4	44967.8	82334.2	54821.4	13040.3	8733.96	41454.2	31225.9	22734.7	47226.3	61928.8	33821.7	31873.1	46578	28953.7	30260.3	29471.9	35037.4	33173.2	[85][M]-	-	7537	1	Dacarbazine	C06936
972	M198T362	198.111	6.04147	1849.52	2527.84	3143.18	107970	210158	143472	20487.6	11525.7	166610	97956.3	42242.6	127084	205990	97858	53417.3	126684	90634.5	77467	80589.4	92554.2	96093.4	[86][M]-	-	6449	1	Dacarbazine	C06936
973	M199T50	198.916	0.8253	4528.01	3794.25	1145.52	6974.65	11822.1	7924.17	3041.24	2719.1	3311.3	4111.6	4272.72	1165.2	1210.01	2911.9	1103.31	1703.51	2077.08	2737.3	2574.39	3335.9	3649.59	-	[M-H]- 199.924	149	0	-	-
974	M199T185	198.986	3.07597	1114.71	1531.1	1719.36	4332.97	6172.59	5303.83	4654.43	2189.91	1706.17	3253.38	3076.82	8430.24	8178.67	3638.32	3908.16	5519.34	3564.95	4049.66	4021.66	4537.75	3972.47	-	-	7089	1	Fluorodifen	C11064
975	M199T272	199.005	4.5281	19772.2	147690	285710	384816	507604	361453	117138	82076.6	32526.7	51862	64418.6	467876	764070	121750	199715	503624	267235	263883	233230	282222	296940	[87][M]-	-	3118	0	-	-
976	M199T196	199.005	3.26948	564.058	1930.17	2256.96	2857.42	3254.71	1167.93	1627.82	695.96	2500.88	3468.17	4626.55	2077.92	2306.31	3005.64	3549.02	2585.42	1412.92	2300.57	2493.8	2126.76	1784.7	-	-	1298	0	-	-
977	M199T87	199.023	1.44566	2790.59	40862	61657.9	45862.4	33161.6	29896.4	18288.2	13105.4	570.989	957.836	1197.8	6500.76	10422	848.747	1655.5	6324.18	14674.4	14223	19165	16656.6	18153.2	[88][M]-	-	4470	8	Dibenzothiophene-5-oxide;4-Maleylacetoacetate;4-Fumarylacetoacetate;2-Hydroxy-5-carboxymethylmuconate_semialdehyde;cis-4,5-Dihydroxycyclohexa-1(6),2-diene-1,2-dicarboxylate;3-Carboxymethylmuconate;(3S,4R)-3,4-Dihydroxycyclohexa-1,5-diene-1,4-dicarboxylate;Phthalate_3,4-cis-dihydrodiol	C21149;C01036;C01061;C04642;C04783;C05592;C06318;C18314
978	M199T63	199.023	1.05777	3437.87	48666.5	82353	67241.1	48059.2	38114	24070.5	17679.2	1817.85	1728.65	1593.83	7969.97	13068	2360.01	2302.65	9619.93	21940.3	23655.9	21757.7	25674.4	25525.1	[89][M]-	-	1564	1	Dibenzothiophene-5-oxide	C21149
979	M199T462	199.021	7.70418	1892.88	1496.17	1454.93	1468.12	1477.14	768.256	852.129	1511.15	1354.75	612.372	811.795	1938.16	1646.36	608.36	440.549	1250.04	1038.74	592.207	514.794	1464.87	1586.06	-	-	7409	2	Dibenzothiophene-5-oxide;7-Hydroxy-6-methyl-8-ribityllumazine	C21149;C05995
980	M199T54	199.035	0.905333	897.921	1938.39	1915.43	1186.27	531.495	449.936	720.389	774.884	2299.19	1685.99	1504.7	1720.39	1584.54	3174.23	1451.27	1781.92	1184.96	944.652	1305.93	1448.33	1249.49	-	-	104	22	5-Nitrosalicylate;Decursin;Libanorin;(-)-Deltoin;Pencycuron;Chrysoeriol;3-Methoxyapigenin;Leptosidin;Diosmetin;Hispidulin;Kaempferide;Cajanin;Pratensein;Tectorigenin;2'-Hydroxybiochanin_A;(+)-Sophorol;(-)-Sophorol;(+)-6a-Hydroxymaackiain;Rhamnocitrin;Questinol;Temazepam;3-(4-Chloro-benzyl)-5-(2-methoxy-phenyl)-[1,2,4]oxadiazole	C19789;C09258;C09272;C17482;C11012;C04293;C05902;C08651;C10038;C10058;C10098;C10203;C10520;C10534;C12135;C16227;C16228;C16230;C17059;C17811;C07125;C11566
981	M199T189	199.059	3.15693	2328.41	3309.01	4712.69	3854.98	5156.37	5601.23	1907.2	2847.79	1299.27	2219.02	2053.15	2511.29	1391.9	1355.24	1297.79	2614.06	3287.13	2929.76	2304.49	3927.46	3903.32	-	-	2097	11	Compound_V(S);Labetalol;Gelsedine;Farrerol;Coelogin;4-Hydroxyhomopterocarpin;(-)-Sparticarpin;(-)-Variabilin;Phellopterin;Astrapterocarpan;Cnidilin	C06494;C07063;C19982;C09734;C10251;C10461;C10531;C10539;C17047;C17416;C17503
982	M199T219	199.057	3.64928	372.438	4321.92	4615.04	4300.79	5285.08	4759.62	2818.03	645.74	2049.36	2405.75	2781.82	4263.03	4904.82	4429.17	4399.25	4695.7	2918.03	1292.85	867	1258.25	1767.72	-	-	3776	1	Coronene	C19375
983	M199T306	199.078	5.10808	2659.51	7198.36	8372.29	2586.68	5668.78	3508.96	644	3784.06	1169.49	945.646	737.101	2765.74	4773.59	1466.22	1461.54	2626.2	1511.69	1542.97	1651.74	1816.99	1844.95	-	-	6240	7	(+)-(3S,4R)-cis-3,4-Dihydroxy-3,4-dihydrofluorene;Safynol;Dehydrotremetone;4-(Benzyloxyl)phenol;Bis(4-hydroxyphenyl)methane;2,2'-Bisphenol_F;(3-Phenoxyphenyl)methanol	C07721;C08458;C08741;C14244;C14298;C14747;C19800
984	M199T389	199.077	6.48875	3137.21	3283.35	3539.5	3334	6719.34	3219.15	729.646	3412.22	1049.07	1035.95	702.853	3214.13	3593.73	1450.68	1379.64	1676.4	1588.38	1720.39	1414.12	1934	1907.77	-	-	5643	8	(+)-(3S,4R)-cis-3,4-Dihydroxy-3,4-dihydrofluorene;Safynol;Dehydrotremetone;4-(Benzyloxyl)phenol;Bis(4-hydroxyphenyl)methane;2,2'-Bisphenol_F;(3-Phenoxyphenyl)methanol;Choline_sulfate	C07721;C08458;C08741;C14244;C14298;C14747;C19800;C00919
985	M199T315	199.095	5.24493	49319.1	114444	139610	199124	251284	192146	100869	82550.7	94351.9	73263.6	54145.6	215305	264056	144294	195421	145417	135235	136750	140446	161752	157161	[90][M]-	-	2928	1	2,6-Diamino-4-hydroxy-5-(N-methyl)formamidopyrimidine	C04744
986	M199T251	199.096	4.19094	3632.28	4699.11	6346.28	5366.67	5235.25	4486.52	4378.77	4542.6	10420.8	7287.86	7180.1	7651.96	10716.9	7313.42	7742.23	7281.19	3365.69	4124.79	6025.51	4895.77	6252.54	-	-	2349	3	2,6-Diamino-4-hydroxy-5-(N-methyl)formamidopyrimidine;Stanozolol;1,1-Diphenyl-2-(4-methoxyphenyl)propene	C04744;C07311;C15179
987	M199T291	199.095	4.85098	2936.03	7362.79	11667.5	9840.27	16145.5	7872.65	6258.78	4835.44	3332.82	3252.41	3915.87	5962.23	6749.73	4021.48	5904.88	4966.07	6706.48	4745.96	6481.94	7282.21	8186.65	-	-	4069	3	2,6-Diamino-4-hydroxy-5-(N-methyl)formamidopyrimidine;Stanozolol;1,1-Diphenyl-2-(4-methoxyphenyl)propene	C04744;C07311;C15179
988	M199T112	199.107	1.87122	513.002	341.481	568.31	967.339	1347.24	332.204	462.893	525.504	773.081	853.412	880.35	4027.15	4156.26	1957.32	2753.47	2730.6	1104.5	1403.8	1260.5	1528.21	1699.11	-	-	8994	15	Testolactone;Adrenosterone;19-Oxoandrost-4-ene-3,17-dione;2-Methoxyestrone;11alpha-Hydroxyandrosta-1,4-diene-3,17-dione;9alpha-Hydroxyandrosta-1,4-diene-3,17-dione;14-Hydroxyandrosta-1,4-diene-3,17-dione;9beta,11beta-Epoxyandrost-4-ene-3,17-dione;17beta-Hydroxy-3-methoxyestra-1,3,5(10)-trien-16-one;D-Homo-17a-oxaandrosta-4,6-diene-3,17-dione;5alpha-Androst-1-ene-3,11,17-trione;Biondinin_C;Biondin…	C02197;C05285;C05297;C05299;C14587;C14909;C15150;C15200;C15295;C15386;C15406;C17850;C17851;C18510;C19944
989	M199T330	199.115	5.50552	3336.07	839.344	11589.9	5417.65	8756.72	5794.13	2060.68	1008.34	4512.55	3508.46	2742.27	6004.49	7126.23	5002.39	3866.68	4914.55	3668.18	3343.23	3300.19	4203.84	4271.77	[85][M+1]-	-	7537	0	-	-
990	M199T362	199.115	6.04153	8446.61	4944.05	3267.9	11550.5	22530.1	14032.9	2235.88	1428.92	16679.8	8973.01	4534.51	13573.4	19969.4	10349.8	6710.23	13381	8999.27	8524.28	8199.11	9497.78	11179.6	[86][M+1]-	-	6447	0	-	-
991	M199T420	199.132	6.99428	50594.1	43306	22195.4	17246.4	4973.13	13270.6	22319.7	28900.5	26427.6	21193.1	25220.2	20517.5	13748.3	30915.4	34238.8	16897.5	18021.7	21024	16942.5	13916	18871.5	-	-	2329	17	Retinoate;13-cis-Retinoic_acid;Spruceanol;Dehydroabietic_acid;19-Norprogesterone;19-Nor-17alpha-pregn-5(10)-en-20-yne-3alpha,17beta-diol;17beta-Hydroxy-17-methylandrosta-4,9(11)-dien-3-one;17beta-Hydroxy-2-methylandrost-1,4-dien-3-one;A-Norpregn-3(5)-ene-2,20-dione;17beta-Hydroxy-7alpha-methylandrost-1,4-diene-3-one;17alpha-Methyl-17beta-hydroxyandrosta-4,6-dien-3-one;9-cis-Retinoic_acid;4-Oxoret…	C00777;C07058;C09188;C12078;C14489;C14652;C14684;C14925;C15263;C15307;C15353;C15493;C16683;C18195;C18196;C20428;C20429
992	M199T284	199.132	4.73968	1349.69	4817.74	1851.57	2349.48	11227.2	5687.65	953.316	1549.26	2154.48	1709.46	1324.89	1735.23	3136.45	1168.26	1004.14	2560.67	4698.97	3171.3	1612.9	2520.97	3416.64	-	-	1137	17	Retinoate;13-cis-Retinoic_acid;Spruceanol;Dehydroabietic_acid;19-Norprogesterone;19-Nor-17alpha-pregn-5(10)-en-20-yne-3alpha,17beta-diol;17beta-Hydroxy-17-methylandrosta-4,9(11)-dien-3-one;17beta-Hydroxy-2-methylandrost-1,4-dien-3-one;A-Norpregn-3(5)-ene-2,20-dione;17beta-Hydroxy-7alpha-methylandrost-1,4-diene-3-one;17alpha-Methyl-17beta-hydroxyandrosta-4,6-dien-3-one;9-cis-Retinoic_acid;4-Oxoret…	C00777;C07058;C09188;C12078;C14489;C14652;C14684;C14925;C15263;C15307;C15353;C15493;C16683;C18195;C18196;C20428;C20429
993	M200T487	199.803	8.11683	2425.87	2326.2	2974.3	2552.59	2440.14	2871.72	3018.92	2496.23	2562.79	2988.22	2458.63	2914.3	2761.6	3668.72	3144.41	3382.93	3470.01	1857.64	2060.98	2666.16	2932.2	-	-	209	0	-	-
994	M200T488	199.849	8.13975	768.201	828.079	795.424	878.078	945.562	829.272	690.114	867.348	815.809	604.768	773.577	811.654	912.603	796.923	3540.9	619.088	3719.28	436.313	463.738	702.573	785.759	-	-	8268	0	-	-
995	M200T272	200.008	4.5281	1719.14	13290.4	25432.2	36575.3	46673.5	31502.9	10662	7018.94	3665.16	5233.92	5889.09	42816	66231.6	11884.5	18573.8	46774.9	22881.9	24550.6	23835.1	25608.1	29555.6	[87][M+1]-	-	3118	0	-	-
996	M200T63	200.026	1.0571	699.598	5222.84	7610.44	7410.19	4930.78	3445.2	2573.03	1638.28	85.9802	193.558	187.877	448.182	1120.51	473.687	286.696	691.615	2372.98	2704.12	2056.43	2151.82	2947.26	[89][M+1]-	-	1599	1	6-Thiourate	C16613
997	M200T87_1	200.026	1.44942	305.205	4252.93	7039.77	4582.67	3117.49	3222.54	1774.72	1164.84	99.9338	174.775	37.5979	465.006	940.609	165.156	85.7149	884.712	1813.1	1465.29	1755.78	1768.64	1877.35	[88][M+1]-	-	4470	1	6-Thiourate	C16613
998	M200T401	200.07	6.67617	547.334	255.537	326.041	516.743	985.542	732.806	471.136	390.845	418.368	555.959	668.717	2784.1	2580.02	1268.64	3027.15	2365.12	754.427	975.352	965.458	944.178	1018.35	-	-	8560	2	3-{[(2E)-4-Amino-4-oxobut-2-enoyl]amino}-L-alanine;Simazine	C20966;C11172
999	M200T54	200.065	0.903733	664.262	290.875	95.978	243.338	444.204	329.613	391.695	431.36	298.294	498.284	833.017	428.862	916.867	718.371	1187.63	795.098	701.136	396.17	736.943	751.307	274.75	-	-	104	0	-	-
1000	M200T315	200.099	5.24493	6191.35	13584.1	17249.4	22716.7	33100.7	21002.3	10885	9311.03	10289.7	7708.78	6182.39	22451.6	27665.7	15005.2	22238.8	17125.3	15084.6	15360.2	14822.6	18843.5	16794.4	[90][M+1]-	-	2927	0	-	-
1001	M200T87_2	200.102	1.44431	430.411	156.278	188.673	4577.74	7429.61	5654.03	1495.86	1055.1	5079.07	4670.78	4046.35	6706.73	6912.65	6684.34	7795.91	6653.05	4254.86	4007.55	4250.16	4753.28	5113.31	-	-	6456	0	-	-
1002	M200T62	200.102	1.03943	519.81	535.744	644.557	3019.47	5098.68	3953.23	1318.89	1196.48	4070.6	2931.11	2833.35	3951.06	4903.39	4416.5	5142.57	4048.42	2870.78	2047.58	2147.49	3476.89	2921.38	-	-	2629	0	-	-
1003	M200T363	200.117	6.04189	816.734	302.658	165.86	1347.03	3530.44	1353.22	525.948	587.675	1842.34	884.989	430.538	1288.95	1784.77	1137.09	435.792	1652.41	883.943	786.473	1041.48	985.942	1174.23	[86][M+2]-	-	6448	0	-	-
1004	M200T372	200.127	6.20707	622.789	400.301	1303.17	6822.12	12632.6	8820.42	2791.75	1693.42	19032.7	10588.7	4868.71	11011.6	16318.7	12351	7926.98	11618.3	6760.48	7832.87	6747.66	7684.8	8147.75	-	-	7583	0	-	-
1005	M200T419	200.135	6.98972	1480.25	3090.97	3038.2	1519.87	488.87	1905.3	4035.43	2823.53	550.42	3426.16	3893.99	1042.89	667.862	1936.54	2526.33	1766.65	2144.61	1709.46	653.683	1877.9	2081.23	-	-	8777	1	5alpha-Cholane	C19659
1006	M201T488	200.856	8.14077	904.332	1132.12	1168.17	1003.25	2790.75	1039.19	1021.22	1373.89	919.314	861.073	1236.85	1143.2	935.213	1303.91	1275.9	1179.1	577.576	591.221	580.607	1151.95	1311.65	-	-	8269	0	-	-
1007	M201T465	200.857	7.75168	2961.38	2332.92	2795.94	4888.42	5244.37	6142.68	5180.38	6157.26	3322.11	3777.14	3685.65	3494.67	4099.99	5877.94	3179.17	3944.77	470.075	972.818	1458.62	4297.3	5423.08	-	-	290	0	-	-
1008	M201T489	200.879	8.14252	2955.81	2997.47	2629.28	3089.97	3461.46	3455.1	3928.13	3501	3223.03	2896.05	3262.4	4055.26	3436.86	3705.67	3777.65	3892.55	1794.54	1887.58	1889.11	3406.22	3981.42	-	-	8270	0	-	-
1009	M201T179	200.984	2.97797	5910.54	16153.8	14902.5	18133.8	12186.2	9999.6	1801.42	4254.86	1707	1310.5	3305.66	2176.75	3370.06	1537.94	789.092	3063.17	5346.24	6151.7	11238.8	6326.58	8115.21	-	-	7774	1	PQQH2	C01359
1010	M201T272_1	201.001	4.5281	1185.59	7617.75	13266.3	19489.1	25086.3	17074.1	6044.05	4012.34	1811.99	2898.97	3508.39	22295.5	34584.1	7064.17	9476.15	23319.5	10832.8	11592.7	10124.1	12688	14470	[87][M+2]-	-	3118	0	-	-
1011	M201T275	201.02	4.57503	896.521	8839.53	11749.8	18832.7	27258	19133.8	10913.3	5830.25	1931.23	2774.36	2787.64	6262.06	9840.89	3656.05	5139	6822.74	7689.66	7309.55	6739.68	9333.47	10171.6	[91][M]-	[M-H-CO]- 230.024	74	5	Bergaptol;Xanthotoxol;Isobergaptol;6-Hydroxyangelicin;L-Serine_O-sulfate	C00758;C00841;C18084;C18085;C02703
1012	M201T288	201.021	4.80157	2280.21	9459.03	12200.9	16185.2	18175	12492.7	5691.29	4380.32	1210.9	1039.7	1600.4	6357.47	6380.18	3777.19	5710.91	4322.8	6085.34	3188.67	6326.94	6745.56	6184.24	-	-	8626	5	Bergaptol;Xanthotoxol;Isobergaptol;6-Hydroxyangelicin;L-Serine_O-sulfate	C00758;C00841;C18084;C18085;C02703
1013	M201T55	201.051	0.910783	459.267	356.102	570.65	451.897	943.143	617.714	949.894	903.026	2614.52	1884.71	2224.35	1363.64	1150.56	2489.8	1940.63	2165.21	1144.39	812.547	1336.62	1626.57	1296.3	-	-	148	7	ANTU;N3-Fumaroyl-(S)-2,3-diaminopropanoate;2-Amino-3-carboxymuconate_semialdehyde;Gibberellin_A20;Trichothecin;Gibberellin_A4;Gibberellin_A51	C19136;C20961;C04409;C02035;C09742;C11864;C11865
1014	M201T207	201.075	3.44198	2695.14	6477.56	6082.1	7340.37	4021.24	2721	1752.08	2077.99	1162.72	763.57	911.35	2023.36	1544.6	1042.76	1713.11	1330.7	2938.88	2095.08	2402.35	3576.72	3363.47	-	-	4662	0	-	-
1015	M201T101	201.086	1.67903	3607.47	5376.68	6870	3219.94	2770.24	3688.21	1033.09	966.525	1133	683.597	544.448	1236.39	1901.55	918.808	638.819	1352.05	1728.71	2254.11	1890.36	2489.72	3709.74	-	-	222	17	17alpha,20alpha-Dihydroxypregn-4-en-3-one;17alpha-Hydroxypregnenolone;21-Hydroxypregnenolone;16-alpha-Hydroxypregnenolone;Oxymetholone;Alphaxalone;11beta,17beta-Dihydroxy-6alpha,17-dimethylandrost-4-en-3-one;11alpha,17beta-Dihydroxy-2alpha,17-dimethylandrost-4-en-3-one;11alpha-Hydroxy-5beta-pregnane-3,20-dione;12alpha-Hydroxy-5beta-pregnane-3,20-dione;11beta,17beta-Dihydroxy-4,17-dimethylandrost-…	C04518;C05138;C05485;C06390;C07393;C13803;C15011;C15022;C15355;C15384;C15401;C15405;C18038;C18040;C09187;C13826;C07435
1016	M201T334	201.111	5.57173	58540.2	172691	217381	151887	108709	105494	109155	72155.3	169160	125062	74482.8	253954	332045	197891	229387	202358	140272	146416	145658	152714	173992	[92][M]-	[M+Cl]- 166.134 [M-H]- 202.119	118	0	-	-
1017	M201T87	201.105	1.44338	137.274	509.695	839.724	685.274	812.77	551.475	230.497	199.937	644.049	740.139	259.752	607.876	739.778	679.482	854.293	636.971	528.632	626.762	400.941	534.04	578.283	-	-	6457	2	5alpha-Androstan-17beta-ol_propionate;7,10,13,16-Docosatetraenoic_acid	C15373;C16527
1018	M201T272_2	201.111	4.53467	6509.47	13405.3	16227.3	12171.2	12647.7	10435.7	9357.14	9848.84	12952.5	7906.01	10432.4	17213.2	51602.3	14295.9	12907.9	14628.3	11615	12176.2	11708.7	15108.7	14925.2	-	-	3141	3	Sebacic_acid;Diethyl_adipate;Dimethyl_suberate	C08277;C14566;C17803
1019	M201T245	201.111	4.0771	14900.3	40375.8	48624.4	50851.7	65290.4	70094.8	43896.6	34654.4	90214.1	102101	98191.1	138503	143373	122777	128064	137779	71677.2	67814.8	66581.2	81030.6	75282.1	[93][M]-	-	4849	0	-	-
1020	M201T230	201.111	3.83513	5491.05	17467.3	20342.2	19910.6	18692.2	8498.15	10100.1	7203.93	7702.33	9294.45	10535.6	15473.5	17516.6	11059.9	11971.1	15030.6	13767.4	11740.4	12710	13698.8	13877.4	-	-	3709	3	Sebacic_acid;Diethyl_adipate;Dimethyl_suberate	C08277;C14566;C17803
1021	M201T372	201.13	6.20775	1132.85	1316.41	975.054	1026.78	1940.28	1667.15	996.496	1084.71	2432.59	1386.1	585.986	1484.84	2215.92	1892.81	967.032	1730.11	1131.14	800.962	1322.49	1032.27	935.499	-	-	7575	1	alpha-Amylcinnamaldehyde	C12288
1022	M201T419	201.147	6.98872	47421.3	35998.9	33741.3	20128.7	19537.1	28193.3	39605.1	47609.8	38482.4	35403.8	33105.9	28294.7	25035.1	29624.8	28814.1	26444.1	30201.1	27167.8	26353.5	22825.2	26854.5	[94][M]-	-	8797	0	-	-
1023	M201T279	201.147	4.65069	1330.29	8129.93	9802.35	7747.8	1056.81	7612.52	968.418	393.977	502.113	939.642	1199.98	1664.09	995.535	1157.1	1756.78	1371.22	524.682	850.662	467.602	7078.44	8132.5	-	-	7950	0	-	-
1024	M202T487	201.8	8.11132	605.682	614.4	676.425	560.736	670.661	557.222	676.4	560.307	516.38	633	747.134	689.325	525.592	706.577	755.104	831.44	705.267	462.683	422.24	591.571	651.151	-	[M+Cl]- 166.841	8192	0	-	-
1025	M202T467	201.904	7.78215	1525.97	1727.38	1769.26	1333.79	1183.1	1346.6	1963.11	1429.78	867.722	1236.2	1226.62	1250.77	1508.88	1006.58	550.284	1798.83	708.491	1033.87	950.944	1943.73	1892.18	-	-	5680	0	-	-
1026	M202T272	202.004	4.52793	147.484	1461.55	1678.76	2366.61	2723.53	1544.68	419.027	746.442	318.585	380.418	629.307	2882.54	4758.21	805.918	1166.43	3232.59	1051.41	1379.11	1593.04	1225.94	959.587	[87][M+3]-	-	3118	0	-	-
1027	M202T97	202.016	1.60982	351.895	457.231	489.039	1109.53	540.149	2168.42	2915.65	1795.2	782.882	1119.47	1139.89	1331.86	857.048	1238.61	1993.24	829.201	1153.7	1372.92	1035.88	775.905	1804.78	-	-	7510	1	Chlorpromazine_N-oxide	C10966
1028	M202T274	202.023	4.57291	85.1036	965.889	1361.14	2647.33	2982.39	1869	654.28	549.413	326.899	267.866	449.66	930.05	715.716	400.41	588.224	1932.74	722.495	852.362	844.734	1517.4	1047.54	[91][M+1]-	-	4187	0	-	-
1029	M202T56	202.034	0.936767	3333.61	7591.19	10276	11915.5	11974.7	9327.71	3979.33	3358.59	1401.41	1410.1	1482.35	1325.68	2452.09	1356.79	1300.12	2172.92	4280.22	5811.09	4803.5	5939.84	6221.52	-	-	7597	1	Mitomycin	C06681
1030	M202T209	202.07	3.47583	617.629	2316.56	4454.33	5850.09	5846.64	4554.09	1275.9	1394.34	615.001	655.117	584.206	3125.37	3385.99	2184.83	4522.03	2340.75	1881.09	2794.39	2246.48	2708.74	3852.07	-	-	7042	0	-	-
1031	M202T113	202.07	1.87525	1531.32	2165.15	1788.02	2679.93	2199.35	1879.51	1450.3	1078.75	2180.59	5626.34	3904.58	3190.75	4429.56	1960.02	1906.77	3971.05	2847.43	2119.39	2410.98	2696.05	3002.37	-	-	268	0	-	-
1032	M202T55	202.07	0.914683	209.155	305.35	471.48	562.116	2558.85	601.46	97.5673	28.6282	545.307	952.56	1325.79	1308.9	1500.41	770.685	1018.83	532.532	611.763	711.233	686.345	303.733	628.396	-	-	6733	0	-	-
1033	M202T257	202.107	4.28477	1002.23	4237.04	5082.95	3286.82	4820.82	2761.26	2865.71	2033.94	8163.59	11998.6	15620.4	8080.92	7104.28	7950.44	9279.01	11283.8	5234.25	5324.46	6856.15	5563.8	7082.7	-	-	5910	1	Dinitrosopentamethylenetetramine	C19409
1034	M202T245	202.115	4.0773	1595.41	4721.58	9345.9	6564.47	7219.26	7518.85	4652.07	4347.94	8913.21	11255.5	11113.9	14577.3	17779.1	15353.4	14939.3	13001.8	8066.95	8529.05	8509.93	9062.16	9373.29	[93][M+1]-	-	4851	0	-	-
1035	M202T334	202.115	5.57173	6929.78	18864.7	24740.4	17557.3	12915.1	12141.5	12181.3	8239.69	19276	15859.6	10022.3	32772.1	38611.2	21614.9	26056.1	22940.4	15534.5	16358	17159	18811.4	20812	[92][M+1]-	-	118	0	-	-
1036	M202T88	202.117	1.46825	560.25	606.396	596.736	584.458	505.922	554.051	324.318	455.874	701.129	378.473	388.3	2089.51	987.35	2220.93	2522.14	647.087	669.817	481.026	805.394	674.519	1010.13	-	-	4468	0	-	-
1037	M202T419	202.151	6.97965	6943.18	4476.05	4026.35	2325.31	1427.89	2082.64	4629.99	5524.3	4732.68	5858.08	5060.94	4816.24	5682.41	5034.73	6321.3	4455.15	3778.21	3945.45	2182.71	4957.11	3693.95	[94][M+1]-	-	8798	0	-	-
1038	M203T47	202.901	0.783342	1428.88	70.4711	111.094	41.0569	212.198	915.066	2536.3	2263.86	1551.11	1330.76	780.672	463.15	505.076	1337	565.964	732.672	950.528	713.257	1108.65	1091.38	1068.46	-	-	3419	1	3,5-Dibromo-4-hydroxyphenylpyruvate	C04285
1039	M203T148	203	2.45899	16121.3	47414	67703.6	54381.2	45398.3	32876.6	16819	17513.1	5038.95	4898.19	5060.35	5942.92	8739.39	6192.05	4353.12	7634.56	24323.3	19995.4	20204.1	23246.8	24053.8	-	-	5606	3	2,2-Bis(4-hydroxyphenyl)hexafluoropropane;Dicumarol;Tetracenomycin_D1	C14350;C00796;C12376
1040	M203T195	203	3.24522	2497.33	6156.32	7272.61	32535.8	64350.8	54342	44768.3	24417.8	2725.8	5118.04	5036.33	32199.9	47017.6	15459.7	22392.6	31082.5	18855.5	22169.5	25876.1	28377.9	26416	[95][M]-	-	745	0	-	-
1041	M203T242	203	4.04061	915.875	2726.04	5515.62	8459.94	11865.6	15792.1	20465.3	11245.6	505.422	980.939	1233.53	6223.91	5502.84	4179.11	8104.95	3887.61	5548.83	5699.57	6270.15	7162.23	6434.57	-	-	3959	3	2,2-Bis(4-hydroxyphenyl)hexafluoropropane;Dicumarol;Tetracenomycin_D1	C14350;C00796;C12376
1042	M203T58	203.018	0.968542	3486.48	10666.7	17761.7	19395.2	16956.4	16735.7	7359.85	6575.76	6932.97	11117.3	15031.2	6301.72	4612.53	10077.3	10500.6	8030.62	9401.85	13031.6	9738.89	11103.4	13195.3	-	-	5302	3	Psoralidin;Sojagol;2-Protocatechoylphloroglucinolcarboxylate	C10523;C10529;C04524
1043	M203T81	203.018	1.35508	1358.14	2725.13	8132.32	4250.05	6375.61	4156.72	4640.77	1179.37	1985.89	3753.18	5229.56	5029.29	3331.89	7909.25	4517.16	2197.11	2300.97	4120.01	2662.12	4138.6	4102.03	-	-	8554	3	Psoralidin;Sojagol;2-Protocatechoylphloroglucinolcarboxylate	C10523;C10529;C04524
1044	M203T304	203.03	5.05973	8983.34	3591.56	1327.96	1517.47	1374.23	637.583	1149.84	5046.63	1136.54	574.662	1042.81	2929.86	3613.68	2745.54	2367.43	2561.68	1765.52	1892.16	1785.49	2082.3	1900.45	-	-	5438	1	Berberine	C00757
1045	M203T165	203.054	2.75587	3862.5	3925.25	4201.5	4806.55	4404.98	3755.63	1778.78	3502.73	903.921	1618.67	2524.65	1652.68	1678.93	1858.63	1763.18	2029.77	2672.75	2908.6	2859.99	3784.33	3491.16	-	-	2699	1	3-O-Ethyl-L-ascorbic_acid	C18342
1046	M203T104	203.054	1.73633	1051.46	1951.15	2491.17	2346.9	1208.74	1211.82	2083	1242.23	996.203	2826.22	3794.18	2899.71	2997.2	1298.54	2314.57	4672.24	1524.48	2236.09	2188.24	2157.1	2562.64	-	-	2961	0	-	-
1047	M203T182	203.08	3.03433	1299.33	6426.5	8063.63	7075.03	6570.86	7827.63	10216.7	5553.38	10356.2	16345	22133.5	40377.6	32401.7	31431.2	53281.2	26430.3	14789.8	15690.9	15158.2	17496.8	17898.5	-	-	4522	1	Deethylatrazine	C06559
1048	M203T277	203.081	4.61212	394.014	1748.42	2141.51	960.633	1482.51	1192.92	421.981	306.234	686.373	937.526	1541.52	1368.66	2096.98	525.151	1910.93	2116.04	820.824	778.29	1110.25	1001.97	886.175	-	-	5023	9	L-Tryptophan;D-Tryptophan;Tryptophan;Ethotoin;Vasicinol;Idazoxan;Nirvanol;Deethylatrazine;3-Indoleacrylate	C00078;C00525;C00806;C07839;C10743;C10968;C14916;C06559;C21283
1049	M203T211	203.09	3.5236	1642.58	7231.09	12770.3	7766.42	2593.18	4343.14	1948.77	2131.66	2009.62	1512.07	1935.83	4550.28	4753.2	3031.21	5257.95	2555.1	3770.48	3616.61	3574.87	3337.86	5366.62	-	-	559	16	Dimethylenetriurea;Lupinate;Arnicolide_A;Confertiflorin;Eupaformonin;Gaillardin;Isotenulin;Ligulatin_B;Lipiferolide;Matricin;Ovatifolin;Pyrethrosin;Tenulin;Viscidulin_B;Xanthinin;Xanthumin	C06385;C01513;C09299;C09374;C09431;C09455;C09487;C09494;C09497;C09499;C09522;C09536;C09557;C09587;C09602;C09603
1050	M203T230	203.091	3.83617	961.167	3254.99	5931.61	4266.65	5371.09	3449.55	2056.06	1688.85	884.708	1325.87	1666.01	2689.29	1933.55	1931.84	2410.56	1364.98	2921.47	2912.04	1588.52	4074.97	3027.3	-	-	3693	18	Dimethylenetriurea;Diethyl_(2R,3R)-2-methyl-3-hydroxysuccinate;Diethyl_(2S,3R)-2-methyl-3-hydroxysuccinate;Lupinate;Arnicolide_A;Confertiflorin;Eupaformonin;Gaillardin;Isotenulin;Ligulatin_B;Lipiferolide;Matricin;Ovatifolin;Pyrethrosin;Tenulin;Viscidulin_B;Xanthinin;Xanthumin	C06385;C04586;C04587;C01513;C09299;C09374;C09431;C09455;C09487;C09494;C09497;C09499;C09522;C09536;C09557;C09587;C09602;C09603
1051	M203T54	203.102	0.893467	1283.45	502.341	408.72	575.167	1120.36	760.592	531.52	667.662	2443.98	2565.63	2486.53	2973.56	3066.57	3003.74	3199.16	2750.25	1125.83	1175.33	1203.1	1129.67	1230.19	-	[M-H]- 204.115	104	2	4'-Hydroxy-3'-prenylacetophenone;Plastoquinone-1	C10702;C16694
1052	M203T378	203.105	6.3075	583.494	561.122	1602.4	1383.67	812.273	1287.71	706.589	840.351	905.896	1184.72	1165.51	521.37	1092.67	283.725	1244.84	1371.19	882.017	435.774	596.877	614.353	427.329	-	-	5469	10	N6-Acetyl-N6-hydroxy-L-lysine;N5-(L-1-Carboxyethyl)-L-ornithine;Triethylenemelamine;6-Acetamido-3-oxohexanoate;6-Acetamido-2-oxohexanoate;N-(3-(S)-Hydroxybutyryl)homoserine_lactone;N2-Acetyl-L-aminoadipate_semialdehyde;N-(3-Hydroxybutanoyl)-L-homoserine_lactone;Bz-Arg-OEt;Feruloylagmatine	C03955;C04210;C07642;C03682;C05548;C11842;C12988;C21195;C01670;C18325
1053	M203T316	203.127	5.26812	2564.45	3441.7	5517.04	7394.94	11538.8	11582.4	6005.25	3812.38	23179.3	26565.1	27971	71500.1	56476.2	48113.1	72108.7	57677.9	32294.8	25593.8	35581	21764.7	23502.6	[96][M]-	-	4424	0	-	-
1054	M203T298	203.127	4.95844	1910.65	2045.05	3296.11	3400.37	4405.64	4009.24	6009.86	5178.92	15858.2	11416.9	12749	26130.1	15541.9	22314.7	29066.3	15127.2	7731.77	8087.84	8764.13	10136.5	18702.5	-	-	3393	2	16alpha-Fluoro-17alpha-hydroxyandrost-4-en-3-one;2alpha-Fluoro-17beta-hydroxyandrost-4-en-3-one	C15074;C15276
1055	M203T383	203.126	6.38757	1124.12	1344.56	1865.35	2109.38	1922.24	1832.31	1478.82	2642.02	1120.91	1991.99	1257.39	2139.88	5477.2	2709.1	1850.52	4209.29	1629.57	2707.02	2319.51	3573.64	2527.96	-	[M+Cl]- 168.151 [M-H]- 204.128	21	4	2-Methylisoborneol;Bufotenine;Psilocin;Caulophylline	C20243;C08299;C08312;C10760
1056	M203T244	203.117	4.06197	2224.76	3432.01	5675.43	2412.49	2719.37	1011.25	798.663	2507.99	1435.9	1290.8	1635.01	2334.74	2478.9	1899.37	1978.53	2325	592.163	840.5	839.148	903.003	2171.2	[93][M+2]-	-	4850	3	(+)-gamma-Hydroxy-L-homoarginine;O-Acetylcarnitine;5-Guanidino-3-methyl-2-oxopentanoate	C08286;C02571;C20234
1057	M203T229	203.127	3.81243	1379.62	4167.68	7033.47	4952.08	1958.39	2333.63	2790.75	2377.75	1191.11	1484.52	1888.34	3367.33	2163.77	2232	3026.04	3459.29	3599.92	1284.59	3248.09	3021.29	2091.95	-	-	221	2	16alpha-Fluoro-17alpha-hydroxyandrost-4-en-3-one;2alpha-Fluoro-17beta-hydroxyandrost-4-en-3-one	C15074;C15276
1058	M203T334	203.116	5.5694	834.375	2090.84	2519.7	1590.64	862.503	1649.73	1510.58	1030.16	2585.9	2365.02	1487.39	4498.27	5032.94	1969.19	2408.99	3740.62	1977.74	2851.5	2167.18	1691.3	1641.49	[92][M+2]-	-	118	3	(+)-gamma-Hydroxy-L-homoarginine;O-Acetylcarnitine;5-Guanidino-3-methyl-2-oxopentanoate	C08286;C02571;C20234
1059	M204T484	203.934	8.06903	6079.2	6144.98	6745.42	5722.44	5430.12	6285.39	5974.87	6209.97	6416.04	5466.73	6777.69	6982.28	7044.07	7158.78	5894.08	6347.92	5124.95	4785.07	5453.46	5968.62	6121.64	-	-	4120	0	-	-
1060	M204T117	203.971	1.9471	2938.34	5316.01	5632.96	12436.7	12627	11331.2	5061.57	1874.4	412.713	565.756	457.379	498.021	2014.35	758.347	1252.07	1269.9	2348.97	4352.52	4358.7	2622.17	2362.33	-	-	2590	0	-	-
1061	M204T170	203.995	2.83643	832.267	417.534	735.626	3251.83	5678.49	6474.26	7257.57	3926.44	105.435	651.983	792.643	7364.98	5172.22	4592.8	7754.3	3997.39	2817.02	3558.86	3157.45	3512.02	3928.12	-	-	6984	1	1-(5-Phosphoribosyl)imidazole-4-acetate	C04437
1062	M204T102	203.995	1.6942	1593.49	1747.34	1073.8	4764.25	8948.97	15056	13478.7	8335.87	243.461	493.539	778.124	6626.11	2996.49	4622.79	7678.69	2896.99	5521.11	4219.24	3568.95	5433.54	5646.33	-	-	1710	1	1-(5-Phosphoribosyl)imidazole-4-acetate	C04437
1063	M204T62_1	203.995	1.03035	3462.42	3280.46	2385.83	3535.28	6815.99	5949.11	8561.33	6647.63	326.891	848.42	812.214	3887.57	1248.7	6009.21	7129.44	3088.49	3075.61	2543.84	3851.21	4231.62	4951.39	-	-	2645	1	1-(5-Phosphoribosyl)imidazole-4-acetate	C04437
1064	M204T194_1	204.003	3.2394	229.745	718.698	521.415	3900.11	6821.18	3707.8	4355.61	2644.84	2042.44	3219.5	2311.05	3432.34	5602.04	1379.21	2858.2	2488.65	1279.51	2242.5	1006.28	2598.85	2460.63	[95][M+1]-	-	744	0	-	-
1065	M204T194_2	204.028	3.22539	561.495	1073.95	702.524	3747.11	7488.16	5759.83	3722.64	2124.73	2257.83	3013.28	1349.62	3601.34	4175.76	4529.05	4088.79	3548.36	2077.04	4022.5	1388.77	3952.7	3800.25	-	-	724	14	Xanthurenic_acid;6-Hydroxykynurenate;6-Hydroxykynurenic_acid;3,4-Dihydro-2-methylene-3-oxo-2H-1,4-benzoxazine-5-carboxylate;Dimefuron;(-)-Glyceollin_I;Glepidotin_A;2-Isoprenylemodin;(-)-Glyceollin_II;Wighteone;6-(3,3-DMA)galangin;8-(1,1-Dimethylallyl)galangin;Glyceollin_III;Demethoxycurcumin	C02470;C05663;C08480;C21306;C18783;C01701;C10049;C10360;C10422;C10542;C11576;C11581;C15511;C17742
1066	M204T58	204.029	0.9633	3695.69	3745.44	1683.92	1384.47	1401.15	1182.65	7206.59	303.52	797.264	1684.69	1614.35	4500.21	1693.75	5441.52	1748.83	2713.78	3201.2	3399.17	750.826	615.061	1675.01	-	-	99	4	Xanthurenic_acid;6-Hydroxykynurenate;6-Hydroxykynurenic_acid;3,4-Dihydro-2-methylene-3-oxo-2H-1,4-benzoxazine-5-carboxylate	C02470;C05663;C08480;C21306
1067	M204T62_2	204.049	1.04042	2688.84	2447.72	1345.44	3526.03	5973.25	3387.68	1113.7	2658.92	1963.85	4172.93	3455.97	2848.06	6945.09	3313.7	3604.96	1703.48	1594.36	2120.7	1659.15	1756.51	2336.08	-	-	2630	1	beta-Cyclopiazonate	C02899
1068	M204T275	204.064	4.57846	76758.2	71131	61626.2	99732.8	144200	112910	45350.1	62731.2	295216	219739	158416	424663	386971	394227	420348	325983	171659	170363	176172	204916	204305	[97][M]-	-	74	1	Pydanon	C19128
1069	M204T292	204.064	4.87017	4845.31	41022	63373.7	117562	213809	159355	77263	48659.2	119512	219543	471370	298246	253421	307939	449683	295103	145193	147964	148262	166026	161721	[98][M]-	[M-H]- 205.072	71	1	Pydanon	C19128
1070	M204T63	204.085	1.05418	1876.97	1871.5	1685.05	5105.33	8304.73	5438.88	1722.38	2376.79	3349.55	2237.26	1732.99	5115.36	3936.24	4680.43	4950.5	3947.73	3457.91	3465.25	3310.84	3874.37	4053.8	-	-	1575	0	-	-
1071	M204T84	204.086	1.40538	1580.89	1420.96	2604.29	4813.37	7178.28	4670.79	1180.14	1460.84	1446.19	1858.31	638.677	4565.04	4916.15	4079.63	3795.3	2018.58	2409.94	2915.53	2859.54	3304.53	2638.98	-	-	8695	0	-	-
1072	M204T182	204.084	3.03768	250.992	802.897	1282.9	1302.85	816.444	358.794	1494.12	872.144	1777.79	2508.71	3159.96	5988.9	4200.7	4941.98	7355.73	3252.41	2043.51	1828.1	2134.43	2038.94	2495.97	-	-	4523	2	11beta,17beta-Dihydroxy-9alpha-fluoro-17alpha-methyl-5alpha-androstan-3-one;11beta,17beta-Dihydroxy-9alpha-fluoro-17alpha-methyl-5beta-androstan-3-one	C15338;C15444
1073	M204T316	204.13	5.26442	450.841	915.086	1246.67	912	1217.53	1229.01	592.474	533.03	4610.09	5131.72	3901.34	6504.11	5957.37	7035.06	8447.15	4784.38	2237.37	2817.77	2882.43	5618.51	4222.66	[96][M+1]-	-	79	0	-	-
1074	M205T484	204.965	8.05841	1201.78	1862.38	1504.59	1133.89	1147.46	1566.78	1652.37	1100.96	1604.19	1429.62	1269.69	2005.24	959.443	1349.23	1961.17	1215.04	1520.43	1592.11	1243.12	2719.29	1224.34	-	-	4111	0	-	-
1075	M205T94	204.979	1.55937	10363.2	25110.1	33250.9	68393.8	88177	170836	345369	197803	4312.45	5499.11	6517.34	45152.9	17434.5	42038	69649.4	17021.7	51013.2	55248.7	53819.4	62888.5	67406.5	[99][M]-	-	100	0	-	-
1076	M205T66_1	204.979	1.09978	3666.48	9700.55	17641.2	19499	14300.7	42148.9	98395.9	45431.2	1521.43	2196.81	43702.8	11079.9	8583.94	7576.2	13388.3	6672.57	10906.7	9270.78	7100.4	11503.9	11190.5	[100][M]-	[M-H]- 205.986	144	0	-	-
1077	M205T155	204.979	2.58141	698.048	5658.56	8400.12	32661.1	53359.1	59846.6	60915.8	35821.7	2005.8	2356.59	4495.47	21504.3	14715.3	19039.5	29884.8	17869.4	20127.7	20479.2	23639.1	23607.3	28177.9	[101][M]-	-	6951	0	-	-
1078	M205T308	205.009	5.14128	20450.1	7626.55	1950.76	1545.55	1438.58	2004.02	5453	19172.5	1396.04	1379	1583.71	826.165	1703.09	1494.89	1294.73	1878.44	3811.44	3659.83	3400.22	4707.42	4756.54	-	-	3484	4	Daphnin;Sinapoyl_malate;Cichoriin;Esculin	C01421;C02887;C09206;C09264
1079	M205T169	205.015	2.81437	509.198	1668.11	1814.04	1828.08	1747.91	2174.18	2549.06	1323.79	1057.27	1826.74	2311.53	949.665	2027.24	2911.59	1076.18	2496.46	3714.21	1197.07	788.253	844.897	977.445	-	-	2431	2	Flaviolin;Vulgaxanthin-II	C18012;C08569
1080	M205T96	205.033	1.60001	8904.49	57439.4	65355.8	105325	164920	100453	26046.3	24425.8	67463.9	77701	98590.8	107872	112867	88167	99356.6	102943	68463.5	86225.4	83267.2	93502.5	91896.7	-	-	7490	13	(R)-2-Hydroxybutane-1,2,4-tricarboxylate;2-Methylcitrate;(2S,3R)-3-Hydroxybutane-1,2,3-tricarboxylate;Homoisocitrate;Glepidotin_B;6-Prenylnaringenin;5-Deoxykievitone;(+)-Galbacin;Glyceocarpin;4-Glyceollidin;Desmethylxanthohumol;Sophoraflavanone_B;N-(6-Oxo-6H-dibenzo[b,d]pyran-3-yl)maleamic_acid	C01251;C02225;C04593;C05662;C09753;C09832;C10418;C10616;C15509;C15510;C16416;C18023;C15466
1081	M205T66_2	205.033	1.0959	19386.6	33548.2	51990.9	89060.6	124574	74921.4	24217.6	19733.1	39947.2	42506	44307.8	51820	59322.6	44640.6	46860.8	45951.7	44121.1	51673.3	48205.1	51927	55199.8	-	-	6662	9	Glepidotin_B;6-Prenylnaringenin;5-Deoxykievitone;(+)-Galbacin;Glyceocarpin;4-Glyceollidin;Desmethylxanthohumol;Sophoraflavanone_B;N-(6-Oxo-6H-dibenzo[b,d]pyran-3-yl)maleamic_acid	C09753;C09832;C10418;C10616;C15509;C15510;C16416;C18023;C15466
1082	M205T277	205.046	4.61292	425.713	2122.27	1248.45	962.877	886.175	1440.88	636.812	1400.63	1149.96	569.171	770.065	669.123	919.086	537.761	533.578	1137.94	951.876	730.825	1299.6	1071.17	1128.62	-	-	5034	1	Indolylmethylthiohydroximate	C16516
1083	M205T292	205.068	4.86927	591.164	7368.73	8710.99	15349.8	26721.3	20298.3	9433.48	5065.48	13464.8	24806.3	53012.9	33594.2	28518.2	34441.6	53278.6	33958.1	17982.6	17022.2	17249.9	19612.9	19485.5	[98][M+1]-	-	71	1	Thiotepa	C07641
1084	M205T275	205.068	4.58042	7630.57	9886.86	7954	13068.9	18397.5	15554.7	6259.58	7765.34	35321.9	26457.2	17169.3	52300.2	49312.8	46160.8	49960.3	38135.8	18534	18111.8	19576.7	22832.3	23400.5	[97][M+1]-	-	74	1	Thiotepa	C07641
1085	M205T91	205.07	1.51022	1508.38	1270.34	580.348	1241.57	1122.19	1251.71	492.998	1052.15	3064.52	1826.14	261.22	2504.9	1018.91	3610.76	2853.52	803.481	1111.7	1308.31	778.889	1507.74	1296.06	-	-	4796	4	Thiotepa;Norethindrone_acetate;17-Hydroxy-3-oxo-17alpha-pregna-1,4-diene-21-carboxylic_acid,_gamma-lactone;Evadol_hydrochloride	C07641;C08152;C15090;C15360
1086	M205T66_3	205.069	1.09778	685.557	754.88	827.403	791.192	884.578	358.986	250.3	300.402	1199.14	345.466	148.323	813.666	670.063	1002.4	1124.82	168.454	309.783	214.8	665.153	711.319	950.837	-	[M-H+HCOOH]- 160.072	144	3	Pimelate;(1S,3R,4S)-3,4-Dihydroxycyclohexane-1-carboxylate;2-Propylsuccinic_acid	C02656;C04687;C16657
1087	M205T190	205.069	3.15938	1097.47	1834.96	819.365	3037.88	2703.41	3416.28	3048.81	3238.56	95.5037	485.91	906.001	2346.93	1727.07	1678.75	3073.06	1168.36	1911.93	1810.6	2024.96	1239.95	2444.26	-	-	29	2	Thiotepa;Evadol_hydrochloride	C07641;C15360
1088	M205T246	205.106	4.09897	1107.75	2275.88	2671.86	2056.14	2314.26	1292.96	1159.38	1242.26	943.55	1276.21	1485.56	2035.47	1725.78	1763.06	3196.65	2213.4	1635.16	1459.73	1506.39	1900.32	2174.74	-	-	4854	1	Isopropalin	C19063
1089	M205T151	205.106	2.52203	1245.59	2082.59	4835.6	3617.04	4834.29	2369.49	1759.69	1236.13	1361.23	1347.92	1331.73	2949.88	3989.41	1898.51	3284.93	2444.18	2652.43	1785.83	2007.56	2857.85	2799.74	-	-	7709	1	Isopropalin	C19063
1090	M205T260	205.105	4.32673	2720.39	2450.47	2869.29	2423.14	3297.91	1930.61	891.739	1547.64	1189.84	1062.99	1368.43	2172.88	3621.72	752.246	9152.93	1883.12	1121.43	1863.73	1481.47	1905.27	2079.15	-	-	6005	1	Isopropalin	C19063
1091	M206T487	205.837	8.1173	3433.9	3560.92	3724.38	3232.54	3032.85	4116.39	3371.62	3014.58	2912.01	3126.63	3251.82	3589.13	3816.54	3587.58	3817.7	3870.03	4323.1	2911.19	3082.97	3734.86	3939.83	-	[M-H+HCOOH]- 160.839	209	0	-	-
1092	M206T513	205.913	8.54853	510.377	601.23	472.096	697.167	767.588	897.449	761.826	493.212	2172.73	748.822	6280.04	4519.97	794.821	7590.57	1506.78	4320.02	337.951	1154.79	866.341	909.824	1473.67	-	-	9268	1	Propagermanium	C13086
1093	M206T492	205.976	8.19525	1083.93	631.509	642.123	942.207	1315.55	2617.04	3473.19	3698.98	792.679	1114.05	1659.41	7866.08	10865.6	9092.15	12250.6	6117.62	2646.94	2979.88	5187.06	6105.31	5495.25	-	-	8271	1	2,4-Dichlorobenzoate	C06670
1094	M206T93	205.982	1.54723	937.809	2386.16	4345.04	5174.83	7825.86	13327.1	26651.2	14702.2	379.318	6134.43	7901.64	3500.78	2208.7	3438.99	5515.3	1449.19	4343.51	4757.83	4463.76	4769.13	5446.87	[99][M+1]-	-	100	2	Bromobenzene-2,3-dihydrodiol;Bromobenzene-3,4-dihydrodiol	C14842;C14844
1095	M206T155	205.982	2.58885	408.963	2627.5	380.861	3122.54	2586.49	3820.38	4491.47	2585.43	1294.21	1466.5	591.854	1777.54	1476.11	1418.31	2498.41	1235.2	1582.13	1496.38	1926.88	1856.65	2177.32	[101][M+1]-	-	6951	2	Bromobenzene-2,3-dihydrodiol;Bromobenzene-3,4-dihydrodiol	C14842;C14844
1096	M206T66_1	205.982	1.09343	406.081	1150.38	4805.15	2368.24	2439.13	4022.44	7422.44	3690	3585.26	3599.94	4431.07	2321.56	961.19	1098.71	4397.36	5338.38	1804.17	1472.24	1691.84	1887.79	5007.22	[100][M+1]-	-	144	2	Bromobenzene-2,3-dihydrodiol;Bromobenzene-3,4-dihydrodiol	C14842;C14844
1097	M206T95	206.037	1.58113	738.777	5844.37	4416.68	9377.23	13999.2	9952.95	29663.9	4718.37	5869.33	6397.25	9096.83	7735.75	9429.77	6850.84	8102.28	7630.78	7452.49	7661.99	6879.02	8572.06	9230.68	-	-	4258	1	Coniferin	C00761
1098	M206T66_2	206.037	1.09257	1818.45	3574.42	6309.01	6899.23	10277.4	6743.29	2619.47	1604.1	3638.34	3422.66	4715.07	3669.37	4711.44	4284.49	3850.65	4665.19	4628.81	3901.56	4709.82	4480.67	5573.14	-	-	5111	1	Coniferin	C00761
1099	M206T169	206.044	2.82312	3150.91	6760.24	8350.53	5124.95	2845.09	1762.39	4045.99	3720	886.237	1043.66	1381.81	7685.37	5289.85	6269.02	9432.2	3746.9	2689.13	2825.02	3134.28	3007.1	3404.66	-	-	2438	3	Phaseollidin_hydrate;Deoxymiroestrol;3-Linalylflaviolin	C05229;C18164;C20984
1100	M206T204	206.044	3.39833	915.509	623.031	376.923	2892.36	7313.3	4714.64	3252.25	2278.12	393.414	1331.8	1878.74	32725	18987.6	24274.8	43666.5	10129.1	7375.48	8135.74	9945.74	9210.13	9028.92	-	[3M-2H]2- 138.031 [M-H]- 207.049	43	7	4-Hydroxybenzoate;3-Hydroxybenzoate;Salicylate;Gentisate_aldehyde;Sesamol;3,4-Dihydroxybenzaldehyde;2-Hydroxy-5-methylquinone	C00156;C00587;C00805;C05585;C10832;C16700;C18316
1101	M206T151	206.047	2.51277	707.981	1129.41	1431.85	4656.86	6295.71	3601.18	3259.07	1929.55	1748.32	1934.46	2222.01	5214.04	6886.27	2655.93	4074.19	9421.26	2605.37	3540.58	2597.69	3282.16	5944.79	-	-	3310	8	4-(2-Aminophenyl)-2,4-dioxobutanoate;2-Formaminobenzoylacetate;3-Amino-4,7-dihydroxy-8-methylcoumarin;1-Nitro-5,6-dihydroxy-dihydronaphthalene;S-(2-Hydroxyethyl)-N-acetyl-L-cysteine;3,5-Dihydroxy-1,4-naphthoquinone;Ayapin;Phenisopham	C01252;C05835;C12466;C14801;C14876;C04110;C18078;C19061
1102	M206T267	206.08	4.4422	4294.6	29728.3	42253.7	66604.3	88825.9	72224.9	30277.6	17653.4	45346.7	70506.1	90020.1	108281	139867	65337.1	74270.1	119234	55592.1	58659.8	60981.3	67586.2	67733.7	[102][M]-	-	6949	5	N-Acetyl-L-phenylalanine;N-Acetyl-D-phenylalanine;Cantleyine;Rhexifoline;Methylone	C03519;C05620;C09933;C09986;C20126
1103	M206T282	206.08	4.69289	4122.51	5073.09	5072.89	7938.23	12254.7	2657.62	10838.2	7106.56	18761.6	29804.2	39977.5	49081.4	33188.5	49386.2	6190.27	38235.8	18133.9	16006	21065.8	22527.5	19438.9	-	-	1877	6	N-Carbamyl-L-glutamate;L-alpha-Amino-gamma-oxalylaminobutyric_acid;Megestrol;6alpha-Methylpregn-4-ene-3,11,20-trione;2alpha-Methylpregn-4-ene-3,11,20-trione;6beta,17-Dihydroxy-3,5-cyclo-5alpha,17alpha-pregn-20-ene-21-carboxylic_acid,_gamma-lactone	C05829;C08266;C07120;C14632;C15301;C15467
1104	M206T52	206.102	0.864783	106.625	266.326	247.54	614.88	1543.86	679.321	56.6671	114.864	0	119.298	32.2814	1226.06	1685.19	282.15	721.62	618.697	452.891	345.147	291.647	440.203	538.924	-	-	5759	4	N-Ethylglycocyamine;Miglitol;2-Deoxy-2-dimethylamino-alpha-D-Glucose;(R)-3-((R)-3-Hydroxybutanoyloxy)butanoate	C02852;C07708;C12067;C04546
1105	M207T488	206.822	8.12725	407.68	602.082	487.217	491.646	585.484	374.396	604.815	468.502	581.885	348.809	449.047	479.381	338.559	481.069	484.5	576.268	369.261	264.917	311.72	445.787	475.341	-	-	8272	0	-	-
1106	M207T268	206.95	4.46103	2131.64	10837	18985.3	25414.3	29006.8	18068.3	5131.02	3522.55	781.349	860.335	428.23	3031.15	4031.22	1339.08	892.837	2960.81	6908.65	6116.78	7223.47	8617.71	7247.11	-	-	8944	1	Prothiofos	C18405
1107	M207T93	206.975	1.55142	1064.53	925.21	2336.69	3450.91	5064.16	8890.38	16233.3	9449.51	1347.21	1574.01	2106.42	2301.12	1368.16	2387.42	3180.42	1190.38	2286.28	2393.42	2780.06	3699.01	3401.65	[99][M+2]-	-	100	1	Clopyralid	C18779
1108	M207T499	206.971	8.31299	1335.96	1144.54	1358.01	900.337	910.815	443.489	455.638	1238.34	1695.31	603.394	1293.84	1034.8	1552.44	841.531	1708.92	1469.38	1157.55	771.614	864.427	1354.44	1172.68	-	-	9210	1	Lead	C06696
1109	M207T156	206.975	2.59418	521.155	1335.61	1353.22	1399.66	1863.89	3306.48	3122.65	1562.45	427.843	461.505	650.254	1158.03	180.492	1093.47	1823.31	1142.6	1080.28	727.158	1196.06	1754.81	1205.73	-	-	9154	2	Clopyralid;Methoxychlor	C18779;C11043
1110	M207T66_1	206.975	1.09343	338.908	718.067	4814.92	1622.32	1752.78	2768.15	4795.81	2527.45	803.25	1090.65	1406.26	949.673	1739.68	1125.37	1172.76	1355.25	1228.43	768.387	1196.03	1150.83	1185.61	[100][M+2]-	-	144	1	Clopyralid	C18779
1111	M207T133	206.995	2.20893	1966.12	20165.8	33335.2	57508.6	112844	60989.1	17006.3	9983.61	2585	6626.03	8340.76	23987	22840	16650.9	25011.6	17979.9	25428.1	23678.8	24722.8	28201.6	29618.7	[103][M]-	-	8475	1	Stipitatonate	C02080
1112	M207T61	206.995	1.01453	8331.64	9168.42	16086.9	17480.7	14681.5	13544	3670.48	1491.23	3012.55	3814.28	4927.46	1452.28	5093.41	1320.01	1942.93	4159.55	4901.66	5224.86	7065.61	5907.88	8546.2	-	-	7423	3	Stipitatonate;3,4,3'-Tri-O-methylellagic_acid;Aflatoxin-M1-8,9-epoxide	C02080;C10836;C19594
1113	M207T55	207.013	0.9136	12883.9	37956.8	41301.4	23194.1	10987.4	10341.5	4743.5	7202.18	1056.3	1014.03	3234.55	1727.77	6279.1	662.403	2544.48	3215.54	5037.11	7661.36	6742.65	8333.02	10487.1	-	-	6750	13	1-Naphthalenesulfonic_acid;2-Naphthalenesulfonic_acid;3,7,4'-Tri-O-methylquercetin;Cirsilineol;Eupatilin;(-)-Usnic_acid;Nevadensin;Pachypodol;Santin;Tambulin;Xanthomicrol;Obtusin;3',4',5'-O-Trimethyltricetin	C16201;C16202;C04444;C10032;C10040;C10101;C10111;C10117;C10180;C10189;C14476;C17040;C19807
1114	M207T275	207.028	4.57747	906.655	930.864	2169.13	2360.89	3747.92	2518.52	968.627	1038.86	633.759	865.788	1066.84	2593.75	1033	2265.79	4001.82	979.362	1249.11	1357.34	1380.33	1353.86	1638.65	-	-	74	0	-	-
1115	M207T95	207.037	1.57507	1360.77	3694.12	5680.55	2701.93	3171.37	2612.27	18873.8	1000.11	1373.76	772.047	2413.03	2142.75	2367.46	1949.11	2046.45	1697.15	2028.02	2014.19	1731.54	2004.91	2384.46	-	-	4246	0	-	-
1116	M207T66_2	207.038	1.0998	1338.84	4442.65	5415.22	1330.92	3470.75	3796.62	744.82	1825.57	674.612	899.3	1169.47	1099	955.812	1014.94	1219.5	1455.7	1115.66	1582.04	1474.65	1415.15	1366.28	-	-	144	0	-	-
1117	M207T56	207.049	0.931533	6558.37	5019.12	832.146	5999.2	7100.04	6488.39	1908.05	3168.48	3420.56	2391.62	2773.26	2680.43	1297.03	2933.72	3166.26	2885.77	3019.48	4931.31	3353.13	3913.62	3931.86	-	-	7633	0	-	-
1118	M207T296	207.064	4.92563	2946.9	4272.95	3085.26	3521.99	3267	1861.19	1305.83	2078.56	2863.71	4203.68	6705.9	5428.28	3152.22	5332.44	5043.94	4169.53	3601.1	3317.53	3049.67	3978.68	4047.64	-	-	3231	10	Isosorbide_mononitrate;O-Oxalylhomoserine;Nitrilotriacetic_acid;(-)TAN-67;(+)TAN-67;Vicianose;Arabino-galactose;6-O-beta-D-Xylopyranosyl-D-glucose;6-O-(beta-D-Xylopyranosyl)-beta-D-glucopyranose;Flurprimidol	C07714;C08294;C14695;C20168;C20169;C01625;C07285;C08245;C11535;C18465
1119	M207T277	207.063	4.60952	1826.12	4357.63	3654.47	3930.22	2471.02	3143.49	3566.27	2331.49	1535.94	1938.65	2135.15	2001.33	6143.85	2662.67	2459.88	7362.4	1939.78	2086.54	2225.38	5709.27	2241.64	-	-	5007	9	Isosorbide_mononitrate;O-Oxalylhomoserine;Nitrilotriacetic_acid;(-)TAN-67;(+)TAN-67;Vicianose;Arabino-galactose;6-O-beta-D-Xylopyranosyl-D-glucose;6-O-(beta-D-Xylopyranosyl)-beta-D-glucopyranose	C07714;C08294;C14695;C20168;C20169;C01625;C07285;C08245;C11535
1120	M207T267	207.084	4.45268	622.9	3719.47	5267.76	8187.21	9942.62	8042.73	3789.29	2353.9	5744.97	8818.71	10901.1	20557.6	15598.9	8862.11	8594.16	17189.8	5980.55	7793.7	7765.73	8717.98	8944.46	[102][M+1]-	-	6948	0	-	-
1121	M207T416	207.101	6.93182	4453.28	4036.39	3933.32	4032.06	3505.33	3648.39	4971.58	5299.91	3762.4	5078.5	5003.37	5317.83	4083.74	4909.69	6358.05	5817.66	2671.31	3631.08	4083.71	4162.84	4673.09	-	-	8423	2	2-Amino-3,7-dideoxy-D-threo-hept-6-ulosonic_acid;2-Amino-5-epi-valiolone	C16850;C21247
1122	M207T364	207.137	6.0703	828.604	3135.67	4113.39	9167.33	14051.6	9897.91	4921.89	2886.42	1886.96	3891.93	6195.18	6113.51	9042.83	2974.21	3916.27	8676.25	6288	5369.58	6035.71	6928.44	7544.74	-	-	2530	2	4-Heptyloxyphenol;N-Butyl-1H-pyrazolo[3,4-d]pyrimidin-4-amine	C14236;C15344
1123	M207T401	207.137	6.68515	345.269	951.283	960.496	3655.84	5979.92	4445.81	1135.65	610.221	1302.86	1410.56	1049.53	5974.03	9453.3	2137.81	3383.48	5182.36	2673.37	2213.17	2827.66	3318.56	3304.43	-	-	7018	1	N-Butyl-1H-pyrazolo[3,4-d]pyrimidin-4-amine	C15344
1124	M208T487_1	207.835	8.11833	3596.02	3409.13	3897.85	3086.16	3326.93	3373.56	3077.99	3082.29	3285.88	3160.83	3661.12	3405.28	3846.06	3769.97	3660.69	3806.52	3420.17	2724.45	2934.45	3368.23	3344.23	[104][M]-	-	209	0	-	-
1125	M208T487_2	207.916	8.10882	1055.36	546.95	346.8	1431.07	887.233	815.943	1449.62	930.585	588.378	535.973	913.901	537.422	941.279	690.06	1790.44	914.099	1217.52	1249.2	971.296	1602.13	903.759	-	-	8273	0	-	-
1126	M208T8	207.929	0.134967	2753.04	587.405	994.903	1511	915.983	1131.78	963.831	333.326	1502.13	1968.08	1257.69	3095.99	1720.35	1836.05	3875.98	2123.84	2447.51	834.269	604.743	2839.01	1182.67	-	-	326	0	-	-
1127	M208T40	207.929	0.670008	2520.32	4133.48	3681.52	1880.41	2512.43	1592.13	1948.66	1527.19	2754.49	8137.64	2764.01	2259.42	3528.17	2386.75	2321	2216.3	2685.21	2197.28	4092.99	1292.13	2513.79	-	-	332	0	-	-
1128	M208T26	207.929	0.432967	1061.63	972.853	881.185	879.358	2108.59	635.125	800.064	624.999	3141.04	1278.37	1174.86	575.377	1130.4	1246.03	989.584	1961.1	1404.83	2170.37	773.36	686.532	1041.65	-	-	334	0	-	-
1129	M208T132	207.998	2.20673	222.667	1427.8	3108.61	5124.87	4944.77	5004.79	1602.7	760.594	336.116	563.19	602.999	1929.98	1842.74	831.465	1725.25	1207.85	2179.51	2333.54	1954.16	2510.62	2271.94	[103][M+1]-	-	8475	0	-	-
1130	M208T295	208.059	4.9171	993.243	13761.6	18856.1	19905.8	25153.1	17395.4	7343.24	4378.15	2392.31	4544.48	6170.65	3941.07	6138.31	2975.98	1515.02	5998.27	8860.98	8666.64	9322.41	10700.7	11426.5	-	-	6283	6	Microhelenin_C;Nobilin;Gibberellin_A24;Gibberellin_A44;Gibberellin_A37;Methyl_gibberellin_A4	C09509;C09518;C11861;C12308;C14161;C20633
1131	M208T166	208.06	2.76882	1661.2	5099.66	8458.27	21761.8	32658.2	25651.9	4393.15	3089.1	16782.1	13882.6	10528.7	16144.2	31440.6	20093.1	5098.22	23751.3	13373.9	15874	14364.8	16948.4	16107.5	[105][M]-	-	2666	15	N-Benzyloxycarbonylglycine;p-Hydroxyphenylacetylglycine;3-Carbamoyl-2-phenylpropionic_acid;Scopoletin;Naphthazarin;3,4-Dehydro-6-hydroxymellein;1,3,6,8-Naphthalenetetrol;trans-o-Hydroxybenzylidenepyruvate;2-Hydroxychromene-2-carboxylate;Acamelin;Anemonin;Methylenedioxycinnamic_acid;Isoscopoletin;5,7-Dihydroxy-2-methyl-4H-chromen-4-one;Naphthalene-1,2,4,8-tetrol	C03710;C05596;C16591;C01752;C01938;C03830;C04033;C06203;C06204;C10290;C16913;C18077;C18079;C20462;C21414
1132	M208T265	208.059	4.40913	2504.02	10159.9	13052.8	13974.7	13337.4	10348.1	4955.28	3838.43	3015.94	1844.64	1727.43	4669.55	6123.48	3522.47	3210.53	4236.67	6324.64	6179.46	6616.01	7904.37	8118.98	-	-	4017	6	Microhelenin_C;Nobilin;Gibberellin_A24;Gibberellin_A44;Gibberellin_A37;Methyl_gibberellin_A4	C09509;C09518;C11861;C12308;C14161;C20633
1133	M208T242	208.059	4.03912	163.532	2500.57	3073.94	6126.64	11677.6	7359.21	4842.82	3054.53	1982.91	3275.3	4055.71	4697.66	6837.19	3702.91	4509.89	5544.63	3604.47	4281.46	3680.75	4227.97	4595.36	-	-	3960	6	Microhelenin_C;Nobilin;Gibberellin_A24;Gibberellin_A44;Gibberellin_A37;Methyl_gibberellin_A4	C09509;C09518;C11861;C12308;C14161;C20633
1134	M208T153	208.063	2.55353	1903.07	5720.7	17671	14150.4	18865.8	12515.5	3062.38	2396.67	3594.95	4583.18	4876.22	21961.8	29749	8995.75	12630.3	18542.7	9889.48	8699.45	9267.44	10610.9	10502.5	-	-	6398	16	N-Benzyloxycarbonylglycine;p-Hydroxyphenylacetylglycine;3-Carbamoyl-2-phenylpropionic_acid;Scopoletin;Naphthazarin;3,4-Dehydro-6-hydroxymellein;1,3,6,8-Naphthalenetetrol;trans-o-Hydroxybenzylidenepyruvate;2-Hydroxychromene-2-carboxylate;Acamelin;Anemonin;Methylenedioxycinnamic_acid;Isoscopoletin;5,7-Dihydroxy-2-methyl-4H-chromen-4-one;Naphthalene-1,2,4,8-tetrol;L-Alanyl-gamma-D-glutamyl-L-lysine	C03710;C05596;C16591;C01752;C01938;C03830;C04033;C06203;C06204;C10290;C16913;C18077;C18079;C20462;C21414;C21160
1135	M208T184	208.06	3.07078	1045.8	4118.84	5511.27	10260.4	13549.1	8609.16	2203.22	1816.98	3175.7	3386.83	4281.18	8881.75	12085.1	2926.28	1775.74	7512.16	6017.26	5457.96	5628.66	7280.88	6852.41	-	-	7090	9	N-Benzyloxycarbonylglycine;p-Hydroxyphenylacetylglycine;3-Carbamoyl-2-phenylpropionic_acid;Microhelenin_C;Nobilin;Gibberellin_A24;Gibberellin_A44;Gibberellin_A37;Methyl_gibberellin_A4	C03710;C05596;C16591;C09509;C09518;C11861;C12308;C14161;C20633
1136	M208T267	208.085	4.44593	2123.79	9205.99	328.792	764.736	1358.32	1212.41	692.562	2714.72	842.942	788.759	1340.14	1067.22	2197.08	1163.34	1279.77	1679.05	939.127	864.313	924.615	871.809	1119.19	[102][M+2]-	-	6947	0	-	-
1137	M208T334	208.095	5.55975	1444.14	871.768	2109.79	830.4	1299.24	1936.57	3294.56	2039.43	103.476	164.924	132.772	1409.76	725.21	1391.23	2263.34	410.992	1444.17	1091.17	903.357	1215.24	1096.52	-	-	5888	3	Ginkgoic_acid;Taxa-4(20),11(12)-dien-5alpha-acetoxy-10beta-ol;3alpha,21-Dihydroxy-D-homo-5beta-pregn-17a(20)-en-11-one	C10794;C11898;C14976
1138	M208T364	208.14	6.06997	164.899	169.425	433.871	1444.08	2015.23	1626.74	600.234	435.726	290.416	522.383	980.188	1042.53	1415.33	360.637	111.449	1391.38	706.831	727.188	821.47	742.154	995.228	-	-	2511	0	-	-
1139	M209T488	208.822	8.12686	414.522	509.602	470.476	386.365	512.589	679.901	452.238	417.451	398.562	325.352	516.039	418.693	586.179	572.76	305.178	568.826	308.829	323.176	335.871	421.266	557.963	[104][M+1]-	-	8274	0	-	-
1140	M209T497	208.915	8.28634	2411.67	2701.44	3054.05	2392.29	3163.1	3554.64	2637.82	1611.63	2299.99	3954.4	1896.51	3114.68	2244.6	3164.19	3063.69	1902.6	2447.1	2741.96	3306.79	694.63	3792.91	-	-	9211	0	-	-
1141	M209T268	208.947	4.46816	756.51	4572.64	7586.13	9304.88	10048.3	6173.6	2079.81	1131.41	384.162	607.247	668.402	1200.52	1602.08	572.175	161.729	1243.5	2360.97	2865.27	3093.1	3246.14	2814.89	-	-	5079	0	-	-
1142	M209T72	208.936	1.1999	699.538	628.406	482.413	339.012	440.075	524.546	787.102	820.557	4548.45	2254.78	1725.61	422.704	294.089	1582.96	2051.58	629.917	1641.71	1657.63	1848.82	2300.92	1945.09	-	-	8759	1	Cryolite	C18816
1143	M209T44	208.959	0.728625	204.243	465.018	498.793	526.648	649.704	628.995	515.434	425.05	310.09	628.874	800.474	230.065	1027.2	446.88	215.412	760.364	449.702	681.023	459.233	628.276	550.523	-	-	7869	0	-	-
1144	M209T57	208.974	0.948367	40237.2	5129.45	4998.97	6751.11	9820.41	6467.83	718.52	21760.9	18947	31038.6	39494.6	11947.4	16286.9	15071.8	13760.2	27904	2061.24	1916.99	1853.58	2518.46	2568.98	-	-	7598	0	-	-
1145	M209T62	209.01	1.0332	1362.98	2799.62	5557.84	7067.1	8394.92	8143.75	3086.11	1567.69	10958.6	13992	18082.4	8255.31	11441.5	379.387	10509.1	12671.8	2046.77	20714.9	2156.05	2353.26	3878.86	-	-	2631	1	Efavirenz	C08088
1146	M209T141	209.005	2.35294	866.785	1914.37	3304.37	4044.18	560.55	5400.61	6593.33	5045.31	616.747	653.838	729.043	2206.56	1691.87	2324.72	2906.42	1465.04	1895.34	1113.54	2193.4	1896.58	2380.81	-	-	3816	1	Doxefazepam	C19413
1147	M209T54_1	209.028	0.898642	54088.1	173908	221345	141968	94662.2	84948.7	41984.7	48157.4	21266.9	33797.6	45788.9	14393.6	17779.7	17665	15647.5	34187.7	54369.2	59278.7	57870.1	68471.4	68995.4	[106][M]-	-	104	4	D-Glucarate;D-Galactarate;Citric_acid_monohydrate;L-Altarate	C00818;C00879;C12649;C21088
1148	M209T269	209.043	4.47872	821.023	1595.91	2511.23	2268.58	1797.57	2962.41	3213.93	1526.93	1390.54	1929.56	1303.1	3688.13	5571.53	1782.65	1861.92	2412.36	2126.97	1693.76	1705.28	2196.03	1774.39	-	-	5061	2	Alstonine;Serpentine	C09028;C09241
1149	M209T175	209.043	2.91007	1170.65	2493.04	1972.62	3431.39	3149.07	2346.38	1308.2	1381.85	1499.18	5425.76	9394.53	2489.4	2277.2	1979.14	1298.88	5657.29	1717.47	1293.93	2282.7	3359.52	2131.56	-	-	6094	2	Alstonine;Serpentine	C09028;C09241
1150	M209T204	209.043	3.40503	711.415	2965.01	5957.02	6362.82	4953.9	3974.93	1730	1060.67	837.367	1080.38	874.892	785.345	850.134	1065.65	1493.98	1299.5	1898.5	1851.22	2769.74	1909.2	1585.52	-	-	2831	2	Alstonine;Serpentine	C09028;C09241
1151	M209T131	209.054	2.18993	1355.55	3902.04	5733.43	5090.37	5754.98	4499.26	1621.03	1694.46	1511.07	3032.7	4372.7	3576.93	4033.61	2138.56	2802.24	3995.01	3141.35	3430.74	3059.75	3492.64	3251.96	-	-	8819	3	Funebrine;Enalaprilate;Callytriol_C	C10145;C11720;C17005
1152	M209T54_2	209.064	0.901133	1454.85	3355.9	3543.37	5666.09	8306.84	6630.99	3651.15	2902.25	3732.84	3775.69	3089.68	4890.78	4927.65	5022.62	5288.99	4168.5	4095.12	4341.62	3934.6	5292.27	4947.28	-	[M-H]- 210.073	104	7	Thiolactomycin;Sedoheptulose;alpha-D-Mannoheptulopyranose;beta-D-Sedoheptulopyranose;Coriose;D-glycero-D-manno-Heptose;L-glycero-D-manno-Heptose	C11165;C02076;C08236;C08355;C19612;C21042;C21043
1153	M209T166	209.063	2.76803	301.275	803.742	565.829	4215.71	6375.72	4100.51	634.99	431.777	2104.67	1866.29	1245.5	2143.64	4205.2	1158.36	1506.45	3086.46	2057.77	2140.02	1436.16	1541.77	2295.08	[105][M+1]-	-	2704	1	Thiolactomycin	C11165
1154	M209T296	209.078	4.9265	20994.4	20542.1	14796.4	10569.2	7857.08	14058.1	32045.2	32097.2	26478.5	28127.7	30365.5	18829.8	14973.9	28383.2	22521.5	18274.7	16349.1	17814.3	15838.1	19071.4	20701.1	-	-	3290	2	Toxoflavine;Neosaxitoxin	C16789;C17208
1155	M209T371	209.083	6.18428	1372.78	1371.17	3276.33	1557.47	1816.76	1745.58	1016.61	1526.92	1290.69	1136.08	950.751	664.7	1513.47	1064.2	544.967	735.248	369.342	497.932	808.969	872.739	713.769	-	-	3649	4	Phosphoagmatine;Sinapyl_alcohol;Phlorisovalerophenone;Multifidol	C02726;C02325;C07350;C10709
1156	M209T238	209.091	3.97335	306.251	796.363	439.446	1451.36	1322.35	2660.15	4761.85	2236.39	377.361	461.798	384.659	1666.8	909.732	879.367	1478.26	965.552	977.809	1035.96	1113.28	1371.51	1426.69	-	-	4301	10	3'-Hydroxy-N-methyl-(S)-coclaurine;Nororientaline;(R)-Norreticuline;(S)-Nororientaline;(S)-Norreticuline;Oxycodone;Cephalotaxine;(R,S)-Norreticuline;3-Hydroxy-2-nitroestra-1,3,5(10)-trien-17-one;4-Nitroestrone	C05202;C05317;C06516;C06518;C06520;C08018;C10580;C12329;C15018;C15362
1157	M209T378	209.116	6.29842	8564.56	4912.11	1811.36	2003.8	2854.8	4377.45	7489.54	8358	4813.56	3566.43	2745.45	14845.4	10594.3	11558.3	17717.6	7563.33	5997.5	5343.38	6242.37	7403.27	7247.28	[107][M]-	-	5470	0	-	-
1158	M209T323	209.116	5.38407	1083.01	2715.28	2375.86	2295.93	2237.77	2604.86	1988.24	1836.65	1895.55	2090.91	3002.67	5127.14	3806.23	3799.97	3809.52	4367.53	1049.68	2724.46	1920.56	3419.44	2857.99	-	-	1629	3	(-)-Jasmonic_acid;(+)-7-Isojasmonic_acid;Belladine	C08491;C16317;C08518
1159	M209T325	209.152	5.41234	503.865	1251.03	1041.58	1898.87	1237.12	1427.1	756	957.163	636.42	1204.74	1769.13	1479.77	1662.77	3096.67	442.911	1064.83	1432.11	899.942	1231.23	1095.44	1412.26	-	-	9038	1	O-Decanoyl-L-carnitine	C03299
1160	M210T487	209.832	8.11752	1321.11	994.571	1297.59	989.707	948.516	1003.59	899.048	946.064	899.195	1252.41	928.966	1245.11	1179.85	989.363	1248.97	1229.51	1285.97	859.211	1078.89	1202.28	1261.21	[104][M+2]-	-	209	0	-	-
1161	M210T482	209.917	8.0374	630.993	651.021	613.629	583.296	601.131	621.089	557.4	406.278	484.165	521.617	902.531	443.089	448.933	561.344	668.583	685.316	435.063	480.423	669.783	631.715	592.996	-	-	7996	0	-	-
1162	M210T54_1	210.006	0.90255	3086.49	1763.51	1531.94	1394.03	1144.88	1275.98	3044.79	1060.88	1909.32	2375.31	4375.05	1885.76	1309.88	1557	1091.32	3033.29	3484.13	528.232	568.563	425.483	793.576	-	-	5508	1	Thiadiazin	C18628
1163	M210T54_2	210.032	0.900533	4225.49	13096.8	15959	12581.7	8250.83	5619.52	3087.25	4228.47	2049.3	1841.64	4827.25	1844.1	1063.94	1404.52	683.184	2884.89	4700.46	3387.56	3817.89	4997.75	4345.27	[106][M+1]-	-	104	1	p-Chloroacetoacetanilide	C14266
1164	M210T136	210.038	2.26598	343.303	6103.03	13995.2	7737.64	5081.92	4100.6	1240.42	974.306	1706.09	1442.96	1171.12	1975.63	320.004	1508.61	1732.24	2060.28	4350.07	4346.32	2866.38	3575.49	3856.51	-	-	8398	1	Fagaronine	C09438
1165	M210T199	210.039	3.3231	1504.43	12252.8	14282.3	11902.2	6983.11	4804.17	924.412	1170.19	39.2405	0	118.509	510.353	560.577	62.554	0	349.962	5002.99	5160.29	4319.4	6113.75	5054.74	-	-	2726	2	Fagaronine;Cafenstrole	C09438;C18497
1166	M210T290	210.079	4.82892	2744.51	3357.5	1659.46	4110.25	8110.65	5629.92	688.458	4348.68	3002.18	3778.89	3809.16	4229.02	6034.09	3178.07	2844.65	3729.38	2923.14	2262.34	2536.79	2414.47	3403.59	-	-	1743	3	Methyldopa_anhydrous;Enicoflavine;3-Hydroxy-5-methyl-L-tyrosine	C07194;C09946;C20801
1167	M210T168	210.075	2.80287	323.742	409.496	879.482	1579.76	5634.5	2367.2	1185.75	753.793	717.789	1674.15	927.67	7371.25	6885.91	3079.61	4746.74	3523.14	3472.98	2300.35	1984.93	2457.71	2568.38	-	-	154	9	(5Z,13E)-11alpha-Hydroxy-9,15-dioxoprost-13-enoate;(5Z,13E)-9alpha-Hydroxy-11,15-dioxoprosta-5,13-dienoate;(5Z,13E)-6,9alpha-Epoxy-11alpha-hydroxy-15-oxoprosta-5,13-dienoate;Prostaglandin_E3;Prostaglandin_D3;Resolvin_E1;5S-Hydroperoxy-18R-HEPE;Chalcolactone;Andrographolide	C04707;C04758;C04835;C06439;C13802;C18171;C18176;C18848;C20214
1168	M210T221	210.075	3.67972	433.304	61.7111	0	784.446	1293.79	2307.69	5053.22	2787.66	78.7455	29.5708	119.134	3084.07	1140.64	2830.9	5067.04	666.55	1464.57	1584.74	1581	1444.18	949.315	-	-	6328	21	Methyldopa_anhydrous;Enicoflavine;3-Hydroxy-5-methyl-L-tyrosine;Scytalone;Ferulate;6-Hydroxymellein;2,4,8-Trihydroxy-1-tetralone;Isoferulic_acid;Methyl_caffeate;Dimethyl_phthalate;5-Hydroxyconiferaldehyde;Kakuol;(5Z,13E)-11alpha-Hydroxy-9,15-dioxoprost-13-enoate;(5Z,13E)-9alpha-Hydroxy-11,15-dioxoprosta-5,13-dienoate;(5Z,13E)-6,9alpha-Epoxy-11alpha-hydroxy-15-oxoprosta-5,13-dienoate;Prostaglandin…	C07194;C09946;C20801;C00779;C01494;C02379;C09974;C10470;C10477;C11233;C12204;C16982;C04707;C04758;C04835;C06439;C13802;C18171;C18176;C18848;C20214
1169	M210T54_3	210.086	0.901133	269.852	379.572	566.01	2016.99	4076.91	1811.69	494.089	387.466	2066.47	1493.64	1067.59	5738.69	5245.54	3336.43	4100.67	3503.05	1802.91	2002.83	2276.77	2177.97	1887.85	-	[M+Cl]- 175.109	104	0	-	-
1170	M210T366	210.111	6.096	339.002	422.702	866.268	2629.74	4023.99	3071.15	745.997	443.383	2212.39	2019.95	1420.31	2109.44	4008.94	1520.73	1250.06	2862.12	1992.08	1555.6	1552.07	1910.08	2005.8	-	-	2531	5	Mescaline;Isoproterenol;Metaproterenol;Methoxamine;L-Isoprenaline	C06546;C07056;C07144;C07513;C11703
1171	M210T378	210.12	6.29952	1090.32	559.221	148.186	65.7584	236.057	462.556	867.309	1062.87	504.593	502.46	282.425	2249.92	1420.42	1567.63	2800.83	907.613	774.67	480.679	791.475	638.229	799.933	[107][M+1]-	-	103	0	-	-
1172	M211T505	210.882	8.41022	2247.2	1361.8	467.4	1232.07	1271.45	1265.65	1660.57	1359.87	437.981	415.594	597.066	496.374	1230.94	1156.05	722.288	841.996	1091.33	1264.41	1221.82	1678.28	1151.34	-	-	9198	0	-	-
1173	M211T53	210.999	0.88535	1393.46	4723.29	2133.95	3067.88	4937.61	4376.29	1762.64	1173.68	1888.3	1041.25	1916.75	2004.83	1721.13	1406.95	2672.53	1616.28	2434.74	1150.77	1630.23	1741.72	2320.78	-	-	5497	3	Arbutin_6-phosphate;Daphnoretin;Coumestrol_diacetate	C06187;C09216;C15095
1174	M211T54	211.026	0.900967	3347.33	4848.51	5850.52	3471.97	3209.83	2148.59	1369.02	1978.5	1651.16	3174.03	3262.9	2699.32	4519.92	2013.6	1923.67	4546.86	2340.04	2062.07	2545.4	3060.89	1725.57	[106][M+2]-	-	104	3	3-(2-Carboxyethenyl)-cis,cis-muconate;2-Hydroxy-6-ketononatrienedioate;5-Carboxyvanillic_acid	C04366;C12624;C18338
1175	M211T201	211.059	3.35128	15008.9	8591.16	3699.69	8198.32	7979.68	8934.02	5693.4	13560.9	27660	25642.8	17401.3	19262.2	20075.5	24281.4	19690.5	24962.2	11103.3	11887.1	8615.95	15253.5	14584.2	-	-	8832	15	Danielone;n-Propyl_gallate;Geissoschizine;Ajmalicine;Akuammidine;Vobasine;19-Hydroxytabersonine;16-Hydroxytabersonine;Lochnericine;Tetrahydroalstonine;19-epi-Ajmalicine;1,2-Dihydrovomilenine;3-Allyloxyestra-1,3,5(10),7-tetraene-16,17-dione_dioxime;Raucaffrinoline;9-Chloro-11beta,17beta-dihydroxy-17-methylandrost-4-en-3-one	C10674;C11155;C02151;C09024;C09026;C09253;C11642;C11643;C11676;C11682;C11683;C11808;C15086;C19931;C15400
1176	M211T178	211.059	2.95937	18645	17649.6	18215.1	13042.5	15411.8	9695.9	8341.87	18879.6	2209.53	1382.81	684.439	8704.84	8743.26	3716.95	5006.48	6146.37	8760.15	8702.05	11717.4	10414.8	11597	-	[M-2H+Na]- 190.089	47	0	-	-
1177	M211T306	211.058	5.09998	755.741	802.281	1351.43	1136.82	1413.58	1577.43	1843.09	1251.67	611.906	524.548	850.863	1034.36	1422.81	822.349	658.356	617.956	837.699	860.253	758.625	747.087	884	-	-	6241	14	Geissoschizine;Ajmalicine;Akuammidine;Vobasine;19-Hydroxytabersonine;16-Hydroxytabersonine;Lochnericine;Tetrahydroalstonine;19-epi-Ajmalicine;1,2-Dihydrovomilenine;3-Allyloxyestra-1,3,5(10),7-tetraene-16,17-dione_dioxime;Raucaffrinoline;9-Chloro-11beta,17beta-dihydroxy-17-methylandrost-4-en-3-one;Chlorpromazine	C02151;C09024;C09026;C09253;C11642;C11643;C11676;C11682;C11683;C11808;C15086;C19931;C15400;C06906
1178	M211T110	211.069	1.82703	1142.23	1061.31	2597.8	690.284	4016.2	3124.3	1305.38	1130.11	788.536	868.807	834.477	2549.51	2003.42	1698.09	2520.23	2395.27	737.031	1024.22	559.771	1359.86	1812.52	-	-	8389	2	Fortimicin_KL1;Tebupirimfos	C17973;C18692
1179	M211T334	211.095	5.56935	3384.94	15689.1	21144.5	18545.2	17537	15241.1	10048.2	8307.41	5186.7	4560.3	4047.91	11865.2	13117.8	7410.09	9559.31	7838.05	9559.2	13456.7	14421.4	10882.9	18475.3	-	-	5889	4	D-Glucose_oxime;2-Amino-2-deoxy-D-gluconate;2-Amino-4-hydroxy-6-hydroxymethyl-7,8-dihydropteridine;Fluvoxamine	C02264;C03752;C01300;C07571
1180	M211T239	211.095	3.98606	2124.29	9936.91	13930.1	9341.25	4686.87	5152.97	4666.75	2987.61	600.039	486.112	490.244	1406.23	1583.39	836.818	1130.05	411.04	4139.61	3749.13	4316.36	5283.16	5110.51	-	-	4302	4	D-Glucose_oxime;2-Amino-2-deoxy-D-gluconate;2-Amino-4-hydroxy-6-hydroxymethyl-7,8-dihydropteridine;Fluvoxamine	C02264;C03752;C01300;C07571
1181	M211T418	211.132	6.97032	6597.4	5680.52	5298.73	2112.26	4977.84	3178.42	7283.06	7188.4	7133.12	4289.58	2193.04	10667.3	7338.99	10745.6	13677.7	6362.26	7907.96	6171.65	5685.25	4203.36	6386.89	-	-	4150	0	-	-
1182	M211T358	211.132	5.96403	16951.1	8553.58	3452.98	2690.3	3788.49	4091.46	7698.56	12379.8	3753.89	3892.49	3121.06	13731.9	9531.01	13696.5	17975.6	8090.75	6658.95	6566.85	7148.7	8320.57	7418.02	[108][M]-	-	7465	0	-	-
1183	M211T413	211.15	6.88	1416.86	1067.05	913.151	3699.99	5133.71	3437.53	1303.61	694.199	1599.45	1370.02	1628.66	2793.96	4092.93	1610.65	3386.62	4056.71	2130.49	1935.02	2006.18	2752.07	2439.56	-	[M-H-CO2]- 256.147	124	2	3,3'-Dimethylbisphenol_A;3,3-Bis(4-hydroxyphenyl)pentane	C14339;C15206
1184	M211T440	211.167	7.34113	4323.4	2980.02	1374.33	394.759	1600.97	619.182	1296.04	1403.6	4480.25	1941.67	1115.89	5034.66	4977.37	1985.36	1761.16	3151.88	1715.34	1578.1	1889.04	3325.83	1274.71	-	-	918	0	-	-
1185	M211T451	211.204	7.51173	6010.43	3943.72	4259.47	3963.25	2184.11	4324.29	5846.68	5159.31	6964.2	6257.51	5967.21	4844.58	4762.37	5786.56	5476.74	4828.94	4341.47	4762.67	3705.3	4236.83	3588.35	-	-	3896	0	-	-
1186	M212T200	212	3.32868	132108	130459	157247	205652	274715	191050	53104.5	107584	449376	249962	31380.8	485418	567029	509680	504311	341726	212228	237912	231393	272082	271748	[109][M]-	-	2757	1	Carmustine	C06873
1187	M212T215	212	3.591	33409.6	34907.7	40431.3	46003.9	53191.4	40688	14625.2	22493.6	140729	71362.6	8884.85	101860	109393	124646	109091	80273	53979.2	55367.6	56719.1	62163.4	64061.3	-	-	6529	2	Carmustine;2-Caffeoylisocitrate	C06873;C02927
1188	M212T259	212	4.30872	10342.2	26276	35962	29186.8	52410.8	19333.6	8325.89	13491.2	40883.4	29766.5	40040.9	50482	84043	19251.1	20330.2	70214	27120.7	36269.9	23981.1	31344.3	31444.4	[110][M]-	-	6010	1	Carmustine	C06873
1189	M212T96	212	1.60073	577.458	1087.71	1350.37	1702.48	1184.29	525.95	580.977	520.949	214.522	285.079	230.155	314.662	467.248	88.7011	176.76	281.164	488.63	484.496	622.895	633.78	660.16	-	-	7500	3	Carmustine;5-Amino-6-(5'-phosphoribosylamino)uracil;2-Caffeoylisocitrate	C06873;C01268;C02927
1190	M212T146	212.052	2.43772	4347.42	2311.96	3038.77	2468.51	3705.51	4728.76	3031.77	4071.9	17476.2	11751.1	5811.63	7754.83	11168.1	9098.96	4244.36	11296	5078.9	5431.63	5857.28	7231.83	5798.66	-	-	5598	1	Sultopride	C11708
1191	M212T202	212.062	3.36365	1284.03	3119.2	3600.62	2679.56	1218.26	893.7	768.185	1095.09	3096.53	1977.68	1809.37	652.577	1092.26	2955.27	1924.89	1951.85	1542.5	1115.79	1320.63	1309.55	1344.84	-	-	995	2	Tephrowatsin_A;3,6-Dimethoxyestra-1,3,5(10),6,8-pentaene-17beta-carboxylic_acid_methyl_ester	C09970;C15030
1192	M212T244	212.091	4.05991	991.032	1349.2	1992.91	3729.42	4402.46	3389.11	1237.65	910.035	3850.92	3047.04	3259.49	6082.99	7693.92	5129.86	8422.43	6564.03	2923.78	3809.51	2902.86	4363.13	3386.08	-	-	4886	11	Prostaglandin_F2alpha;Prostaglandin_F2beta;Alprostadil;(5Z,9E,14Z)-(8xi,11xi,12S)-8,11,12-Trihydroxyicosa-5,9,14-trienoate;11-epi-Prostaglandin_F2alpha;Prostaglandin_D1;9,11,15-Trihydroxy-prosta-5,13-dien-1-oic_acid;11,12,15-THETA;Trioxilin_A3;Trioxilin_B3;11,14,15-THETA	C00639;C02314;C04741;C04843;C05959;C06438;C13809;C14782;C14809;C14811;C14814
1193	M212T342	212.091	5.69292	216.934	3329.31	3224.33	6232.7	14412.1	9478.54	1644.92	832.566	478.612	469.49	339.013	1302.7	2192.21	654.077	1269.53	1237.3	3374.02	2768.13	3586.48	3368.42	3853.32	-	-	8704	23	N-(3-Oxohexanoyl)homoserine_lactone;Kainic_acid;alpha-Allokainic_acid;N-(3-Oxohexanoyl)-L-homoserine_lactone;2,3-Dihydroxy-p-cumate;Phlorisobutyrophenone;Acetosyringone;2',6'-Dimethoxy-4'-hydroxyacetophenone;Xanthoxylin;5-Hydroxyconiferyl_alcohol;Cantharidin;Paeonilactone_B;Prostaglandin_F2alpha;Prostaglandin_F2beta;Alprostadil;(5Z,9E,14Z)-(8xi,11xi,12S)-8,11,12-Trihydroxyicosa-5,9,14-trienoate;1…	C11839;C12819;C17904;C21198;C06580;C07351;C10664;C10684;C10726;C12205;C16778;C17455;C00639;C02314;C04741;C04843;C05959;C06438;C13809;C14782;C14809;C14811;C14814
1194	M212T322	212.127	5.3622	73.5146	1840.06	3385.4	1985.38	987.252	1665.68	763.809	457.919	5.54535	134.093	126.395	1151.44	2982.15	66.0723	455.238	1098.9	1272.51	912.292	1019.17	1922.55	1163.34	-	-	1612	1	22-Oxo-docosanoate	C19624
1195	M212T358	212.135	5.96315	2061.48	1171.91	608.502	969.324	1611.95	1016.41	940.915	1596.7	636.779	510.505	489.658	1725.45	1138.46	1885.15	2735.08	1213.59	749.81	927.748	906.185	821.451	603.462	[108][M+1]-	-	7465	0	-	-
1196	M213T475	212.908	7.92175	2099.97	2284.07	2114.77	2723.51	2888.87	1840.19	3504.58	2436.19	2466.54	2403.87	1966.39	2267.52	3292.92	2843.86	3246.31	2671.62	1054.68	1159.37	2038.9	3043.78	873.145	-	-	8899	0	-	-
1197	M213T489	212.909	8.14173	5128.28	5627.96	4656.72	5127.69	7503.74	5469.58	5127.23	5831.28	5687.22	5042.09	5459.54	4850.14	4435.42	5171.28	4781.38	4558.18	2827.45	3216.1	3157.27	4537.4	7117.01	[111][M]-	-	8275	0	-	-
1198	M213T200	213.003	3.329	11809.6	16480.2	16804.5	21113.2	27065.3	19773	6705.77	11047.6	46299.9	25589.5	2970.87	51786.7	52231.6	50648.6	50531.9	32189	22893.1	23206.9	24807.6	26725.9	28137.1	[109][M+1]-	-	2758	0	-	-
1199	M213T258	213.003	4.30477	911.845	2379.55	4121.25	3623.94	4011.88	3083.48	1842.65	957.997	3614.69	3830	4715.35	6844.6	10625.6	3078.83	2212.72	7195.06	3773.69	4323.92	2880.85	3510.22	4748.08	[110][M+1]-	-	5937	0	-	-
1200	M213T55	213.005	0.922183	1596.34	2983.34	3279.16	2790.55	2271.15	2616.64	888.343	898.275	906.591	854.436	777.273	501.516	567.438	1415.27	1044.39	463.359	807.709	795.657	1380.95	1644.32	957.115	-	-	206	1	5-Amino-6-(5'-phospho-D-ribitylamino)uracil	C04454
1201	M213T306	213.021	5.10655	5072.5	5566.94	5062.48	9183.35	18929.7	8574.39	2534.05	4057.51	1460.67	1088.85	1337.69	6812.37	10773	2556.98	4236.67	7083.54	5485.66	4385.07	4813.32	5713.98	5894.91	[112][M]-	-	125	1	Dibenzo[1,4]dioxin-2,3-dione	C03861
1202	M213T238	213.038	3.96577	901.813	1357.74	1938.1	1090.9	954.135	825.13	884.384	680.724	1404.09	1053.77	391.177	1009.39	1467.12	1433.46	978.592	894.409	488.175	661.2	638.4	793.498	694.678	-	-	4606	3	2-Hydroxy-6-oxonona-2,4-diene-1,9-dioate;Phosphoguanidinoacetate;beta-Citryl-L-glutamate	C04479;C03166;C20775
1203	M213T437	213.064	7.28542	4909.96	3132.48	3568.66	2104.21	8172.9	9706.59	5122.69	3726.19	3214.82	10706.8	2384.16	2304.64	1677.29	3072.16	2765.42	1955.11	2568.17	10970	9258.22	2975.92	10854.7	-	-	18	4	4-Amino-2,6-dinitrotoluene;2-Amino-4,6-dinitrotoluene;2-Amino-5-phosphopentanoic_acid;FR_900098	C16394;C16395;C13734;C17942
1204	M213T104	213.074	1.73543	7675.71	11824.3	4463.62	2545.54	2035.21	1971.53	1854.12	5035.37	624.361	625.567	570.619	650.159	294.756	1330.64	2023.79	1547.11	1768.12	2323.16	3650.92	4389.55	2336.54	-	-	2962	2	Guanidinoethyl_methyl_phosphate;WIN_I(S)	C04071;C06497
1205	M213T232	213.074	3.86455	2007.74	769.65	2618.77	1861.31	5198.53	3187.27	2433.14	1970.08	1184.49	745.503	1120.85	508.36	3218.12	1001.96	756.671	2201.06	563.721	1751.31	2613.01	2339.6	2805.32	-	-	3581	2	Guanidinoethyl_methyl_phosphate;WIN_I(S)	C04071;C06497
1206	M213T358	213.111	5.96752	7267.11	45659.5	72329.9	50661.9	25589.1	32224.4	46483.6	26881.7	13772.3	7624.98	9818.56	46052.5	27426.6	25690.7	17653.7	37110.6	30547.2	3837.8	31987.9	36602.7	34908.6	-	-	4943	2	Methyl_2-diazoacetamidohexonate;Methyl_2-diazoacetamidohexanoate	C01223;C04130
1207	M213T339	213.111	5.65415	27754	19493.3	24786.3	222399	366295	312342	136674	96986.6	44039.1	45428.3	42905.2	208368	243820	89956.9	120185	146081	130836	146016	143723	158224	164619	[113][M]-	-	4365	2	Methyl_2-diazoacetamidohexonate;Methyl_2-diazoacetamidohexanoate	C01223;C04130
1208	M213T430	213.147	7.17212	82628.9	45976	37684	19960.4	13710.3	15232.2	55159	35581.7	69258.7	29807.8	56323.5	27767.5	23797	30825.2	36533	51588.5	20759.3	37823.6	17603.7	21406.5	23889.3	[114][M]-	-	2265	1	Hydroxyatrazine	C06552
1209	M214T489	213.909	8.14597	466.785	846.489	866.485	871.628	920.444	855.014	436.011	1057.25	982.587	646.161	838.022	871.939	1168.19	668.325	617.595	535.68	673.925	685.614	462.669	692.441	1246.97	[111][M+1]-	-	8229	0	-	-
1210	M214T214	213.978	3.57293	1488.06	3086.53	5089.78	4295.79	5760	3189.02	1125.18	846.836	3013.99	3034.68	5377.06	3598.22	3126.37	5293.15	4435.7	4595.36	2627.07	2630.85	3359.12	5266.78	4610.33	-	-	6539	1	4-(N-Maleimido)phenyltrimethylammonium_iodide	C13678
1211	M214T492	213.974	8.19902	626.845	466.668	677.922	738.022	1080.64	1568.48	1544.27	1632.51	507.876	634.879	684.731	5087.2	4848.98	2776.19	6347.06	3492.18	1650.52	2030.96	2317.2	2649.58	1932.94	-	-	8276	0	-	-
1212	M214T200	213.996	3.33505	6652.56	7613.77	4265.09	15074.2	16099.7	10452.3	2066.23	6126.4	20445.2	16538.7	947.273	25585.9	25492.8	24138.6	23491	19606.9	12792.9	12159.1	11166.9	11794.2	12065.4	[109][M+2]-	-	2727	0	-	-
1213	M214T306	214.023	5.0994	606.05	523.286	738.595	1014.3	2006.8	823.877	206.311	407.183	296.897	215.649	297.603	746.174	1296.43	363.319	501.161	503.479	589.874	575.169	455.388	599.689	678.544	[112][M+1]-	-	6219	1	2-Oxopropyl-CoM	C11497
1214	M214T58	214.033	0.959917	874.826	4039.05	7440.17	6700.08	5820.62	3277.92	1496.3	1278.29	458.994	612.049	581.328	792.089	478.152	720.873	660.69	506.605	1644.47	1294.06	2376.17	465.781	1274.4	-	-	5368	4	Tarennoside;10-Deoxygeniposidic_acid;Sweroside;202-791	C11654;C11672;C17071;C13762
1215	M214T157	214.07	2.6139	706.571	752.914	663.484	3309.06	6328.39	3520.18	1831.4	1046.85	1257.47	1283.2	1255.33	7960.58	5722.34	4356.23	6851.02	3183.28	2423.96	2847.12	2225.39	3049.65	2860.67	-	-	2896	1	Succinylproline	C11711
1216	M214T115	214.07	1.92063	1178.61	2441.54	2154.57	4000.89	3978.79	3473.39	351.505	1231.13	4475.02	6571.87	4898.99	6224.55	9256.07	2053.69	810.21	6175.04	3695.23	3322.73	2888.89	3330.45	4186.98	-	-	7381	1	Succinylproline	C11711
1217	M214T415	214.085	6.91972	331.848	394.614	173.83	665.184	1984.11	3102.32	3385.19	1954	170.819	372.084	403.325	2716.52	2202.05	2124.95	4259.08	1187.99	1285.87	1636.02	1030.81	1291.08	1415.95	-	-	3013	3	Atrazine;L-Mimosine;Clavaminic_acid	C06551;C04771;C06660
1218	M214T371	214.106	6.18993	396.885	1889.21	3545.44	6180.52	11874	9197.72	2198	1044.71	1183.59	1278.07	1230.88	3492.26	3404.86	2386.83	1074.26	3143.75	2842.63	3630.29	3165.84	4471.16	3784.15	-	-	3644	0	-	-
1219	M214T252	214.106	4.20681	316.629	728.051	1010	2698.9	6131.2	3747.99	1069.65	774.223	10855.3	7978.29	3570.54	6289.92	10426.7	7043.8	3144.06	7324.25	3238.98	2825.91	3578.38	3327.74	3461.84	-	-	2353	0	-	-
1220	M214T339	214.115	5.65367	3181.54	3463.11	2710.79	26905.1	45525.1	35993.9	17598.1	10026.1	5217.5	5686.9	4855.88	21895.3	32440.7	12133.3	13670.4	16625.7	15938.9	17033.1	15223.9	18808.9	19380.7	[113][M+1]-	-	4363	1	SK&F_91581	C11799
1221	M214T357	214.114	5.95735	845.313	5427.15	10726.7	6130.94	3266.24	3954.14	5252.24	3232.9	2167.41	1044.67	1351.96	5931.68	7852.77	3401.57	5405.75	5149.89	4305.66	4269.01	4767.42	4782.5	4084.27	-	-	7469	2	SK&F_91581;Bufanolide	C11799;C19660
1222	M214T319	214.142	5.31111	946.33	917.928	418.35	663.63	538.386	652.05	838.793	722.567	905.689	921.122	835.439	1252.4	887.207	771.04	924.505	735.353	765.489	638.557	693.299	1028.92	693.16	-	-	5160	1	Hercynine	C05575
1223	M214T353	214.142	5.87908	726.647	5781.84	9817.45	5677.83	2466.21	3572.53	4952.75	3004.84	1329.28	2226.4	3227.26	2043.11	6944.88	1846.81	2407.42	1971.13	3864.24	943.637	1247.43	1395.43	996.916	-	-	4459	1	Hercynine	C05575
1224	M214T430	214.15	7.16646	7487.3	4848.59	1124.64	764.725	767.048	1242.25	3740.39	6399.2	3408.96	3149.75	1301.76	4822.18	3419.95	8589.25	4502.01	3910.05	1861.18	2265.43	1624.13	1866.52	2992.73	[114][M+1]-	-	31	0	-	-
1225	M215T488	214.857	8.1364	703.326	647.469	770.426	598.841	644.778	763.043	751.217	650.441	626.899	595.698	684.784	698.083	709.037	922.684	667.432	621.005	540.798	530.668	442.26	798.861	939.877	-	-	8277	0	-	-
1226	M215T50	214.89	0.826467	1967.92	4371.9	3180.65	3810.45	3812.16	2719.34	1810.08	2293.03	1967.95	3793.84	5513.21	4679.44	3979.96	3483.26	5702.25	4236.28	3914.07	4414.33	4368.91	4709.27	4602.82	-	[M-H-H20]- 233.907	149	0	-	-
1227	M215T243	214.964	4.04946	815.136	2890.43	4736.81	11513.3	17699.1	11270.9	3563.31	2328.65	2462.4	3073.94	3688.72	4245.4	3965	2686.69	2696.51	3902.45	4369.53	4267.24	5574.92	5308.85	5561.01	-	-	3961	1	Trichloroethanol_glucuronide	C14869
1228	M215T146	214.985	2.44028	618.96	1135.7	900.008	756.997	588.405	599.858	941.289	1210.95	1580.71	1908.06	2269.7	2074.29	1904.81	1847.82	1805.74	1783.35	372.702	1027.75	899.866	1394.83	1347.36	-	-	5599	1	6-Deoxy-6-sulfo-D-fructose_1-phosphate	C20831
1229	M215T199	215	3.32411	31674.2	67589.3	98326.4	177627	251265	165238	50469	42292.7	7059.03	4509.35	6760.99	37546.8	70002.7	10543.9	14542.2	40720.2	57495.2	65429.9	66000	77121.9	78850.3	[109][M+3]-	-	2756	1	5-(3-Buten-1-ynyl)-2,2'-bithiophene	C08397
1230	M215T263	215	4.38082	2508	31016.8	56016.2	55530.6	55877.1	36272.6	10340.4	7157.87	601.946	2264.61	2578.88	17408.3	21474.9	8926.08	14969.5	14730.6	18085.3	18501.7	18677.8	20986	21279.4	[115][M]-	-	8458	1	5-(3-Buten-1-ynyl)-2,2'-bithiophene	C08397
1231	M215T52	215.031	0.864783	607.705	1561.39	1733.34	2570.55	3500.75	5426.07	6766.9	5354.02	8885.52	17386.1	20691.2	20766.3	7132.41	46190.1	35782.1	13434.1	11819.2	11499.4	12176.1	13607.9	13362.1	[116][M]-	-	5728	1	2-C-Methyl-D-erythritol_4-phosphate	C11434
1232	M215T334	215.036	5.57033	8127.6	5868.53	2359.77	2831.38	4973.81	2336.46	1799.98	4558.6	1599.51	1816.35	2324.74	818.927	2271.2	2245.84	1998.13	2063.73	1882.53	2071.8	2514.25	2319.04	2434.22	-	-	5890	10	Bergapten;Xanthotoxin;Norvisnagin;Sphondin;Isobergapten;Valacyclovir;Nitrendipine;3-Methoxytyramine-betaxanthin;Metofluthrin;Sterigmatocystin	C01557;C01864;C17843;C18081;C18082;C07184;C07713;C17754;C13487;C00961
1233	M215T115	215.052	1.91048	1488.58	5381.3	6220.47	4762.06	1982.04	946.762	554.64	1208.84	1790.32	2064.86	2103.52	1089.66	3041.18	1551.2	4558.37	1259.14	1603.71	2923.29	2325.32	4194.79	1594.32	-	-	7382	0	-	-
1234	M215T262	215.09	4.35913	5047.42	4935.97	4299.64	7072.29	7576.86	4683.98	2891.15	1743.89	1072.85	2433.79	1634.64	8843.2	7144.58	4860.01	6209.17	3091.74	3437.17	2779.69	3472.3	3629.48	5318.65	-	-	6011	3	3-(3,4-Dihydroxypyridin-1-yl)-L-alanine;Dolasetron;Oxyphenbutazone	C04446;C07866;C19494
1235	M215T241	215.09	4.02438	1735.61	7290.17	10719.2	13125.6	16586.1	11663.9	4349.89	3139.03	1995.76	1930.49	2395.01	4173.97	4464.06	2328.25	7043.94	3076.32	6006.39	6518.39	6004.13	6940.85	6879.7	-	-	3962	3	3-(3,4-Dihydroxypyridin-1-yl)-L-alanine;Dolasetron;Oxyphenbutazone	C04446;C07866;C19494
1236	M215T171	215.102	2.85668	2930.41	5767.26	6624.87	3909.15	4406.35	2744.97	1155.52	1707.01	4429.99	5017.8	5755.12	6959.59	10818	2611.37	1278.66	9593.98	4643.13	3966.48	4261.58	4548.04	5126.01	-	-	6985	4	gamma-Glutamyl-gamma-aminobutyraldehyde;17beta-Hydroxy-6beta-methyl-5alpha-androstan-3-one_propionate;3beta-Hydroxy-5alpha-pregnan-20-one_acetate;Citalopram	C15700;C15331;C15417;C07572
1237	M215T119	215.101	1.98873	1392.05	4026.53	4690.92	5814.85	4783.8	5278.81	5657.72	2368.5	1308.47	2857.56	4549.26	4221.86	6621.31	2785.58	3651.54	4925.21	4084.29	4534.74	2361.07	3511.66	4851.53	-	-	2580	3	17beta-Hydroxy-6beta-methyl-5alpha-androstan-3-one_propionate;3beta-Hydroxy-5alpha-pregnan-20-one_acetate;Citalopram	C15331;C15417;C07572
1238	M215T99	215.101	1.65423	847.923	1659.58	2094.17	1301.25	1423.2	1716.62	862.295	1176.89	812.451	2044.59	2544.87	3098.55	4314.59	1752.87	2046.9	4165.81	2932.85	1269.24	2222.96	2001.65	1985.86	-	-	7814	3	17beta-Hydroxy-6beta-methyl-5alpha-androstan-3-one_propionate;3beta-Hydroxy-5alpha-pregnan-20-one_acetate;Citalopram	C15331;C15417;C07572
1239	M215T323	215.127	5.38407	4094.62	4929.28	5285.26	4721.37	4933.78	4897.5	4890.05	4527.23	3249.22	3767.25	5012.8	12938.1	7144.42	5375.31	12271.6	7063.62	7287.33	5007.05	4798.21	11234.3	4786.09	-	-	1644	0	-	-
1240	M215T371	215.127	6.18553	8341.91	7960.48	28156.7	5599.12	5139.85	16827.7	35146.7	23718.9	10408.1	11394.3	8739.23	27928.9	34343.2	16189.6	25775.5	18718.8	14613.2	16508.1	12074.4	13634.7	12987.9	[117][M]-	-	61	0	-	-
1241	M215T430	215.163	7.16163	78495.4	42414.2	43193.8	27843.6	18880.6	16942.2	47299.1	59358.9	38592	36324.6	33123.2	35628.8	18713.8	42997.9	41633.9	29486.2	24006.2	22545.6	21908.5	22733.8	29053.8	[114][M+2]-	-	2193	0	-	-
1242	M216T487	215.866	8.10918	2001.02	1660.84	1851.71	1615.37	1427.8	1837	1558.57	1171.6	2060.9	2008.19	2089.31	2201.68	2211.39	2065.83	2011.56	1860.67	1984.72	1579.6	1515.43	1908.3	1994.3	-	-	8218	0	-	-
1243	M216T178	215.995	2.97041	321.946	3473.92	3894.28	2725.83	2503.21	3688.08	1404.1	1243.84	1500.39	901.004	132.748	1013.03	1614.52	1130.61	2008.96	838.03	1729.96	1720.68	1573.03	1950.67	1787.64	-	-	7775	1	NS_1619	C13833
1244	M216T200	216.003	3.32582	3353.78	6411.78	11376.3	18988.8	23105.4	17823	6246.17	4945.62	997.642	894.052	694.201	4800.66	8276.48	815.71	1912.04	4433.19	6587.51	7126.73	6742.29	9476.29	8094.55	-	-	2744	1	Fosphenytoin	C07840
1245	M216T263	216.003	4.38372	3008.42	3369.92	5948.91	7016.57	5499.58	3722.85	1130.83	4417.76	1810.76	1331.81	1818.35	1855.17	2237.02	669.796	1839.06	1902.37	1681.98	1983.34	1750.55	2170.54	2619.15	[115][M+1]-	-	218	0	-	-
1246	M216T256	216.026	4.27088	18738.6	8674.36	2158.39	7690.91	5410.73	10151.2	20546.8	20791.1	16836.7	18573	19287.7	9638.85	11903	11983.6	8134.17	15913.2	11347.6	11966.2	11970.9	13649.3	13682.1	-	-	1017	1	Sevoflurane	C07520
1247	M216T165	216.026	2.75037	373.806	786.759	722.423	704.101	3157.24	2549.99	1219.89	779.035	1582.45	2060.06	2310.95	1378.52	1179.65	1809.42	2894.9	1668.73	855.099	1363.95	1486.16	2434.18	2019.48	-	-	3436	7	Sevoflurane;D-Erythrose_4-phosphate;D-Threose_4-phosphate;Erythrulose_1-phosphate;D-Erythrulose_4-phosphate;D-Erythrulose_1-phosphate;L-Erythrulose_4-phosphate	C07520;C00279;C03109;C03394;C03604;C21285;C21286
1248	M216T52	216.033	0.8643	511.196	386.282	340.938	420.683	427.605	546.481	693.485	1141.57	494.572	1848.03	1237.36	1169.43	539.017	2990.85	2924.63	824.308	809.641	1031.7	1030.13	921.725	864.841	[116][M+1]-	-	5728	0	-	-
1249	M216T60	216.049	1.00757	3315.7	9979.28	14799.7	15382.2	12775.9	10168.1	2437.27	2459.1	2505.36	970.964	1469.8	3580.08	4103.37	1925	3825.04	1862.72	5070.45	4502.97	4812.11	5646.75	5062.44	-	[M-H]- 217.052	10	1	(S)-F-Willardiine	C13671
1250	M216T170	216.086	2.83077	1181.78	1801.29	1073.82	4492.9	7870.11	5975.45	1662.7	1314.22	4727.51	4023.36	2360.41	10263.3	12150.8	6723.95	7542.16	7000.7	4554.02	4145.03	4652.36	4599.48	5133.93	-	-	2444	0	-	-
1251	M216T113	216.085	1.88887	1508.7	1882.6	893.281	4599.61	5893.78	6537.01	462.559	1076.4	2250.51	3746.19	3415.7	9253.12	8461.26	3951.92	5093.03	7529.38	5061.42	3987.45	5379.77	5929.8	4948.48	-	-	7383	0	-	-
1252	M216T194	216.085	3.23645	779.683	340.375	0	564.659	691.533	1118.09	663.682	856.539	1250.75	1831.88	1742.35	3655.53	2959.71	2246.97	2492.27	2207.7	1839.41	1502.59	1209.44	1104.08	2233.9	-	-	725	0	-	-
1253	M216T288	216.122	4.7952	176.535	854.065	0	5782.72	11609.2	7755.52	1172.07	598.673	8733.07	5504.61	2550.04	8724.97	11808.5	6269.74	3609.72	7544.98	3739.57	4518.15	4155.22	5845.62	5217.74	-	-	2407	1	O-Propanoylcarnitine	C03017
1254	M216T183	216.121	3.04818	340.85	454.283	818.151	375.715	506.24	384.483	346.388	258.647	477.671	1408.44	1227.24	1382.59	577.289	829.436	1213.88	1079.5	586.534	530.787	404.661	447.02	597.243	-	-	4549	0	-	-
1255	M216T371	216.13	6.18513	946.518	1335.72	1193.38	1393.3	833.888	1962.21	4335.9	3038.87	1605.97	1401.67	1157.52	4599.73	4787.66	2296.68	4404.78	2518.52	1557.46	1690.46	1615.35	1844.68	1949.7	[117][M+1]-	-	3646	0	-	-
1256	M216T429	216.166	7.15628	10954.6	8321.3	3702.91	2451.87	2016.41	3735.64	8780.43	8862.65	5836.47	6597.65	3194.55	1863.62	3932.18	7509.34	4342.26	1801.22	4868.11	6406.9	3719.97	5850.47	3607.7	-	-	1	0	-	-
1257	M217T488	216.851	8.13797	6134.17	6081.75	6229.87	6295.75	6480.48	6607.2	6216.63	7128.19	5572.75	5497.27	6105.14	6009.82	6612.69	6250.52	6573.07	6495.03	4136.59	3951.45	4201.59	6886.9	7114.36	-	-	8278	0	-	-
1258	M217T69	216.907	1.15567	29543.2	113515	40527.9	22862.1	17256.6	25972.5	28503.2	105062	19703	15362.4	10832.7	1379.1	540.757	1182.51	2550.23	1381.65	17533.3	12895.3	11164.8	16793.3	16598.7	-	-	8760	0	-	-
1259	M217T50	216.926	0.83245	6182.8	32711.5	13107.9	8697.21	18254.3	13615.6	3040.88	5429.78	6537.11	11748.3	11822.2	2766.37	2377.09	5641.27	2596.72	5565.94	5162.75	5926.88	6284.04	7034.75	8340.16	-	-	149	0	-	-
1260	M217T153	216.979	2.54995	59631.6	302123	456166	451829	454738	307057	133684	100918	75725.7	81921.1	73005.3	108095	115486	87255.4	85555.5	110265	181428	177523	176842	193744	184859	[118][M]-	-	133	0	-	-
1261	M217T200	216.996	3.32662	2123.13	3557.1	6849.87	9148.19	13190.8	8351.13	2141.67	1912.53	1926.22	1529.22	967.456	2192.94	4311.91	1795.04	2566.92	2041.51	3558.26	2889.94	3715.36	5037.84	4498.65	-	-	2768	2	S-Sulfo-L-cysteine;Diloxanide_furoate	C05824;C07637
1262	M217T262	216.994	4.37393	771.471	1992.38	3288.43	3466.78	3177.62	2023.84	764.632	473.76	849.056	988.659	761.723	939.072	1341.87	1135.18	727.28	1138.5	1259.85	816.942	1039.44	1914.84	889.6	-	-	6012	1	S-Sulfo-L-cysteine	C05824
1263	M217T59	217.01	0.978692	1069.69	2544.73	3574.59	2689.18	5663.98	4030.21	162172	905.866	7664.23	646.08	931.914	467.796	81764.2	924.251	1650.11	57015.5	1139.65	2519.43	1443.45	1809.36	2598.29	-	-	10	1	Sulfometuron_methyl	C10955
1264	M217T292	217.015	4.87305	955.497	4779.95	3927.7	15811.2	12491.4	6006.63	5224.49	3573.23	1052.56	1360.34	1384.28	2020.67	2653.33	1307.33	1768.15	1288.57	2421.32	3621.34	3942.22	3541.23	4588.28	-	-	4045	3	4,4'-Biphenyldithiol;Justicidin_B;Sulfamoyldapsone	C14569;C10636;C18387
1265	M217T174	217.015	2.89634	3408.94	46721.9	97237	56833.6	34107.5	24811.8	10453.1	15826.6	25071.8	33857.8	43661.7	20964.1	21421.9	23552.1	37187.5	29609	42430	46561.4	48059.2	53462.4	51692.5	[119][M]-	-	121	1	4,4'-Biphenyldithiol	C14569
1266	M217T241_1	217.016	4.02258	1227.14	2331.58	6207.68	5214.2	8698.23	5861.6	3685.64	2400.3	1650.94	1260.02	1464.24	1653.7	2609.84	1394.77	2077.14	1433.08	1957.4	2284.26	2604.67	2065.01	2713.43	-	[M-H]- 218.018	156	0	-	-
1267	M217T62	217.033	1.03757	24506.4	405306	715957	516093	360381	273298	188024	118144	3763.02	11160	14609.3	57658	87481.5	10782.7	17087.5	62755.9	163585	171191	172278	174414	191193	-	-	2628	1	cis-1,2-Dihydroxy-1,2-dihydrodibenzothiophene	C06721
1268	M217T87	217.033	1.44428	17069.7	292252	490822	398167	242741	221309	141880	86486.7	3377.45	6637.5	7853.51	40779.2	79925.2	7590.41	7686.79	48877.4	112367	109425	125056	128103	140391	[120][M]-	-	135	1	cis-1,2-Dihydroxy-1,2-dihydrodibenzothiophene	C06721
1269	M217T52	217.046	0.873042	2661.35	2528.55	1240.17	1957.09	1532.9	4734.48	5252.84	4729.68	12170.7	9993.38	8622.22	7682.62	9898.48	9322.33	12497.8	10100	7679.46	7195.85	7569.1	9361.66	8803.2	[116][M+2]-	-	5728	0	-	-
1270	M217T241_2	217.06	4.02287	1911.47	7164.81	9013.46	13001.7	17016.1	13427.2	6951.08	4833.07	6816.36	6291.05	6002.21	21653.9	23794.7	12714.7	14758.7	15497.9	10269.7	9953.98	10467.5	12300.7	11506.1	[121][M]-	-	7031	0	-	-
1271	M217T282	217.069	4.70227	894.424	4135.45	6800.09	6925.26	6936.53	3568.88	412.08	1251.77	324.276	1028.54	685.343	1690.95	1013.01	1585.05	4714.76	593.53	2104.59	1643.42	1148.22	1936.5	2202.56	-	-	4963	1	Loxapine	C07104
1272	M217T269	217.106	4.48062	5384.22	42723	67046.2	50403.7	36873.3	31577.8	23502.7	13181.6	5273	8528.2	10597.2	24971.5	23922.2	17689.1	28954.6	15149.2	24522.4	23417.1	27356.2	27277.7	25871	[122][M]-	-	5055	0	-	-
1273	M217T249	217.106	4.14653	3559.01	7132.28	14710.3	11309.8	11192.5	11333.6	5643.32	5197.49	7245.88	5147.75	5975.09	16703.8	17925.1	10966	14848.7	9758.27	8933.01	8166.86	10928	19535.2	8510.25	-	-	1795	0	-	-
1274	M217T172	217.106	2.87045	6266.69	12638.1	16382.8	13088.8	14080.1	12223.4	9276.56	6918.35	4321.35	3794.65	5650.7	12680	11688.4	7706.59	10772.8	8439.26	6572.87	11993.1	10773.3	7859.36	7561.3	-	-	9014	0	-	-
1275	M217T309	217.106	5.14805	1274.55	2278.41	3153.65	3788.13	4671.08	3411.36	1205.11	1505.29	6417.53	3678.1	1395.35	4672.26	7789.97	4432.44	1977.94	3990.71	5658.23	3011.04	3141.04	3577.12	6156.87	-	-	3480	0	-	-
1276	M217T228	217.106	3.80258	3433.2	9255.03	20077.9	13403.8	12367.2	10976.2	6295.44	5655.33	3143.56	3242.43	3514.72	6553.58	7385.84	5621.61	7306.32	6106.87	10713.6	7982.32	9946.9	21086.7	9516.82	-	-	4628	0	-	-
1277	M217T288	217.125	4.79477	912.81	1780.24	2908.13	4276.91	1203.51	1434.6	1544.93	1080.94	1097.61	829.283	1106.31	1238.1	1727.35	718.976	511.188	1094.53	622.039	780.531	814.099	848.551	1603.35	-	-	2395	0	-	-
1278	M217T283	217.142	4.72059	1362.42	5243.94	8570.17	3075.88	9030.6	4990.35	2181.55	2400.03	946.562	1680.19	795.067	1332.29	2062.32	1533.04	1230.88	1910.82	3083.12	887.344	1107.09	1698.08	2056.25	-	-	92	0	-	-
1279	M218T489	217.852	8.14173	1119.6	1072.47	1182.66	1194.71	1911.56	1148.65	1030.24	1332.52	945.642	764.602	563.294	1461.33	1365.36	1581.87	1084.03	951.688	1561.78	1443.32	1370.06	985.534	772.68	-	-	8215	0	-	-
1280	M218T92	217.974	1.52637	2287.82	1215.9	25297.1	6728.92	8605.16	14824.5	26025.4	18697.5	319.777	600.511	816.166	9470.38	6124.85	6967.86	11495.4	3844.84	5074.94	6423.49	5772.29	8074.9	6740.54	-	-	8663	0	-	-
1281	M218T237	217.974	3.95498	775.034	255780	407509	322425	177036	115892	19632	9918.92	325.938	586.124	667.616	41505.3	79254.6	2360.02	3048.24	51826	111723	114606	110666	129285	130169	[123][M]-	-	4599	0	-	-
1282	M218T66	217.974	1.0999	467.94	30947	46263.4	2111.79	3510.01	6292.32	8548.51	5519.31	501.478	931.188	346.52	4501.59	3435.59	3809.65	7364.55	1767.61	2633.89	2619.75	2723.51	3688.43	3758.84	-	[M-H]- 218.981 [M-H-NH3]- 236.004	144	2	Potassium_bis(2-hydroxyethyl)dithiocarbamate;Methazolamide	C19511;C07764
1283	M218T152	217.983	2.53481	5008.39	23867.7	42100.5	36035.6	39864.5	28469.5	11744.5	8932.12	6199.19	6090.49	7140.06	8896.71	10327.2	8164.42	7372.58	8118.17	13219.5	14287.9	15734.6	16139.3	16833.5	[118][M+1]-	-	133	0	-	-
1284	M218T174	218.019	2.90303	1026.12	6552.23	9087.88	11476.3	6660.4	2996.31	2253.46	2049.01	2303.72	3651.96	5370.19	2911.68	2616.83	2166.99	2006.29	4720.54	2914.92	3023.37	2757.93	2491.55	3074.13	[119][M+1]-	-	121	0	-	-
1285	M218T87	218.037	1.44443	1896.35	28944.6	46180.4	32173.4	20744.3	18754.5	12873.7	7443.24	440.892	843.427	721.528	5031.15	7126.79	5103.6	7410.67	5569.14	10102	10137.8	10801.1	11345.2	13615.8	[120][M+1]-	-	135	0	-	-
1286	M218T64	218.037	1.06312	2498.14	38757.9	62156.2	47157.4	31868.2	25843	17670.1	11326	701.049	702.633	1059.5	6272.21	8840.48	1283.55	665.677	7055.35	15488.8	16656.8	14906.9	16347.9	18817.2	-	-	1585	1	1alpha,5alpha-Epidithio-17a-oxa-D-homoandrostan-3,17-dione	C15390
1287	M218T143	218.044	2.38878	1373.94	1321.9	12314	1593.78	11996.7	6039.69	4671.5	1929.85	945.999	1633.44	1776.41	2788.53	4234.92	1876.47	2855.08	2703.5	2583.68	2300.3	1405.31	1928.99	3943	-	-	7521	4	5-Hydroxyindolepyruvate;8-Methoxykynurenate;D-Erythritol_4-phosphate;D-Erythritol_1-phosphate	C05646;C05830;C03494;C21294
1288	M218T52	218.049	0.862967	912.267	583.697	595.976	457.431	808.248	1342.88	385.022	745.045	972.301	781.215	341.04	573.719	994.191	1299.12	1119.67	734.16	558.03	514.71	703.697	755.036	651.42	[116][M+3]-	-	5728	0	-	-
1289	M218T91	218.065	1.5241	924.152	1348.21	1321.53	2369.69	2720.4	1491.68	910.608	958.267	2307.24	4120.95	5524.5	6954.76	5480.52	4637.9	6687.8	5555.91	1858.33	2358.41	2313.34	3278.42	2569.1	-	-	4797	7	O-Succinyl-L-homoserine;N-Acetyl-D-mannosaminolactone;cis-(Homo)2-aconitate;Aspidofractine;16-Methoxytabersonine;Hirsuteine;Corynantheine	C01118;C03776;C20581;C09040;C11675;C16971;C17872
1290	M218T241	218.063	4.02238	251.634	1143.17	716.943	931.19	2114.29	1936.57	1069.76	721.74	1599.32	1118.7	846.544	2440.93	3758.95	2201.26	2205.56	1686.93	1221.76	897.045	1369.96	1687.91	1467.19	[121][M+1]-	-	7030	0	-	-
1291	M218T65	218.065	1.08868	1258.36	1038.8	1550.78	1246.62	2566.03	1521.47	561.954	436.867	1510.45	2334.56	3183.17	2825.02	3721.36	2730.63	3700.03	4188.31	1723.28	1667.02	1760.92	2413.92	2030.69	-	-	95	4	Aspidofractine;16-Methoxytabersonine;Hirsuteine;Corynantheine	C09040;C11675;C16971;C17872
1292	M218T316	218.08	5.27447	117.97	1592.51	1459.02	7355.72	10178.7	8220.98	4336.18	2136.13	10894.6	8777.81	4387.85	8429.37	10091.5	10091	9026.07	7162.33	5752.19	5895.28	5261.69	6847.55	7008.99	-	-	8854	4	1D-1-Guanidino-1-deoxy-3-dehydro-scyllo-inositol;Aniracetam;(2S,3R)-2-Hydroxy-3-(indol-3-yl)butanoate;N3-Fumaroyl-(S)-2,3-diaminopropanoate	C04673;C13355;C21288;C20961
1293	M218T155	218.101	2.59042	51380	23051.1	10438.5	6538.4	7930.25	7388.29	8677.65	29861.1	24265.7	23046.8	21835.2	9570.63	3789.12	17379	11053.6	9872.13	11215.2	11097.5	11413.1	13465.3	13113.7	-	-	6958	2	Pantothenate;Bepridil	C00864;C06847
1294	M218T269	218.109	4.48343	589.967	5989.25	7567.12	5629.58	5110.4	4221.66	2406.64	1263.29	634.246	1070.6	1057.88	3120.61	3335.95	2205.1	4326.39	2146.84	2761.66	2434.66	2859.02	3102.64	3284.05	[122][M+1]-	-	5055	0	-	-
1295	M218T291	218.12	4.84848	340.032	150.358	80.8374	7118.96	12835.8	13086.4	3458.66	2113.38	5069.99	3878.75	2830.05	9755.51	12439	6617.61	6229.82	8459.76	7555.78	7304.61	6713.53	7630.66	6269.94	-	-	4070	2	Darlingine;Tremetone	C10857;C08992
1296	M219T487	218.851	8.12132	1762.73	1840.37	2012.4	1839.85	1981.56	2108.04	1787.1	2055.36	1856.96	1708.5	2018.99	1936.2	1945.11	1977.55	1625.1	2321.03	1084.09	1145.24	1244.5	2233.06	2403.17	-	-	8279	0	-	-
1297	M219T152	218.975	2.52683	1247.11	16180.5	26876	22096.5	25213	13027.5	7065.39	60124.3	3430.76	3819.95	3934.61	5691.37	7369.05	4325.98	4265.2	5008.89	9609.03	9885.04	10385.3	11613.1	11413.6	-	-	7710	0	-	-
1298	M219T264	218.977	4.40256	999.39	4754.18	8426.95	10277	12188.8	7374.54	1393.83	1465.7	2743.16	3641.78	5229.95	4455.38	5337.45	2861.48	2380.06	5783.28	3974.29	4721.85	4055.25	5024.74	5265.93	-	-	3998	0	-	-
1299	M219T237	218.977	3.95829	1566.07	20715.6	31622.1	27032.3	14537.8	8168.88	1698.24	2856.89	1603	1509.63	1454.46	4414.81	6419.59	1917.65	2124.42	4710.99	9159.55	7989.69	9421.2	10046.5	10700.2	[123][M+1]-	-	4600	0	-	-
1300	M219T484	218.98	8.06781	2912.4	2550.67	2712.59	2185.81	2696.05	4726.3	5414.64	2723.2	2822.68	4655.99	2178.58	1503.63	5192.55	2832.43	4762.62	2926.43	2308.53	2112.18	1894.27	3387.37	3020.16	-	-	4121	1	Fentin_hydroxide	C18729
1301	M219T103	218.995	1.7137	284181	660041	1.25312e+06	2.05151e+06	2.94472e+06	2.28862e+06	1.10934e+06	921772	36799.5	48510.2	54756.5	168277	309209	40322.4	37908	205343	648841	674498	679865	812163	748693	[124][M]-	[M-H]- 220.002	22	0	-	-
1302	M219T118	218.995	1.96702	537768	882568	990418	2.20173e+06	3.11343e+06	2.26581e+06	854010	818004	56656.9	58022.8	56983.8	211315	392928	63319.8	63435.3	257582	818402	813538	854573	924531	928113	[125][M]-	-	2573	0	-	-
1303	M219T187	218.995	3.11641	7979.58	10724.2	15443.8	24972.6	34709.6	19341.4	14586	12365.6	2755.76	3367.87	3027.9	7173.53	8011.32	5771.51	7145.98	7720.73	11701.6	12268.6	12052.3	13707.8	15079.3	-	-	6694	1	Spiro[benzofuran-2(3H),1'-[2]cyclohexene]-7-chloro-4,6-dimethoxy-6'-methyl-2'-(methylthio)-3,4'-dione	C15300
1304	M219T174	219.012	2.90303	8990.34	1903.72	7207.28	26618	35801	1363.78	15762.6	14755.3	1431.46	1707.9	2156.73	1262.19	5343.06	1111.52	1999.89	1757.87	12862.7	11413.4	11492.3	1308.83	13823.3	[119][M+2]-	-	121	0	-	-
1305	M219T210	219.025	3.5031	7277.71	2064.3	1735.89	7332.36	7815.07	7744.46	5010.33	5794.29	6005.29	5683.12	6031.73	6018.06	4171.42	8060.54	8425.08	4606.82	2289.44	3000.68	3106.9	4223.28	2760.22	-	-	1838	1	5-O-Feruloylquinic_acid	C02572
1306	M219T62	219.039	1.02518	2407.79	6949.87	10700.3	8288.84	5639.31	4618.71	3715.66	2579.45	3669.79	694.119	2421.22	2312.34	1495.47	3192.04	2157.5	2294.41	1997.14	3264.38	3124.97	3166.5	2902.15	-	[M+Cl]- 184.073	2628	7	7-Methyl-2-hydroxy-6-oxoocta-2,4-dienoate;3-Methoxy-4-hydroxyphenylethyleneglycol;2-Hydroxy-6-oxo-7-methylocta-2,4-dienoate;Antiarol;cis-3-(1-Carboxy-ethyl)-3,5-cyclo-hexadiene-1,2-diol;cis-3-(Carboxy-ethyl)-3,5-cyclo-hexadiene-1,2-diol;Choline_phosphate	C04535;C05594;C06582;C10765;C11456;C11588;C00588
1307	M219T176	219.049	2.9325	9573.76	14004.6	16761.9	28897.4	3150.04	2621.76	4600.76	3401.56	3091.45	3487.2	3517.33	6128.77	3961.91	4375.06	10083.5	1560.15	2983.46	2307.24	2459.21	3172.26	1846	-	-	8172	0	-	-
1308	M219T88	219.038	1.46033	1245.03	5851.69	2723.66	6681.92	4832.5	1956.11	2614.78	1022.77	9077.04	8343.02	11172	1106.3	1589.75	8404.74	7207.94	977.893	2274.05	2431.74	2788.26	2628.68	3092.46	-	-	4493	1	Penicillin_O	C17405
1309	M219T310	219.062	5.16027	4563.83	1927.61	1185.52	1627.39	2346.36	2391.01	2236.89	3350.33	1844.58	2360	2574.54	4233.09	2377.17	5391.09	3206.62	3152.25	1841.1	2133.08	2211.72	2099.41	3455.63	-	-	220	1	Carbamorph	C18923
1310	M219T316	219.083	5.26728	3052.23	1333.91	1007.54	637.63	1303.24	1429.61	843.191	3357	1717.88	1416.11	553.191	1500.63	1386.55	1887.89	1739.41	1475.75	1953.33	914.4	713.385	1222.99	673.016	-	-	4431	1	Gambirtannine	C17533
1311	M219T179	219.085	2.97508	433.502	1547.42	3925.8	1566.93	1155.22	791.456	2102.59	2051.4	1354.24	1052.88	1443.32	3063.34	2243.75	1531.85	1198.95	1545.58	1489.82	1309.43	3490.9	2105.95	3655.53	-	-	7776	4	Perindopril;Gambirtannine;17alpha-Chloroethynylestradiol;Pyributicarb	C07706;C17533;C15073;C18422
1312	M219T102	219.076	1.69987	566.625	491.52	597.324	2433.72	1861.88	1539.48	858.791	1042.93	1879.99	2056.71	2135.72	4112.22	4352.99	3044.05	3831.41	2758.81	1703.94	578.681	987.493	2519.06	2253.53	-	-	22	6	5-Hydroxy-L-tryptophan;5-Hydroxytryptophan;Jasminine;N-Hydroxy-L-tryptophan;Indolepyruvate;Anibine	C00643;C01017;C09985;C19716;C00331;C10127
1313	M219T156	219.105	2.59567	4652.73	2025.99	813.86	1897.5	1250.02	967.922	919.553	3177.02	2353.93	2498.1	2139.23	1053.03	966.144	1644.91	1213.02	1326.68	1090.28	1550.31	1185.25	1336	1943.27	-	-	289	10	Precocene_II;Flossonol;1,2-Dimethoxy-4-[2-(2-propenyloxy)ethenyl]-benzene;8-Epiiridodial_glucoside;Iridodial_glucoside;Picrocrocin;Schizonepetoside_A;Schizonepetoside_B;Schizonepetoside_C;Schizonepetoside_D	C09018;C09928;C12263;C11656;C11670;C17055;C17634;C17635;C17636;C17637
1314	M219T267	219.122	4.4509	3419.58	4025.69	4003.15	6976.17	9136.57	8302.87	4007.12	4604.45	3722.46	4172.53	4934.78	17142.7	15943	13957.5	14916.8	8328.42	7752.65	7795.53	8374.13	8738.57	6251.52	-	-	6922	0	-	-
1315	M219T181	219.121	3.01297	2748.5	4216.25	2867.82	5706.73	4331.79	5614.43	1127.07	1260.11	1093.49	2489.18	790.464	2830.74	2343.25	3839.07	3184.24	2908.65	3244.45	4485.39	4597.58	3099.68	1566.07	-	-	8072	0	-	-
1316	M219T336	219.137	5.60505	414.277	741.125	515.757	745.053	1392	664.29	554.933	537.467	806.278	1104.62	1507.03	1847.93	1041.23	980.353	1611.43	1514.02	1041.5	699.16	609.637	616.848	1329.06	-	-	75	4	Oblongolide;Glutinosone;N6-(delta2-Isopentenyl)-adenine;Triacanthine	C09519;C09673;C04083;C08435
1317	M220T486	219.843	8.10195	1793.56	1320.3	1760.38	1232.96	1461.62	1669	889.871	768.65	1236.18	1369.18	1311.72	2625.92	1332.91	1955.63	1819.95	1661.2	2266.69	1598.63	1652.32	1103.91	1170.55	-	-	8280	0	-	-
1318	M220T238	219.97	3.96262	234.371	13175.1	20132.6	15113.2	8480.63	5319.03	1002.52	578.365	214.271	229.102	163.428	1873.82	4020.4	358.459	345.921	2777.5	4173.05	5092.37	5173.97	6383.79	6591.64	[123][M+2]-	-	4601	0	-	-
1319	M220T190	219.99	3.17067	569.847	478.802	501.54	1194.26	4130.52	1791.96	614.064	979.744	167.657	419.745	775.534	3122.84	4118.79	1689.21	3070.01	3131.39	1138.28	809.82	1204.56	1647.2	1485.46	-	-	5693	1	Fluoromidine	C18920
1320	M220T102	219.998	1.70748	22955	58010.8	122645	187343	269910	197976	105675	66629	4282.94	4193.2	5519.97	13907.3	26252.8	4533.1	7259.11	18426.2	57311.3	53776.2	55963	95821.2	62876.6	[124][M+1]-	-	22	0	-	-
1321	M220T118	219.998	1.97138	45532.4	72157	89942.6	185555	267946	192941	72250.4	71094.6	9509.28	5359.48	4852.28	18138.6	35846.4	5160.71	8131.65	21413.7	64610.1	67699.2	36806.3	80903.7	85396.2	[125][M+1]-	-	2573	0	-	-
1322	M220T54_1	220.03	0.897083	1115.8	2686.64	3084.06	6082.11	6828.91	6484.6	5589.63	3773.81	1420.9	1689.11	2067.49	1379.86	2753.57	901.17	1082.41	2688.31	3986.14	4349.69	4348.13	4560.39	3872.17	-	-	104	1	Chloridazon	C18570
1323	M220T210	220.027	3.4936	2525.28	527.555	362.928	610.582	560.016	387.166	644.587	1124.24	1097.82	600.403	622.463	572.266	451.891	532.4	922.646	642.836	354.192	256.955	383.202	509.966	406.612	-	-	8719	1	Chloridazon	C18570
1324	M220T215	220.059	3.58354	35264.9	89013.5	113239	137796	151063	127038	53648.2	46271.6	114637	82336.2	57662.2	65796.2	75011.7	90967.8	77178.6	66028.1	79576.1	86122.3	82002.9	105980	99910.7	[126][M]-	-	139	1	6-Hydroxyindolelactate	C05657
1325	M220T148	220.063	2.46484	730.23	6981.63	10460.8	19735.9	17650.2	12915.1	8426.35	4768.19	5418.59	6233.18	7087.5	5491.92	7415.78	5286.63	5387.67	9501.35	8565.74	10522.7	8018.07	8962.41	13205.5	[127][M]-	-	3305	6	6-Hydroxyindolelactate;1,4-Dihydroxy-2-naphthoate;Spirodilactone;Droserone;1,2-Dihydroxy-8-carboxynaphthalene;1,4-Dihydroxy-6-naphthoate	C05657;C03657;C06986;C10335;C14093;C17018
1326	M220T304	220.06	5.05899	574.225	4141.97	10429.2	13971.6	26200.1	15227.4	1570.91	752.247	1977.55	15682.2	18921.3	4986.79	5399.77	4448.52	4905.15	12024.2	7445.15	6995.46	5982.71	6787.43	8145.92	-	-	5416	10	6-Hydroxyindolelactate;1,4-Dihydroxy-2-naphthoate;Spirodilactone;Droserone;1,2-Dihydroxy-8-carboxynaphthalene;1,4-Dihydroxy-6-naphthoate;Calanolide_A;3,17beta-Diacetoxyestra-1,3,5(10)-trien-6-one;6-Linalyl-2-O,3-dimethylflaviolin;7-O-Geranyl-2-O,3-dimethylflaviolin	C05657;C03657;C06986;C10335;C14093;C17018;C09147;C15313;C21002;C21003
1327	M220T54_2	220.08	0.903467	830.28	621.768	512.48	1167.51	2347.56	1932.35	441.867	415.183	1168.77	1286.59	1663.07	2544.97	2696.77	2014.22	2438.27	2158.87	933.026	1348.12	1044.15	1344.37	1428.67	-	[M-H]- 221.087	104	0	-	-
1328	M220T398	220.095	6.63392	83.5586	167.879	250.714	5760.55	11295	6548.49	1265.81	618.581	4414.86	3528.92	1837.85	5015.7	6787.67	3421.48	2139.29	4971.97	3597.62	3318.71	3061.1	3956.38	3756.62	-	-	7251	1	1-Guanidino-1-deoxy-scyllo-inositol	C04280
1329	M220T308	220.096	5.13563	843.916	631.526	1059.43	9283.68	1712.98	1497.36	1210.27	503.19	1064.55	1594.76	1574.55	1293.44	1928.83	1409.06	1409.59	2569.57	738.809	1110.82	704.62	1065.29	1545.29	-	-	3489	1	1-Guanidino-1-deoxy-scyllo-inositol	C04280
1330	M221T487	220.847	8.11075	616.791	612.342	803.029	584.967	833.83	694.196	747.159	542.31	647.744	674.968	815.829	425.215	725.63	524.167	431.08	1110.89	626.825	462.464	667.267	569.358	886.233	-	-	8281	0	-	-
1331	M221T58	220.974	0.961292	610.615	3882.18	6051.94	4738.19	3498.38	3305.64	4180.42	2448.98	6066.12	9310.43	14308.5	287.28	8394.49	5050.81	5335.82	802.838	1192.14	8669.87	625.518	2401.23	1862.49	-	-	5328	0	-	-
1332	M221T125	220.974	2.07695	12311.2	24251.3	1541.47	51402.6	73025.5	2882.35	2023.22	2838.48	1609.56	1641.28	1957.06	2823.74	2001.15	2259.53	4549.2	813.052	1790.67	1604.27	18948.9	1992.67	2278.1	-	-	7447	0	-	-
1333	M221T103	220.991	1.71254	12108.6	32027.9	60857.3	95288.9	141136	116288	58290	30706.3	2463.47	2333.96	6571.32	7960.35	14656.2	2964.08	5443.85	8917.82	38809.3	32407.3	31350.4	55550.8	46538.5	[124][M+2]-	-	22	1	Chloramben	C19056
1334	M221T118	220.991	1.97249	23566.4	39404.7	49091.2	98407.7	136914	103903	43633.5	38434	2836.78	3077.43	2982.86	10095.8	18790.7	2683.9	4928.84	11731.9	32500.2	36331.9	40058.8	43283.8	49406.1	[125][M+2]-	-	2573	1	Chloramben	C19056
1335	M221T187	221.009	3.11044	769.206	1349.67	1694.29	3084.31	2837.62	1984.44	1647.02	680.379	388.335	410.394	606.654	1182.99	1008.13	440.742	950.49	642.461	1147.41	743.988	374.854	1551	1504.72	-	-	8743	1	Radon-222	C16454
1336	M221T56	221.028	0.932517	13600	14508.5	14664.6	17499.6	17423.5	15867.8	6979.95	9905.44	7918.72	10677.9	17214.4	6030.88	10497.5	5034.1	5281.53	9580.45	9462.16	10045.6	10360.9	14461	12098.2	-	-	7599	6	3-Deoxy-lyxo-heptulosaric_acid;Sinensetin;Tangeretin;Sesamolinol;(1'S)-Averantin;3-[(2-Chlorobenzylidene)amino]-6H-dibenzo[b,d]pyran-6-one	C21044;C10186;C10190;C10883;C20499;C14951
1337	M221T290	221.043	4.83098	3172.94	26521.8	36108.2	56009.6	79555.6	61690.3	19443.6	11664.6	1772.63	3628.12	6066.54	9481.92	13250.6	3741.5	5305.99	10209.3	25971	27561.8	27781.4	29324.5	27383.9	[128][M]-	-	1738	8	2-Succinylbenzoate;Leptodactylone;Sphagnum_acid;6-(2-Methoxyvinyl)benzo[1,3]dioxole-5-carboxylic_acid;2-Hydroxy-7-hydroxymethylchromene-2-carboxylate;2-Hydroxy-4-hydroxymethylbenzalpyruvate;Fraxidin;Isofraxidin	C02730;C09271;C10496;C12264;C14106;C14107;C17479;C17480
1338	M221T233	221.044	3.88647	2408.74	4986.14	5813.03	5579.87	7388.99	5544.86	5253.41	4791.34	5026.98	7071.97	9929.98	5749.23	3281.8	6346.47	7593.27	6267.06	4598.48	4868.23	5470.69	6254	5381.86	-	-	7847	8	2-Succinylbenzoate;Leptodactylone;Sphagnum_acid;6-(2-Methoxyvinyl)benzo[1,3]dioxole-5-carboxylic_acid;2-Hydroxy-7-hydroxymethylchromene-2-carboxylate;2-Hydroxy-4-hydroxymethylbenzalpyruvate;Fraxidin;Isofraxidin	C02730;C09271;C10496;C12264;C14106;C14107;C17479;C17480
1339	M221T89	221.064	1.48816	1568.68	3997.92	6362.11	3249.4	2480.92	1500.86	526.718	1184.35	575.859	712.288	762.561	1309.25	1729.01	870.284	760.987	1058.09	1482.93	1090.01	1348.23	2099.69	1748.48	-	-	7887	0	-	-
1340	M221T65	221.064	1.08059	2277.21	3116.46	4755.28	2998.78	2361.2	1449.12	889.53	1765.45	639.619	769.712	765.252	1301.29	1081.71	854.534	580.938	1215.87	2405.39	1145.2	1638	1557.92	1699.96	-	[M-H]- 222.064	95	1	Metoxadiazone	C17532
1341	M221T148	221.066	2.46613	235.964	705.291	2281.12	1364.01	898.635	1771.89	346.531	538.995	598.662	616.291	692.966	730.253	1004.25	598.122	613.623	917.973	1313.16	587.643	1000.42	1155.01	1400.82	[127][M+1]-	-	3305	1	6-Acetyl-D-glucose	C02655
1342	M221T215	221.063	3.57974	4566.32	12053.5	14396.6	18374.6	23798.9	18027.7	479.444	7451.53	12967.3	11650.6	7659.34	10306.7	8723.67	11473.2	9425.82	10800.3	8698.62	11076.6	11849.4	13688.9	15473.5	[126][M+1]-	-	139	7	Isoflavone;Phenindione;Flavone;Tectoquinone;9-Anthroic_acid;Flavone;Phenanthrene-4-carboxylate	C00799;C07584;C10043;C10405;C13699;C15608;C18253
1343	M221T410	221.08	6.83137	2607.99	3105.28	3233.44	4113.18	5907.52	13813.6	32431.6	18384.8	1927.21	1892.83	2447.29	31246.7	50973.4	4601.85	6684.5	36584.1	11308.8	13092.7	13034	14306.6	14638.5	[129][M]-	-	7269	1	Lipoamide	C00248
1344	M221T315	221.077	5.24671	12055.1	16207.3	19915.9	13322.2	16492.8	20172.5	16874.5	11616.1	17036.4	14018.9	10909.1	24959.6	26154.7	21970.7	24859.3	20466.4	16775.6	17314.5	17168.1	21630	19399	-	-	2917	3	Lipoamide;Furametpyr;Pirimiphos-ethyl	C00248;C18503;C19012
1345	M221T336	221.08	5.5997	2102.46	2871.21	3697.47	7686.28	15575.5	10533.6	2609.46	2356.1	2875.36	1411.25	1525.21	3414.44	6623.4	2117.5	2196.26	3963.21	5408.59	4626.24	4004.54	4222.14	5506.65	-	-	4210	7	Apiole;Dillapiole;Diethyl_phthalate;Diglycidyl_resorcinol_ether;Coniferyl_acetate;Lipoamide;Pirimiphos-ethyl	C10429;C10449;C14175;C19228;C20225;C00248;C19012
1346	M221T265	221.083	4.42085	724.212	1474.73	2475.47	7610.13	16445.9	10360.3	2248.53	1710.02	962.831	846.622	578.196	7248.39	11590.4	975.868	1389.97	6462.29	4267.28	4614.99	4884.79	6367.18	5472.89	-	-	8676	9	Apiole;Dillapiole;Diethyl_phthalate;Diglycidyl_resorcinol_ether;Coniferyl_acetate;Deoxycorticosterone_acetate;16alpha,17alpha-Epoxy-20-oxopregn-5-en-3beta-yl_acetate;3alpha-Hydroxy-5beta-pregn-16-ene-11,20-dione_3-acetate;N-Acetylphenylalanine_beta-naphthyl_ester	C10429;C10449;C14175;C19228;C20225;C14554;C14635;C15333;C11341
1347	M221T398	221.099	6.63245	208.036	324.261	410.612	732.143	1203.12	1025.82	421.491	292.203	622.913	482.885	442.248	842.973	1293.45	544.057	273.273	795.366	407.805	444.255	503.594	578.168	631.8	-	-	256	4	Seneciphylline;Narcissidine;Tebufenpyrad;Ipconazole	C10391;C12184;C11126;C18471
1348	M221T414	221.116	6.90075	4256.14	3079.48	2503.76	2916.74	5369.66	3053.48	3442.67	3318.07	3178.58	2870.1	3238.2	2574.47	2244.47	2983.99	2346.33	3098.14	1929.84	2365.72	1575.72	2781.74	3030.59	-	[M-H-COCH2]- 264.134	2986	25	Abscisate;Amaralin;Artemisiifolin;Baileyin;Chamissonin;Coronopilin;Florilenalin;Geigerin;Granilin;Hymenolin;Ludovicin_A;Michelenolide;Pleniradin;Plenolin;Ridentin;Salonitenolide;Vermeerin;Vulgarin;Hirsutic_acid_C;Illudin_S;Phomenone;Ascosalitoxin;(-)-Abscisic_acid;Pentalenolactone_D;Neopentalenolactone_D	C06082;C09291;C09304;C09349;C09355;C09381;C09453;C09456;C09470;C09481;C09498;C09506;C09530;C09531;C09540;C09542;C09574;C09600;C09683;C09688;C09708;C10766;C11060;C20399;C20402
1349	M221T452	221.152	7.5319	24521.1	23645.4	28505.8	22519.1	26575.8	25793.9	26911.9	26382.9	25069.6	22852.8	21128.1	27854.6	33608	27876.7	28253.7	30296.1	23090.5	21256.4	21121.9	26222.5	27805.8	[130][M]-	-	3892	2	Pantothenol;Phenformin	C05944;C07673
1350	M221T375	221.152	6.25457	637.403	855.28	888.172	2124.86	4373.41	2224.88	778.355	578.104	359.221	678.977	1440.49	1686.76	2128.37	858.438	1221.17	1527.42	960.3	1446.85	845.445	1333.77	1656.97	-	-	6388	2	Pantothenol;Phenformin	C05944;C07673
1351	M222T486	221.84	8.10705	963.361	1362.32	1096.29	811.409	789.806	881.863	1208.25	1177.58	988.694	999.346	716.926	1381.68	1482.87	1322.21	1699.96	1271.69	1860.42	1399.62	1204.36	965.911	773.862	-	-	8219	0	-	-
1352	M222T487	221.9	8.11882	465.255	512.582	483.673	348.251	397.805	329.538	444.142	482.865	431.992	421.781	593.614	382.788	398.379	560.343	551.47	658.626	414.048	281.471	416.696	408.049	452.753	-	-	8222	0	-	-
1353	M222T389	221.953	6.48982	166.169	201.702	778.359	892.901	1877.65	862.909	322.475	237.524	353.298	340.874	327.625	2381.62	2920.27	1113.2	1769.71	2363.6	944.597	1701.61	1111.44	698.34	603.42	-	-	5644	0	-	-
1354	M222T53	221.982	0.889033	1550.41	3345.18	5316.81	3298.66	4695.21	3172.73	740.649	1067.25	2154.74	3555.43	3896.51	2167.07	1605.14	1170.72	2276.15	3131.86	2297.94	1970.36	2937.91	978.633	2634.76	-	-	104	0	-	-
1355	M222T492	221.971	8.19685	316.763	810.514	2718.53	2664.56	2106.51	1955.69	958.065	553.684	129.078	609.685	758.083	897.271	1563.96	353.856	728.353	766.929	842.807	911.161	1181.01	1321.7	1136.01	-	-	8282	0	-	-
1356	M222T103	221.994	1.71507	1439.29	3056.22	8965.05	20455.5	30540.6	13066.8	11156.5	4496.13	355.295	377.943	513.001	1437.24	1491.27	595.833	707.081	1490.14	2754.4	5336.73	4250.67	2416.09	5570.51	[124][M+3]-	-	22	1	Etidronic_acid	C07736
1357	M222T309	221.999	5.14458	14425.9	4200.35	418.853	360.26	461.13	575.878	4390.44	11756.3	1118.25	718.783	505.517	537.844	520.632	769.108	520.717	623.755	1596.92	1625.62	1517.74	2036.46	2059	-	-	3480	1	4-Methyl-5-(2-phosphooxyethyl)thiazole	C04327
1358	M222T64	222.041	1.07137	1431.6	1546.42	2653.55	2693.74	3449.71	2483.56	1074.43	1043.95	1287.84	1410.15	1170.13	443.32	736.368	1102.53	1217.26	1202.94	1350.59	1437.65	1422.57	1533.91	1761.11	-	-	5123	6	7,8-Dihydro-7,8-dihydroxykynurenate;N-Malonylanthranilate;4-(2-Amino-3-hydroxyphenyl)-2,4-dioxobutanoate;4-(2-Amino-5-hydroxyphenyl)-2,4-dioxobutanoate;3-(1-Carboxyvinyloxy)anthranilate;Flaviolin	C01249;C03147;C05645;C05652;C19686;C18012
1359	M222T126	222.039	2.10706	925.395	3504.24	3934.73	6843.55	9937.84	9298.03	3595.41	2137.56	476.794	535.246	412.548	9150.41	6254.1	10187.6	16947.3	3886.15	2724.5	3874.22	2683.2	3511.73	3155.87	-	-	312	7	Kievitone_hydrate;Chasmanthin;Palmarin;Plaunol_D;Budlein_A;Elephantin;Nortrachelogenin	C02549;C09073;C09151;C09168;C09351;C09402;C10725
1360	M222T290	222.046	4.82988	3028.94	4609.64	5780.1	6981.06	10295	8459.68	2302.85	1557.12	292.915	457.719	822.612	1236.29	1552.33	336.269	526.32	1048.28	3335.34	4456.48	3260.29	4714.47	3585.69	[128][M+1]-	-	1738	0	-	-
1361	M222T87	222.042	1.45077	1724.29	2559.07	3661.86	3270.01	4348.06	3751.02	1625.51	1594.86	1343.63	1135.47	1593.8	458.183	817.106	1478.75	1101	1292.9	1953.33	1740.47	2177.91	1954.31	1807.84	-	-	4494	6	7,8-Dihydro-7,8-dihydroxykynurenate;N-Malonylanthranilate;4-(2-Amino-3-hydroxyphenyl)-2,4-dioxobutanoate;4-(2-Amino-5-hydroxyphenyl)-2,4-dioxobutanoate;3-(1-Carboxyvinyloxy)anthranilate;Flaviolin	C01249;C03147;C05645;C05652;C19686;C18012
1362	M222T233	222.047	3.88782	187.874	580.797	989.818	703.143	539.169	338.089	777.666	768.254	692.317	943.065	1277.53	643.848	478.049	1031.56	475.069	1094.16	600.059	825.499	478.225	662.317	734.72	-	[M-H]- 223.051	197	0	-	-
1363	M222T188	222.075	3.13782	3233.23	7470.99	7248.95	9711.15	15557.6	12368.8	5670.95	5630.94	10765.1	16066.7	22616.9	17815.9	19708.7	9920.07	8782.9	21022.7	9833.48	10540.6	12059	11847.9	12111	-	-	2098	1	Jasmolin_II	C16781
1364	M222T241	222.075	4.02192	5193.56	8622.16	11430.2	20516.3	34492.2	23140.3	8243.2	6712.05	19797.5	16628.6	14598.1	23271.9	26459.1	19238	18940.5	21349.5	15492.3	15290.5	17154.4	17783.4	18370.5	[131][M]-	-	156	8	Bendiocarb;Dioxacarb;Lathodoratin;Scoparone;2-Hydroxy-8-methylchromene-2-carboxylate;2-Hydroxy-3-methylbenzalpyruvate;cis-1,2-Dihydroxy-1,2-dihydro-8-carboxynaphthalene;Eugenin	C14433;C18953;C09012;C09311;C14085;C14086;C14092;C20210
1365	M222T216	222.078	3.60372	1648.45	14437.8	19237.9	36755.6	53835.6	32746.6	6949.12	4160.35	19662.1	18625.7	11423.5	35513.4	45085	25056.2	26303.2	31206.7	22112.1	21755.4	22618.8	24175.6	26551.3	-	-	8692	8	Bendiocarb;Dioxacarb;Lathodoratin;Scoparone;2-Hydroxy-8-methylchromene-2-carboxylate;2-Hydroxy-3-methylbenzalpyruvate;cis-1,2-Dihydroxy-1,2-dihydro-8-carboxynaphthalene;Eugenin	C14433;C18953;C09012;C09311;C14085;C14086;C14092;C20210
1366	M222T268	222.075	4.4621	203.533	640	1020.18	11236.8	19733.8	15319.4	9630.92	4441.08	372.177	2486.19	3553.75	21907.2	20031	15402.5	24928.9	11553.3	7840.17	8341.78	8698.77	10029.9	9988.49	-	-	5078	3	Bendiocarb;Dioxacarb;Jasmolin_II	C14433;C18953;C16781
1367	M222T315	222.081	5.24842	1700.49	1849.52	2150.22	2648.63	2991.04	3040.45	1344.3	1278.31	1902.17	1673.49	1450.08	3430.24	3570.26	2464.19	1218.54	2674.26	2278.89	2575.21	1824.53	1939.76	2102.54	-	-	4405	0	-	-
1368	M222T410	222.083	6.82925	452.629	341.465	408.47	439.081	809.143	1954.48	4397.56	2242.13	393.065	352.442	366.271	4355.59	7252.24	559.054	821.115	4485.62	1889.99	1791.9	1832.2	1925.95	2119.27	[129][M+1]-	-	7270	0	-	-
1369	M222T383	222.111	6.37983	61.9308	455.94	468.487	2644.37	6254.26	5272.54	1464.81	481.729	620.423	1236.37	871.92	1451.31	5161.61	1706.77	1725.35	3806.64	2677.48	2534.76	2208.08	2159.27	3032.35	-	-	21	3	3-Oxo-5beta-cholanate;3beta,21-Dihydroxy-4,4,14-trimethyl-5alpha-pregn-8-en-20-one;3beta-[(Tetrahydro-2H-pyran-2-yl)oxy]androst-5-en-17beta-ol	C03070;C14991;C15345
1370	M222T452	222.156	7.5319	3911.85	3611.56	4607	3388.53	3754.56	4152.87	4131.27	4100.52	3976.98	3645.81	3334.29	4733.1	4549.08	3736.53	4647.31	4302.66	3374.72	3137.85	3767.72	3314.55	4297.63	[130][M+1]-	-	3892	0	-	-
1371	M223T493	222.979	8.20848	1742.14	6311.5	7529.18	27265.8	25240.8	18754.4	7265.04	6851.85	448.29	4507.71	2311.17	4790.27	7185.42	8452.56	2401.94	2082.49	8398.09	11265.4	10639.5	10575.3	5781.8	[132][M]2-	-	8283	0	-	-
1372	M223T64	222.99	1.0666	1525.99	2734.19	4853.82	10865.4	15536.2	12370.9	12196.6	8076.53	930.383	2518.29	3682.31	4628.53	5332.56	6391.15	8701.82	4503.97	5614.49	5864.27	6211.52	7161.53	7086.61	-	[M+Cl]- 188.019	95	1	CMN_131	C15663
1373	M223T86	222.989	1.42628	1719.57	4161.39	5722.03	7502.47	10313.8	11287.2	9580.6	6747.32	1668.8	2344.56	3056.72	5057.41	5477.48	5122.5	7949.07	3202.24	4122.05	6632.02	4563.85	6037.27	6599.99	-	-	6458	0	-	-
1374	M223T294	223.005	4.90457	2728.05	6261.18	13941.7	13657.1	14483	9110.14	5594.09	2874.13	1828.31	2186.05	2287.2	4639.69	5840.19	3958.17	3370.77	1622.64	4164.85	4702.81	4646.89	5071.23	6133.17	-	-	7295	1	2,3-Dioxo-6-nitro-7-sulfamoylbenzo[f]quinoxaline	C13667
1375	M223T91	223.026	1.51215	652.339	3393.32	4288.9	5272	8471.99	4660.76	1937.21	1191.33	1394.13	585.901	598.4	1881.98	3128.96	1044.04	877.88	2004.02	2586.39	3081.11	3042.73	3718.41	2638.72	-	-	4798	4	4-Methoxy_potassium_salicylate;Quinoclamin;Dantrolene_sodium_anhydrous;Nicotinate_D-ribonucleotide	C18346;C18584;C07933;C01185
1376	M223T66	223.026	1.09868	2638.29	2251.35	3139.72	4963.33	5883.56	2994.84	11986	911.492	3461.9	4271.98	797.077	5749.82	6084.22	6843.46	8102.38	1086.35	1428.04	1682.56	2118.44	1939.76	2222.2	-	-	6663	4	4-Methoxy_potassium_salicylate;Quinoclamin;Dantrolene_sodium_anhydrous;Nicotinate_D-ribonucleotide	C18346;C18584;C07933;C01185
1377	M223T55	223.044	0.919967	18578.2	44094.9	56966	78591.6	82011.9	66217.7	24943.1	23678.7	27405	50025.8	66456	13043.6	11041.7	26604.9	16007.2	31208.3	39069.5	38356.9	42694	48826.4	45333.7	[133][M]-	-	8100	0	-	-
1378	M223T215	223.045	3.5793	890.946	1067.72	1512.43	1155.99	1614.29	1217	1019.04	1504.32	1515.26	1038.35	748.091	2157.41	3286.94	956.45	2096.1	2962.12	827.748	1319.85	1082.57	889.18	1206.98	-	-	139	4	Ailanthone;Tripdiolide;Euparotin;Eupatundin	C08747;C09202;C09434;C09448
1379	M223T194	223.059	3.2361	4782.92	62414.3	100175	67977.5	47852.9	35766	19963.3	13145.7	656.174	1842.45	1936.99	6283.07	9770.43	1247.66	3661.35	6558.53	25503.8	25866.4	25605.7	30511.5	30287.9	-	[M-H-CO2]- 268.049	6	1	Phenazine-1,6-dicarboxylic_acid	C12119
1380	M223T271	223.059	4.52472	1878.92	41687	22847.7	14083.1	18645.4	14925.5	4777.74	4108.76	1095.54	1355.11	839.45	6342.97	3176.02	1160.86	2307.62	2426.18	16687.2	8634.16	17839	7945.58	9964.8	-	-	3142	2	Psoralidin;Sojagol	C10523;C10529
1381	M223T241	223.078	4.02145	711.808	2012.94	3513.7	3028.98	4791.16	3449.26	1123.08	844.261	3108.86	2408.82	2267.75	3424.52	3116.09	3225.69	2870	3098.14	2140.31	2127.94	2371.75	2529.03	2508.53	[131][M+1]-	-	7034	7	Flavanone;Isoflavanone;(2S)-Flavanone;2'-Hydroxychalcone;4-Hydroxychalcone;4'-Hydroxychalcone;1-Methoxy-2-hydroxyanthracene	C00766;C01927;C02099;C09321;C14231;C14232;C16208
1382	M223T216	223.081	3.60171	914.752	4189.21	2203.27	2948.01	5632.53	5181.7	1602.51	619.828	2612.03	2045.45	1185.06	5407.32	4665.89	2477.47	3024.25	3862.44	2476.19	3205.62	1871.27	3686.76	3457.2	-	-	6566	2	Resolvin_D1;Resolvin_D2	C18178;C18179
1383	M223T334	223.093	5.57288	21097.8	21791.2	21427.4	16499.3	13043.9	12966	20338	14993.9	27709.8	26431.3	11575.1	28488	40103.4	24971.6	20802	24332.8	17282.9	24142.7	23003.9	24783.5	22769.5	[134][M]-	[M+Cl]- 188.124 [M-2H+Na]- 202.119 [M-H]- 224.101	118	1	Dihydrolipoamide	C00579
1384	M223T349	223.095	5.81488	7330.74	17229.7	27903.2	33060.7	34230.3	28576.2	13263.2	13199.8	8211.35	8099.44	7965.43	18028.1	20557.4	11883.6	13454.8	13983.2	16068.2	16593.2	17631.1	20017.5	20730.1	[135][M]-	-	5773	3	Aspidinol;2,4-Dihydroxy-6-pentylbenzoate;Dihydrolipoamide	C10673;C20417;C00579
1385	M223T269	223.099	4.48178	1435.79	1502.17	19057.6	12077.3	1495.25	6830.69	582.48	2233.92	408.941	979.426	994.311	1249.99	2473.93	1276.79	2626.94	881.794	1048.15	898.623	779.193	834.675	1022.86	-	-	5068	6	Aspidinol;2,4-Dihydroxy-6-pentylbenzoate;2-Amino-1-methyl-6-phenylimidazo[4,5-b]pyridine;Anthocyanin;3-Acetyl-5alpha-androstane-3beta,17beta-diol_3-acetate;5alpha-Androstane-3beta,17beta-diol_diacetate	C10673;C20417;C16038;C15549;C15157;C15346
1386	M223T363	223.095	6.0494	1231.4	5144.26	7888.12	6365.65	6145.95	4608.42	3180.57	2541.35	1743.93	1365.53	1641.28	5681.84	5768.65	3399.44	9436.49	3812.88	4231.57	3801.51	3324.42	3966.88	4444.93	-	-	6422	1	Dihydrolipoamide	C00579
1387	M223T170	223.118	2.8261	438.357	109.998	179.97	2077.65	5045.97	559.744	1073.33	484.873	151.459	164.705	201.723	2183.48	1570.75	2135.47	3751.44	937.495	690.184	550.909	663.34	816.417	849.94	-	-	2451	3	Lithocholic_acid;Isolithocholate;4-Chloro-17alpha-methyl-17beta-hydroxy-4-androsten-3-one	C03990;C17658;C15358
1388	M223T323	223.132	5.39003	956.079	6090.96	9008.47	7793.51	8268.49	5825.01	2584.82	2187.9	2818.18	2785.04	3313.6	2158.22	3261.28	1433.29	2271.24	2786.22	3716.59	4068.03	4277.62	5150.97	5684.2	-	-	5231	7	(6S,9R)-Vomifoliol;(+/-)-6-Hydroxy-3-oxo-alpha-ionol;Methyl_jasmonate;(+)-7-Isomethyljasmonate;N-Ethylglycocyamine;Miglitol;2-Deoxy-2-dimethylamino-alpha-D-Glucose	C01760;C04166;C11512;C16318;C02852;C07708;C12067
1389	M223T348	223.132	5.7924	1478.59	3832.54	4569.38	6094.09	5203.68	4253.01	2474.85	1689.58	657.555	880.583	6950.17	16769.5	3764.48	1078.15	1507.47	1284.18	2734.87	2764.09	1920.41	17746.2	2686.82	-	-	3728	7	(6S,9R)-Vomifoliol;(+/-)-6-Hydroxy-3-oxo-alpha-ionol;Methyl_jasmonate;(+)-7-Isomethyljasmonate;N-Ethylglycocyamine;Miglitol;2-Deoxy-2-dimethylamino-alpha-D-Glucose	C01760;C04166;C11512;C16318;C02852;C07708;C12067
1390	M223T423	223.131	7.05168	3264.15	1423.55	894.815	1803.4	4730.67	1919.41	1084.72	1331.76	1504.71	1959.63	1232.68	494.417	786.408	1010.16	1050.66	1603.12	1523.64	1008.22	1188.33	1959.65	2105.03	-	-	28	4	N-Ethylglycocyamine;Miglitol;2-Deoxy-2-dimethylamino-alpha-D-Glucose;Acebutolol	C02852;C07708;C12067;C06803
1391	M223T455	223.164	7.588	434.226	301.573	380.629	453.164	461.472	333.074	478.649	553.687	1489.29	1031.07	497.15	5509.19	5617.98	3500.88	4347.2	3160.54	1370.07	1660.31	286.149	1992.89	1540.21	-	-	8093	0	-	-
1392	M223T430	223.167	7.16246	865.305	1074.79	1389.98	4124.37	4527.58	3655.01	749.135	513.173	902.367	1969.27	3047.63	3639.08	4160.93	1250.77	1230.25	2991.24	1130.31	1463.94	2973.31	2496.17	3068.46	-	-	2194	0	-	-
1393	M223T399	223.168	6.64496	56.5078	53.2659	65.3076	2206.13	4712.64	2659.79	492.24	205.244	894.739	552.447	338.268	2503.2	3149.93	1515.97	2309.16	2392.69	1429.81	1614.65	1477.08	1424.3	1630.62	-	[M-H]- 224.175	166	0	-	-
1394	M223T492	223.481	8.20369	42.8826	743.456	1901.98	3207.16	8610.48	4517.98	699.442	310.78	59.5685	125.159	272.482	990.263	1498.68	1149.26	368.792	258.201	873.361	910.667	1004.38	1034.81	1490.9	[132][M+1]2-	-	8223	0	-	-
1395	M224T390	223.951	6.50247	107.309	256.332	340.65	573.799	1752	881.842	340.928	284.906	366.854	355.686	322.85	2335.5	3101.11	1325.33	2026.94	2297.82	968.432	838.262	667.309	1308.51	1159.12	-	-	5645	1	2,5-Dichloro-carboxymethylenebut-2-en-4-olide	C12834
1396	M224T56	224.021	0.9324	1596.72	3025.66	3968.29	8352.42	10323.6	8228.43	2211.83	2317.58	1782.48	3347.87	5055.15	2279.63	2469.79	1790.48	3103.95	3768.22	3039.16	4188.17	4108.95	3218.28	4689.69	-	-	7600	1	Stipitatonate	C02080
1397	M224T55	224.047	0.919967	2131.11	4113.2	5720.66	7847.11	7670.16	6728.95	2131.21	1858.65	2546.32	3965.9	6796.26	1054.96	703.8	2186.13	1169.53	2507.12	3761.88	4062.13	4353.68	4497.3	4790.25	[133][M+1]-	-	8101	0	-	-
1398	M224T186	224.054	3.09352	29472.5	158152	178092	221166	280343	231078	191233	131800	46336.2	65379.1	90962.3	97660.3	98075.8	82393.1	95645.5	90541.1	140428	143023	136530	157186	157984	[136][M]-	[M-H]- 225.062	105	4	4-Amino-4-deoxychorismate;2-Amino-2-deoxyisochorismate;Fraxetin;3-[(1-Carboxyvinyl)oxy]benzoate	C11355;C18054;C09265;C20772
1399	M224T54	224.066	0.892283	456.447	949.843	765.509	812.802	1843.91	1094.42	677.084	1019.26	323.749	830.323	808.648	659.611	915.175	532.38	417.48	998.56	829.276	1040.28	873.477	1272.53	774.172	-	-	5498	1	12alpha-(Chloromethyl)-12-hydroxy-pregn-4-ene-3,20-dione	C14923
1400	M224T216	224.074	3.60325	371.975	1138.38	874.08	1126.53	2978.71	1486.84	1053.82	822.462	1097.46	936.579	900.309	2210.1	2334.15	1412.53	1128.39	1975.68	929.625	634.976	1530.89	1282.4	1408.16	-	-	8684	5	Murrayanine;(E)-4-Nitrostilbene;Aziprotryne;Ethiofencarb;Methiocarb	C09228;C14662;C19099;C18649;C18651
1401	M224T245	224.09	4.0772	3902.13	1947.36	1089.04	2808.38	5360.36	4400.71	7099.46	7553.6	374.687	449.19	435.12	3595.16	2433.12	4311.08	6312.35	1775.61	3208.91	2399.98	2909.6	2474.65	3708.21	-	-	4887	4	Pleuromutilin;Cornudentanone;F4-Neuroprostane_(4-series);F4-Neuroprostane_(7-series)	C09169;C10320;C13818;C13819
1402	M224T277	224.091	4.615	1637.33	5859.42	8351.57	6132.99	2137.09	4417.09	1901.33	3690.84	171.366	822.328	1438.18	8662.38	4776.37	8745.72	13429.9	2201.24	2466.05	3310.02	2891.04	3839.01	3911.79	-	-	5016	4	Pleuromutilin;Cornudentanone;F4-Neuroprostane_(4-series);F4-Neuroprostane_(7-series)	C09169;C10320;C13818;C13819
1403	M224T334	224.096	5.57173	1216.48	4211.82	3120.7	2399.14	2014.79	1355.03	2299.71	1684.8	3073.45	2003.22	1503.8	3147.98	4177.39	2772.14	2373.25	3162.51	1925.71	2199.87	1810.37	2627.48	2854.09	[134][M+1]-	-	5883	1	Epibatidine	C11690
1404	M224T349	224.099	5.81453	838.606	3004.66	5573.3	4575.86	5411.02	2303.3	566.912	1709.41	948.364	1093.64	1073.12	2912.83	3403.37	1169.92	1888.39	1940.38	2315.58	2190.83	2065.91	2187.62	2199.56	[135][M+1]-	-	5824	0	-	-
1405	M224T388	224.127	6.47042	568.42	1259.77	1923.92	12882.8	18854.7	13514	3860.52	2380.19	17409.9	12111.5	6027.36	13734.7	19338.2	12097.7	6624.59	15383.5	10163.9	10018.6	17126.6	11286.4	9775.08	-	-	8807	1	2-Aminoethyl_diphenylborinate	C20698
1406	M224T404	224.127	6.72523	303.453	840.585	1569.51	9621.05	15900.9	10606.8	1709.83	1125.83	10140.3	7136.81	4444.62	7881.95	15377	7909.54	3340.27	9918.42	5292.76	5960.06	6416.81	8154.26	6854.61	-	-	5263	1	2-Aminoethyl_diphenylborinate	C20698
1407	M225T52	224.957	0.867917	2865.65	1585.92	4258.52	1175.05	3732.99	695.226	1037.62	1556.96	643.12	907.448	393.96	305.184	1060.82	469.345	638.813	371.898	689.89	785.696	876.013	1011.18	1132.99	-	-	5760	1	Teflubenzuron	C18437
1408	M225T55_1	225.025	0.921925	1491.17	2825.23	514.049	1154.3	2369.93	887.072	1728.75	1542.95	747.009	580.472	930.682	1244.52	681.317	1262.62	1352.02	1019.51	798.264	1644.91	1917.2	1097.31	1087.41	-	-	8112	2	1-(5-Phospho-D-ribosyl)-5-amino-4-imidazolecarboxylate;5-Carboxyamino-1-(5-phospho-D-ribosyl)imidazole	C04751;C15667
1409	M225T255	225.041	4.24432	3280.42	4537.88	3330.45	7571.05	13955.7	8488.08	1217.47	1325.96	325.938	1100.71	691.2	799.398	1462.23	984.752	1832.29	1467	2382.19	2566.81	1954.44	3129.78	2139.83	-	-	2381	3	Chorismate;Prephenate;Isochorismate	C00251;C00254;C00885
1410	M225T161	225.049	2.68786	1045.95	2423.73	3680.37	4073.64	7643.25	6507.49	3331.05	3157.31	989.552	547.644	1356.76	1040.39	2348.83	501.921	1078.92	717.088	1583.41	2304.99	2586.69	2309.21	2655.34	-	-	7227	0	-	-
1411	M225T95	225.049	1.57714	514.575	931.833	657.633	1536.67	1469.96	1514.44	639.959	744.789	701.602	662.094	311.006	3313.93	2187.52	2393.87	3705.1	1456.93	811.878	679.963	926.763	1166.08	1105.84	-	-	4247	2	2,2-Dimethyl-3-[4-(acetyloxy)phenyl]-4-ethyl-2H-1-benzopyran-7-ol_acetate;Scarlet_Red	C15050;C19520
1412	M225T186	225.058	3.09247	3603.22	18317.1	23102.9	25821.9	29040.1	28657.1	23110.1	14311.3	5851	7844.26	10357	11242.7	10438.1	10848	11110.4	11194.4	14921.6	16238.5	15096.8	17388.9	18081.3	[136][M+1]-	-	105	3	Dithranol;4-Dihydroxyethyl-8,9-epoxy-enediyne;Flurecol	C06831;C11446;C18856
1413	M225T55_2	225.049	0.923575	1665.01	896.507	1447.1	2212.38	2535.97	1962.89	973.297	771.163	664.777	1716.47	1853.99	6351.03	1837.06	695.817	10573.8	1488.51	1303.28	1117.34	1968.59	1926.38	694.96	[133][M+2]-	-	8102	0	-	-
1414	M225T324	225.072	5.39517	1212.36	3747.09	5218.14	4715.21	4645.34	3697.34	1395.2	2463.6	2540.65	2251.4	1842.09	2321.33	4088.8	3491.68	3228.07	4069.37	2884.51	1041.11	1552.97	2165.7	2696.2	-	-	5224	3	Cyclopenta[cd]pyrene;Benzo[ghi]fluoranthene;Phenoxybenzamine_hydrochloride	C19173;C19342;C07436
1415	M225T369	225.072	6.15535	28005.5	76588.1	108693	1223.33	68788.2	1606.51	1548.28	1379.98	2687.46	1540.28	31844.9	4578.49	3732.4	1339.84	2023.32	3323.68	69904.8	1030.43	65513.7	1161.11	81560.9	-	-	2523	2	Cyclopenta[cd]pyrene;Benzo[ghi]fluoranthene	C19173;C19342
1416	M225T261	225.075	4.349	8509.47	161493	215645	163322	125222	100424	28077.8	21495.4	2598	2710.14	2860.08	11230.3	14562.1	7279.64	7195.97	8442.58	70522.3	69136.3	73213.2	76586.4	80231.2	[137][M]-	-	5944	1	Genipin	C09780
1417	M225T191	225.074	3.17992	1256.01	5896.12	10732	6407.78	2977.65	5824.32	3185.12	1525.32	1033.09	1611.56	1264.15	1839.36	1536.46	1474.47	1798.49	1502.96	1770.63	1796.49	2355.95	1857.6	3907.72	-	-	858	1	Carbosulfan	C18416
1418	M225T152	225.086	2.52622	7009.3	9268.16	9102.64	20238.7	26440.9	23490	13110.4	10486	24918.3	23705	21821.4	55759.9	48267.7	47439.2	59890.4	39153.3	21142.9	20969.5	21871.7	22713.3	25176.8	[138][M]-	-	190	1	Porphobilinogen	C00931
1419	M225T363	225.111	6.05545	20480.1	62068.3	88909.4	26382.5	43522.2	35377.8	45847.3	28843.5	40404.7	29872.4	22391.9	101457	124589	53114.7	76732.1	70089.1	54543.8	57650.7	51608.7	70242.5	80221.8	-	-	6415	4	Butopyronoxyl;trans-12-Hydroxyjasmonic_acid;Perazine;Xamoterol	C19142;C21385;C16903;C11775
1420	M225T296	225.111	4.93307	1948.1	14488.1	16576.1	14087.7	19772.2	15946.1	9823.93	8994.25	2215.44	2897.04	3052.72	29030.1	9941.89	6349.93	4109.87	12880.9	7686.93	8581.02	13968.6	9533.66	9667.08	[139][M]-	[M-H-H20]- 244.13	52	2	Butopyronoxyl;trans-12-Hydroxyjasmonic_acid	C19142;C21385
1421	M225T396	225.111	6.59432	2148.07	2447.99	2925.36	4201.15	5947.09	4921.79	3113.12	3245.98	7979.89	6049.04	4658.64	14620.9	16069.3	9238.22	9955.37	11697.5	5455.28	5595.19	7925.44	6640.05	8227.46	-	-	5610	4	Butopyronoxyl;trans-12-Hydroxyjasmonic_acid;Perazine;Xamoterol	C19142;C21385;C16903;C11775
1422	M225T265	225.111	4.41378	1659.73	151622	197924	165292	127288	103951	4156.22	3255.49	601.727	1391.98	1629.76	16297.5	6011.73	6698.95	8966.26	6197.94	70548.8	70748	72695.8	78435.7	5035.37	-	-	4018	2	Perazine;Xamoterol	C16903;C11775
1423	M225T244	225.111	4.06938	7391.01	9433.07	10769.7	13752.3	21015.4	20531.6	21552.7	16883.8	2403.38	3586.69	4830.39	38617.4	34078	33835.8	48005.3	20456.2	17390.1	17286.2	16437.5	20605.1	19162.2	[140][M]-	-	4845	0	-	-
1424	M225T376	225.111	6.26224	8058.47	12335.1	15795.2	13647.8	16653.1	19711.5	16579.4	11909.1	5255.22	7496.03	8868.8	15766.5	18384.8	10051.5	12730	14977.4	10838	11475.9	12131.8	12197.9	13191.8	-	-	7926	4	Butopyronoxyl;trans-12-Hydroxyjasmonic_acid;Perazine;Xamoterol	C19142;C21385;C16903;C11775
1425	M225T388	225.13	6.4726	1092.58	1358.42	1413.78	2433.73	3400.79	2778.15	527.12	1934.24	2087.13	2109.53	1141.57	2317.95	4903.66	2137.49	1086.25	2642.17	2932.18	2926.51	1339.72	1530.25	2133.67	-	-	8808	0	-	-
1426	M225T413	225.147	6.8803	3030.81	2679.82	2669.56	2827.79	2235.66	2713.15	3160.17	2367.44	1726.97	3227.64	1909.91	2391.5	3019.03	2094.38	3028.24	1561.74	2817	2476.91	2360.2	1973.08	2760.56	-	-	6201	1	Disopyramide	C06965
1427	M225T437	225.183	7.27587	6392.37	5814.09	3665.19	2642.05	2239.67	3332.43	4175.93	3456.82	887.84	3501.65	1415.59	1905.55	2242.86	2933.9	544.152	2792.46	3483.63	708.296	1745.57	3711.99	2183.15	-	-	1497	0	-	-
1428	M225T458	225.22	7.62716	5111.07	3286.87	2843.39	2534.02	898.294	2514.35	3197.95	3648.44	4803.78	4280.68	5101.91	1321.49	4398.49	5788.48	4362.42	3295.75	4418.98	3523.15	3586.43	3136.18	1136.97	-	-	1302	0	-	-
1429	M226T169	226.016	2.82147	2063.88	34459.5	55118.6	38335.5	23602.3	15360.9	7255.57	4769.37	1839.67	1961.94	2164.39	7791.89	9760.42	2833.31	3965	5363.27	14096	13299.2	13851.8	15249.3	15464	[141][M]-	[M-H-CH3]- 242.06	2433	0	-	-
1430	M226T275	226.046	4.57953	261.035	642.894	777.374	1082.81	440.293	286.101	450.565	413.648	2640.53	2075.68	1340.23	1670.79	1379.02	2471.58	1448.67	1495.38	744.807	401.822	733.833	639.4	676.235	-	-	4188	1	Furathiocarb	C18650
1431	M226T186	226.06	3.09887	826.223	2648.46	4289.76	3788.44	4619.12	4926.61	3505.69	2785.59	839.571	1167.27	2884.55	5097.83	1464.87	1956.76	1464.92	1890.78	2762.68	2721.02	2649.58	2986.73	3063.11	[136][M+2]-	-	105	1	1,5-Naphthalene_diisocyanate	C19464
1432	M226T54	226.081	0.891875	140.091	49.4926	392.184	1884.78	3289.27	3209.54	944.167	402.101	1118.26	1045.07	1354.22	1973.03	2671.37	764.37	1170.22	2160.86	1493.22	1484.45	1314.9	2655.68	1730.11	-	-	104	1	Deoxycytidine	C00881
1433	M226T261	226.078	4.34838	957.701	19239.6	27290.9	20235.5	16456.2	12384.4	3554.54	2915.18	362.405	358.607	311.813	1396.94	2067.07	713.475	1229.6	1021.85	8670.35	10028.9	9448.88	10087.8	11101.7	[137][M+1]-	-	5946	0	-	-
1434	M226T152	226.089	2.52589	777.689	1242.57	900.674	2208.75	3150.91	3130.84	1863.34	1230.56	3025.84	3187.31	2532.06	6376.13	6886.98	5420.24	7363.57	5353.39	2716.6	3267.31	3115.52	3630.42	3823.79	[138][M+1]-	-	190	8	N-Acetoxy-4-aminobiphenyl;N-Hydroxy-4-acetylaminobiphenyl;Flindersine;Phenanthrene-3,4-diol;1,2-Anthracenediol;9,10-Dihydroxyanthracene;Benzil;Thiolactomycin	C03621;C04081;C10679;C03164;C16204;C16206;C20226;C11165
1435	M226T364	226.114	6.05967	4114.28	8108.12	15956.5	7983.34	11735.5	7374.6	4937.65	3667.93	5679.37	3959.38	3511.77	15065.3	16999.9	7607.62	10070.4	9484.11	8771.1	8981.59	8385.73	10054.9	8079.36	-	-	7358	1	Ametryn	C18700
1436	M226T296	226.114	4.94003	176.438	504.292	1871.23	2511.29	2189.37	2755.08	1858.75	1305.52	419.288	815.933	1008.23	1070.18	2759.21	790.573	857.647	1904.49	945.22	951.036	796.278	1318.53	1446.03	[139][M+1]-	-	3283	1	Ametryn	C18700
1437	M226T244	226.114	4.0713	814.066	791.367	1288.34	2150.02	3129.87	3278.27	3608.25	2357.73	326.244	651.657	458.32	6637.51	5204.42	4547.74	8879.72	3169.42	2058	2711.23	2392.21	2654.09	2729.05	[140][M+1]-	-	4845	1	Ametryn	C18700
1438	M226T394	226.143	6.5729	601.063	1113.56	2146.52	4150.33	4252.12	4100.73	2865.92	2119.02	1769.12	2784.76	3793.75	8160.3	8997.45	4475.53	7496	6070.04	3006.67	3433.78	3839.3	3978.83	5089.67	-	-	5611	1	N-Octanoyl-L-homoserine_lactone	C21199
1439	M226T336	226.142	5.60503	1455.51	863.326	841.23	1197.11	750.859	1171.2	1300.23	1775.14	1679.43	1463.77	1562.69	1313.02	1433.21	1101.93	1400.04	1216.68	1444.98	1411.19	1223.64	1109.06	1478.26	-	-	4204	0	-	-
1440	M226T422	226.142	7.03653	54.5082	87.8119	321.158	1019.81	865.48	965.032	1945.92	748.384	5796.94	5508.17	2708.1	3658.06	6681.91	3861.04	1719.23	4699.76	2697.52	3405.06	3036.43	2944.03	2834.11	-	-	1913	0	-	-
1441	M227T44	226.964	0.729783	954.562	1235.84	1809.63	2445.88	2498.38	2547.68	2502.61	1742.84	1280.9	3674.71	4227.93	1069.5	1648.52	802.572	549.238	3938.03	2217.53	2321.33	2077.88	2596.57	2559.11	[142][M]-	-	7864	0	-	-
1442	M227T169	227.019	2.82395	370.56	4455.08	8536.11	5694.85	3695.29	2025.48	895.914	507.286	415.687	561.686	567.91	1204.72	1668.38	875.134	778.315	911.281	1920.32	1610.5	2048.19	2552	2392.28	[141][M+1]-	-	2450	0	-	-
1443	M227T136	227.018	2.26383	303.532	853.067	966.832	1407.61	2902.58	2222.96	1813.43	1152.7	889.737	1114.49	854.675	11050.7	10099.9	2764.49	7993.31	4169.77	3644.34	3356.48	2399.27	4429.09	4337.83	-	-	8399	0	-	-
1444	M227T244	227.036	4.06845	1400.82	370.296	2258.03	1256.69	2225.02	1251.91	1993.87	662.374	1973.82	1807.29	2241.18	3276.24	2988.47	2787.4	2765.53	1845	1414.74	1446.1	1316.83	1878.62	1517.78	-	-	4888	2	Euxanthone;Coumachlor	C10061;C16805
1445	M227T333	227.036	5.54512	1294.71	1522.53	2555.54	2924.68	4180.34	2170.07	1125.04	500.885	658.274	508.237	442.371	1951.84	2315.21	453.394	1996.75	1144.63	758.703	1381.31	1432.98	1372.49	1031.08	-	-	8982	2	Euxanthone;Coumachlor	C10061;C16805
1446	M227T112	227.054	1.87362	15954	25468.6	35438.6	29547.5	32536.2	25671	27802	18957.6	1547.01	787.437	670.326	6385.21	11464.5	1436.74	1775.73	6386.33	15554.4	13718.1	14564.7	15545.9	16874.7	-	-	8995	4	2-Hydroxy-3-carboxy-6-oxo-7-methylocta-2,4-dienoate;Phosphocreatine;Caffeic_acid_3-glucoside;1-Caffeoyl-beta-D-glucose	C06581;C02305;C10431;C10433
1447	M227T95	227.054	1.58817	20818.9	25474.6	28889.4	29885.9	27369.9	20912.7	10966.7	14597.8	1117.58	1934.13	684.881	7951.34	11408.2	3732.99	3178.72	8082.4	15652.3	15949.2	15256.3	18557.3	16198.3	-	[M+Cl]- 192.085 [M-H]- 228.061	4243	0	-	-
1448	M227T69	227.054	1.14932	4177.78	13180.2	12321	18139.7	26703.1	15925.3	3840.36	7642.16	1370.44	1012.32	553.19	2308.56	3791.14	1268.2	1205.19	2316.97	4705.92	4325.46	4511.52	5871.17	7487.9	-	-	8715	1	Phosphocreatine	C02305
1449	M227T52	227.075	0.865908	167.809	390.107	1052.18	1042.68	1645.78	1582.21	805.227	454.616	1431.89	984.893	1301.29	1464.63	2036.03	732.927	2012.23	1055.31	496.12	631.628	604.947	571.095	771.258	-	-	5761	0	-	-
1450	M227T363	227.089	6.04802	4699.23	14015.6	16553.5	17853	15636.7	16596.3	838.093	779.014	10177.3	1385.77	903.526	2149.89	1865.68	2174.45	1919.97	1644.37	1340.23	17884.7	15747.8	1074.47	1359.9	-	-	6423	9	Chrysene;Benz[a]anthracene;Benzo[c]phenanthrene;Acepyrene;Triphenylene;6-Carboxy-5,6,7,8-tetrahydropterin;Phaseollidin_hydrate;Deoxymiroestrol;3-Linalylflaviolin	C14222;C14317;C19197;C19314;C19541;C20239;C05229;C18164;C20984
1451	M227T269	227.09	4.48383	2243.39	3265.88	4218.85	5550.65	9545.32	6259.75	3864.38	2841.59	2543.85	2687.76	2779.81	4940.12	4833.86	4315.88	6103.5	4428.99	3217.38	1941.19	4152.87	2929.17	3739.49	-	-	5054	4	6-Carboxy-5,6,7,8-tetrahydropterin;Phaseollidin_hydrate;Deoxymiroestrol;3-Linalylflaviolin	C20239;C05229;C18164;C20984
1452	M227T211	227.09	3.51227	2320.6	17416.3	21191.8	11055.4	4573.03	4649.31	1533.94	1912.59	1447.03	1142.07	1259.7	953.537	726.516	1303.12	1600.28	2031.22	6545.92	4844.28	4637.7	6896.29	5444.25	-	-	25	5	6-Carboxy-5,6,7,8-tetrahydropterin;Ibutilide;Phaseollidin_hydrate;Deoxymiroestrol;3-Linalylflaviolin	C20239;C07753;C05229;C18164;C20984
1453	M227T180	227.101	2.99391	2132.31	1993.81	3765.24	6778.47	11044.5	15540.8	2256.62	4047.76	3628.93	4138.4	3518.26	8423.83	7994.35	13360.1	8952.44	7259.77	4613.39	5329.08	4652.82	6163.64	6229.29	-	-	8052	1	Penicillin_K	C17403
1454	M227T53	227.112	0.882133	168.093	452.699	1029.6	840.153	1631.91	604.809	589.846	315.401	566.729	826.327	649.8	2427.1	580.919	1600.56	2241.14	1132.69	619.164	468.958	596.075	732.995	897.612	-	[M+Cl+NH3]- 175.109	104	0	-	-
1455	M227T387	227.126	6.45587	8268.16	63999.9	159927	45284.8	13490.9	164830	295801	186687	81411.8	84753.6	71675.7	403333	616712	127713	119260	364701	147811	148060	150657	203710	151497	[143][M]-	-	1176	0	-	-
1456	M227T304	227.127	5.06651	6023.68	18287.8	43026.1	22093.6	26714.2	23548.8	11179.6	9480.23	9374.59	10286.4	10586.3	23242	25128.1	15128.6	21897.4	16591.9	13580.1	15535.6	18719.5	16529.1	14830.9	-	-	5417	1	Traumatic_acid	C16308
1457	M227T422	227.127	7.03262	9360.22	8447.25	10058.5	10193.2	11502.8	10956.1	14498.9	13113.2	12637.3	9321.07	10278.1	21540	17281.6	15969.8	26021.2	13347.3	12062	11329	11166	14965.9	13209.3	-	-	1947	0	-	-
1458	M227T356	227.127	5.92957	5042.66	11853.5	13429.8	11687.4	12019.8	12077.3	11800.6	9623.55	13731.9	17726.5	16455.8	42883	48749.2	28126.8	55345.9	58292.6	16245.6	17442.2	17645.4	10153	20361.7	-	-	7154	0	-	-
1459	M227T323	227.126	5.38715	4501.37	7714.07	11674.5	11197.2	11337	9488.35	7862.46	6142.22	17571	20290.9	22229.6	25061.3	29519.8	27142.9	32067.3	22603.4	20748.4	19777.1	13856.6	12471.7	14673.8	-	-	5220	0	-	-
1460	M227T229	227.126	3.82397	3194.67	2939.44	3088.14	6326.8	5539.43	7359.93	10304	6828.19	888.199	1249.28	925.68	26338.6	13653.2	25396.1	37622.5	11519.3	7519.44	8720.53	7110.56	10862.9	9159.81	-	-	3710	0	-	-
1461	M227T253	227.127	4.21826	4884.54	4760.55	5064.92	5361.37	4985.67	3513.02	7380.68	6798.78	1129.58	2448.77	2291.47	11233	6328.09	11754.9	16183.4	4673.97	4753.79	5488.28	7076	5922.45	5168.98	-	-	9137	0	-	-
1462	M227T439	227.163	7.31403	63565.3	44378.5	26466.7	17837.9	23943.2	52364	50029.4	53446	72450.6	43197	42530.5	66927.8	22650.6	74211	37888.6	70464.5	21841.2	60303.4	64943.5	23624	67116.6	-	-	3099	1	Atraton	C19098
1463	M227T421	227.163	7.01922	24636.2	15913.1	14399	10559.4	8207.03	10147.6	18158.3	19062.7	16170.5	16184	13965.7	13036.7	11189.9	15029.3	13570.3	13008.8	9510.97	11103.7	12916.5	10404.8	12493.7	-	-	1948	1	Atraton	C19098
1464	M227T444	227.199	7.40042	551.558	4812.33	6533.69	7765.31	13178.9	8691.35	1556.76	1223.13	782.32	3608.76	5429.54	3075.1	4934.7	1138.26	2196.07	6976.87	6876.53	3750.3	5019	5764.43	5370.92	-	[M-H-C6H8O6]- 404.238	5	1	Estradiol-17-phenylpropionate	C14645
1465	M228T93	227.933	1.54227	229.226	169.894	0	182.592	304.057	0	223.316	460.925	455.187	258.384	514.572	299.376	417.989	323.939	290.209	615.509	640.861	647.756	602.547	269.702	681.425	-	-	8656	0	-	-
1466	M228T44	227.965	0.7301	146.257	280.063	297.722	449.207	397.493	378.905	592.201	380.422	231.835	736.361	899.239	197.355	277.934	118.36	68.6622	671.492	429.936	455.76	374.74	418.267	539.295	[142][M+1]-	-	7864	0	-	-
1467	M228T116	227.995	1.92543	369.556	21534.8	21998.8	42769.5	30820.4	32391.5	3620.5	2021.8	17965.2	11591.2	5144.97	23822.9	51194.5	15405.5	11939.3	23277.6	20042.7	16640.4	21449	19215.2	21115.9	[144][M]-	-	7379	0	-	-
1468	M228T182	227.995	3.04047	1309.03	6322.19	13765.4	13006.7	18968.5	8730.42	2040.49	3913.32	9117.58	11748.5	4676.87	16671	21932.7	11635.9	13771.3	15893	8192.23	9561.02	6196.27	15661.5	11220.1	-	-	4539	0	-	-
1469	M228T168	227.995	2.79532	476.955	19246.9	38873.4	34051	28781.2	17680.3	1731.96	1162.78	8721.44	7689.14	7422.59	11547.1	10049.5	11194	12596.6	10431.6	12655.5	12660.2	13169	14985	13190.2	[145][M]-	-	6976	0	-	-
1470	M228T177	228.031	2.95117	1248.19	7905.08	12961.4	15612.6	19330.5	13366.5	4518.65	3074.41	2294.18	4482.18	5137.88	6224.28	6320.14	4605.1	6196.17	6589.17	6546.35	6740.42	7625.89	8386.25	8526.01	-	-	47	3	Resazurin;1-O-Sinapoyl-beta-D-glucose;4-O-beta-D-Glucosyl-sinapate	C11178;C01175;C02919
1471	M228T239	228.04	3.98308	149.209	418.899	696.358	554.83	1078.16	1225.96	398.31	309.923	1568.76	1323.77	1166.11	1364.26	1248.13	420.786	431.914	1617.25	630.404	500.429	1002.46	537.994	950.62	-	-	4294	3	Flonicamid;Amiloride;Se-Methylselenomethionine	C18463;C06821;C05690
1472	M228T94	228.057	1.56675	2535.86	3694.63	4021.48	3082.02	3138.58	4001.5	1755.8	1823.97	581.231	708.421	497.603	1074.37	1049.74	726.717	1575.9	1428.36	1558.76	2130.81	567.611	2983.01	3003.74	-	-	5374	3	TES;Burseran;(+)-Eudesmin	C05353;C10547;C10561
1473	M228T235	228.086	3.92322	421.813	7666.13	11820.7	20483.6	34501.3	24587.3	3207.3	1804.27	483.605	387.718	479.691	3636.86	2643.43	1857.07	2664.41	1672.32	6993.42	7465.62	7171.39	8844.43	9033.11	-	-	239	1	Oleandolide	C11990
1474	M228T146	228.085	2.43487	298.839	593.184	641.998	941.011	2642.41	1128.82	2211.24	1099.86	320.987	760.269	984.735	3083.73	2464.8	3061.08	4916.57	3109.21	1340.53	2083.72	1112.74	1016.49	643.808	-	-	7718	1	Oleandolide	C11990
1475	M228T209	228.085	3.47528	411.69	2950.98	2341.81	3814.08	5446.22	3729	952.259	574.731	1766.94	1828.69	1922.67	5893.19	6617.89	4212.85	5705.87	4686.25	3162.21	3402.33	2493.32	2650.48	3556.1	-	-	7043	1	Oleandolide	C11990
1476	M228T172	228.105	2.8697	203.921	299.68	65.7348	383.904	867.859	312.456	446.548	532.852	349.054	354.99	256.592	2091.56	1634.36	847.745	1258.63	950.078	931.489	896.506	749.65	1026.04	415.933	-	-	9015	10	Benzoin;Pinosylvin;(+)-cis-3,4-Dihydrophenanthrene-3,4-diol;trans-9(S),10(S)-Dihydrodiolphenanthrene;Benzyl_benzoate;4,4'-Dihydroxystilbene;Anthracene-cis-1,2-dihydrodiol;Anthracene-9,10-dihydrodiol;(S)-Benzoin;(R)-Benzoin	C01408;C01745;C04468;C11428;C12537;C14233;C16203;C16205;C20227;C20228
1477	M228T387	228.13	6.45602	1132.08	9211.45	21696	12471.6	2037.13	17017.1	38095	26217.1	11241.6	9264.15	8684.55	56818.1	82957.7	18683.2	19834.3	47671.6	20289.1	21623.2	20526.4	22749.8	22165.5	[143][M+1]-	-	1199	1	Burimamide	C07448
1478	M228T323	228.129	5.38988	652.93	2042.27	1444.24	2116.32	2241.5	2059.08	1408.82	1197.44	3085.64	1724.8	2193.13	5509.32	4320.7	5055.73	6463.74	4837.83	1038.43	2682.69	2644.76	3330.89	2043.22	-	-	5193	1	Burimamide	C07448
1479	M228T354	228.158	5.8929	1354.7	1293.49	1172.22	1072.59	939.064	1309.42	1385.07	1217.97	1314.31	1551.01	1345.63	1219.58	1577.5	1106.69	1524.52	1476.17	1253.14	1255.82	1295.28	1196.22	1565.48	-	-	7330	0	-	-
1480	M228T439	228.166	7.31097	10229.9	7401.61	8369.01	2571.81	4441.75	812.561	7518.22	12332.9	8085.81	13979.7	5586.48	1120.47	3066.85	5302.49	5078.6	4050.38	4922.25	2358.03	3106.36	4344.56	5492.46	-	-	3066	2	Ergostane;5alpha-Campestane	C19664;C19665
1481	M229T489	228.903	8.14757	527.868	451.02	515.007	463.435	618.788	560.089	475.107	645.215	564.126	398.815	558.377	702.998	742.197	750.867	489.808	530.387	493.622	384.35	474.477	469.421	441.129	-	-	8284	0	-	-
1482	M229T44	228.96	0.726933	359.75	393.83	465.894	599.3	593.612	650.977	526.149	489.515	401.39	871.304	867.648	287.337	353.351	302.113	199.57	761.231	380.096	468.438	483.992	437.116	616.781	-	[M+Cl]- 193.984	301	0	-	-
1483	M229T189	228.978	3.1548	8061.67	2236.65	2990.57	3928.32	4272.33	2996.34	554.93	5296.48	546.379	480.742	1064.9	2103.83	1436.23	866.524	515.017	1748.56	1259.29	2117.77	1443.91	1100.74	2800.11	-	-	2072	0	-	-
1484	M229T116	228.998	1.93173	408.159	1468.09	2875.33	1631.21	2015.23	1273.42	763.274	547.834	2736.62	1498.07	923.611	2927.17	4535.88	1811.75	1002.77	2979.01	1792.55	805.595	2431.52	2460.79	1976.53	[144][M+1]-	-	7379	0	-	-
1485	M229T170	228.999	2.83752	635.392	2897.56	3442.35	3583.38	1730.76	3441.36	930.03	678.4	1425.17	1649.74	1755.57	3480.4	1769.3	3902.27	1081.72	1991.16	1909.77	2027.86	2187.08	1885.41	2509.05	[145][M+1]-	-	6976	0	-	-
1486	M229T52	229.008	0.874525	1025.73	1306.43	1914.32	3035.14	2210.56	1040.81	1443.04	1767.59	1176.5	728.302	2294.16	312.775	612.156	791.808	3072.9	712.875	1438.7	2252.13	826.104	1651.43	1097.48	-	-	5762	2	Endothal-disodium;Selenomethionine_Se-oxide	C18724;C05708
1487	M229T251	229.016	4.19028	71010.6	42347.5	25627	738253	1.26999e+06	761971	183698	134434	1065.81	1820.02	2325.96	173017	297485	5054.59	7877.17	168353	242589	264469	238257	283883	286881	[146][M]-	-	2348	0	-	-
1488	M229T274	229.015	4.5657	13662.8	24780	33170.3	86308.5	128231	155871	151046	101956	8224.69	9777.71	12069.7	93049.7	99249.1	49793.9	82847.7	71204.5	62233.9	61678.2	66462.2	77272.8	77115.4	[147][M]-	[M-H]- 230.024	74	0	-	-
1489	M229T195	229.015	3.25746	23899.2	16879.2	8267.69	15963.4	17003.8	13305.8	2160.58	22560.8	4768.12	6043.23	7443.79	6892.74	8684.33	3739.03	754.68	8367.06	10079.2	10237.4	10870.8	12999	12888.9	-	-	1279	3	Betanidin;Dopaxanthin_quinone;Azinphos-ethyl	C08539;C17753;C18644
1490	M229T133	229.027	2.21207	727.812	2248.59	2472.74	4023.14	7902.66	2214.96	1340.65	903.132	2095.63	3578.44	4594.23	3730.4	4723.09	3102.98	2915.95	5223.78	2555.78	2698.27	2933.5	3203.18	2302.29	-	-	8479	4	Asulam;Carmustine;(1'S,5'S)-5'-Hydroxyaverantin;(1'S,5'R)-5'-Hydroxyaverantin	C18350;C06873;C20500;C20501
1491	M229T95	229.031	1.58803	798.065	986.163	1305.05	2280.76	2189.15	2066.54	771.783	1024.64	4272.89	3940.58	4122.02	1656.81	2163.68	2636.76	2145.57	2989.66	1783.27	2339.63	1404.46	1788.62	2147.2	-	-	4248	2	Fructoselysine_6-phosphate;Glucoselysine-6-phosphate	C16489;C20979
1492	M229T53	229.045	0.88775	8406.51	2807.59	2354.59	987.71	2179.92	2361.91	1471.15	2189.21	1843.79	1914.98	1418.37	2749.38	2397.73	3648.13	2640.2	2352.71	1548.14	1636.01	2126.63	2588.19	1645.31	-	-	104	5	Alectrol;Dihydrosamidin;Visnadin;Trachelogenin;Thiamin_monophosphate	C09059;C09260;C09316;C10891;C01081
1493	M229T347	229.052	5.78437	3104.37	8593.35	15191.6	24690.8	41891.7	25781.1	8372.66	5975.77	5736.8	7120.69	9099.07	8254.14	8141.19	6331.49	6247.38	10108.4	10179.4	9758.81	11518	12704	12648.3	[148][M]-	-	3752	7	2,4,6-Trihydroxybenzophenone;2-Hydroxy-4-(1-oxo-1,3-dihydro-2H-inden-2-ylidene)-but-2-enoic_acid;2-Hydroxy-4-(2-oxo-1,3-dihydro-2H-inden-1-ylidene)but-2-enoic_acid;Visnagin;Bis-noryangonin;2,3-Dihydroxy-2'-carboxybiphenyl;4-Hydroxyphenyl-4-hydroxybenzoate	C06356;C07718;C07725;C09049;C12085;C16263;C18216
1494	M229T235_1	229.089	3.92408	966.357	1019.39	1873.44	2909.01	5353.7	2443.69	424.147	1452.02	6327.78	6133.69	6546.89	450.8	39133.7	942.13	964.25	23707.9	478.169	1148.32	968.929	1104.13	1676.01	-	-	8732	11	Naproxen;6-O-Methyleuparin;Aucuparin;Kawain;Demethylbatatasin_IV;Dihydroresveratrol;NOPM;Osthenol;Demethylsuberosin;Pindone;Ergothioneine	C01517;C08762;C09918;C09947;C10253;C10255;C11492;C18080;C18083;C19141;C05570
1495	M229T317	229.106	5.28517	741.651	7283.42	17625.7	11284.2	20392.4	3941.2	5391.67	5246.96	1899.43	3106.79	1546.64	3011.56	3283.46	1686.9	3787.79	2477.07	4745.52	5185.1	6495.66	5801.93	7608.43	-	-	8855	3	Pyrimidine_nucleoside;Pefurazoate;Metipranolol_hydrochloride	C03169;C18480;C13591
1496	M229T287	229.106	4.77683	3618.95	5785.59	5801.73	10534.6	13841.9	33050.7	6024.43	5324.87	1769.29	1447.7	5806.61	4814.66	5186.48	3011.69	20223.2	3030.25	4504.62	5013.63	4378.98	4767.66	5507.21	-	-	2397	3	Pyrimidine_nucleoside;Pefurazoate;Metipranolol_hydrochloride	C03169;C18480;C13591
1497	M229T145	229.117	2.42387	735.1	1852.29	1664.63	3495.35	4053.46	3611.78	1578.3	1224.32	1401.24	2004.02	2524.19	3331.3	3841.18	2674.33	2562.05	2925.16	2852.56	3025	2755.08	2367.17	3765.26	-	-	7734	1	2alpha-Methyl-17beta-[(tetrahydro-2H-pyran-2-yl)oxy]-5alpha-androstan-3-one	C15422
1498	M229T235_2	229.117	3.91662	458.64	2475.07	3263.05	6674.67	14483.8	9033.31	1849.92	1481.65	6382.77	6358.6	6464.81	19010.7	39893.5	4105.92	1520.06	22613.4	7241.14	7267.34	6944.89	8786.7	8350.91	[149][M]-	-	129	0	-	-
1499	M229T184	229.117	3.06479	806.749	2068.82	2764.16	3884.59	3764.29	2787.98	848.889	1144.41	1366.82	2489.81	2852.81	2674.62	4477.37	1427.8	1408.27	3800.08	2392.18	1975.41	2060.09	2004.46	2656.82	-	-	7106	1	2alpha-Methyl-17beta-[(tetrahydro-2H-pyran-2-yl)oxy]-5alpha-androstan-3-one	C15422
1500	M229T356	229.142	5.93498	6538.3	5167.75	4618.12	7587.59	6693.85	8533.69	10975.1	8700.82	38725.7	51856.4	61403.1	172269	150137	127498	26072.5	121635	50282	48670.4	52725.7	59701.2	60082.3	[150][M]-	[M+Cl]- 194.173 [M-H]- 230.15	7146	3	Dodecanedioic_acid;Diisopropyl_adipate;Dibutyl_succinate	C02678;C14523;C19143
1501	M229T403	229.142	6.72192	4432.62	5924.1	5899.1	7866.42	8656.3	21325.8	42311.1	27239.4	8231.02	12416.8	18353.5	74307.9	69412.4	106793	85685.7	38487.7	22881.9	24876.1	24617.6	29497.8	30265.9	-	-	155	3	Dodecanedioic_acid;Diisopropyl_adipate;Dibutyl_succinate	C02678;C14523;C19143
1502	M229T307	229.142	5.11773	5887.54	12229	11054.1	12366.6	14847	37245.2	10133.1	9146.33	16886	52094.4	28465.7	51604.7	52544.4	49806	119905	30870.8	20831.7	48529.4	20627.9	23688.8	52216.9	-	-	6242	3	Dodecanedioic_acid;Diisopropyl_adipate;Dibutyl_succinate	C02678;C14523;C19143
1503	M229T391	229.142	6.51056	14472.3	6080.03	4688.97	4968.68	4396.36	9652.77	16239.4	10552.2	23590.5	27691.2	32148.5	94776.6	111723	51414.4	54538	79767.8	30919.5	29576.1	31154.1	35892.7	32304.1	[151][M]-	-	5639	0	-	-
1504	M229T181	229.153	3.01467	945.237	87.198	0	160.05	196.427	237.133	428.057	816.41	31.6537	36.0004	0	1132.12	1053.5	863.261	2283.47	780.282	702.101	371.262	526.174	630.057	534.191	-	-	8056	1	Epidihydrocholesterin	C12978
1505	M229T438	229.178	7.29506	108036	71487.3	44553	37637.4	26002.8	36094.4	78527.6	79658.6	68198.5	57144.7	39346.2	41591.5	44339.4	54099.8	56185.3	46559	52048.8	51583.7	31987.1	47638.4	50616.5	[152][M]-	-	5554	0	-	-
1506	M230T490	229.872	8.16762	1122.82	1332.83	496.131	752.933	1702.66	1993.64	1350.61	2030.68	651.146	1248.18	579.323	1168.76	919.45	840.512	518.265	713.886	1286.55	1257.21	758.454	733.219	515.614	-	-	8285	0	-	-
1507	M230T481_1	229.914	8.0111	1082.33	1912.41	2029.54	1624.71	2174.58	2627.76	2024	2311.17	2387.71	2335.19	2951.31	4790.9	3611.13	4099.39	4538.25	4319.74	1756.51	2432.64	2315.49	3310.32	3034.72	-	-	292	0	-	-
1508	M230T481_2	229.935	8.02383	912.807	634.183	1765.12	666.622	624.821	554.567	832.284	2194.57	2303.24	2276.53	1134.37	668.438	997.805	812.331	850.117	469.134	1838.35	2207.62	2105.32	1136.59	692.374	-	-	9168	0	-	-
1509	M230T492	229.987	8.19272	471.36	933.397	1564.79	3540.7	5005.76	3282.93	985.006	553.941	505.417	553.022	779.883	894.133	1022.49	991.365	652.333	616.216	923.546	494.736	1392.42	856.441	1236.33	-	-	8286	0	-	-
1510	M230T96	230.011	1.60198	9045.52	22109.2	27982	28846.1	23264	20992.5	13772.5	10602.3	2684.95	5090.3	8148.7	7167.05	10624.7	2669.36	3535.52	8998.55	13577.4	13829.7	13459.4	16170.4	16533	[153][M]-	-	7515	0	-	-
1511	M230T146	230.011	2.42822	2213.38	18048.3	24731.3	45015.7	46783.4	44486.8	9897	5220.53	2347.44	2536.83	2818.74	13849.5	15071.4	5636.51	8719.75	8872.76	12594	15549	18561.8	19326.1	21201.6	-	-	7719	2	Permethrin;trans-Permethrin	C14388;C19864
1512	M230T229	230.011	3.81248	392.72	2086.46	2602.95	4776.27	9094.18	5575.65	1829.56	987.007	1722.72	1779.82	1782.21	7508.5	7919.47	3937.77	7218.64	6130.02	3821.43	3085.23	3288.27	4501.06	4107.19	-	-	8507	2	Permethrin;trans-Permethrin	C14388;C19864
1513	M230T66_1	230.011	1.10745	3155.4	7089.85	15296.4	18052.3	17866	14743.9	5561.81	3746.67	761.981	1960.25	3079.84	3229.78	5043.93	1721.38	2085.77	4142.82	6591.15	5547.12	6115.15	6553.39	7892.14	-	-	6178	2	Permethrin;trans-Permethrin	C14388;C19864
1514	M230T274	230.019	4.56275	1182.12	2852.21	4475.97	10226.2	15337.6	16490	15501.8	10898.9	1057.07	1053.38	1343.33	10441.3	9736.75	6094.01	9005.94	8187.08	6688.92	7366.68	6441.24	7997.51	7780.46	[147][M+1]-	-	74	0	-	-
1515	M230T251	230.019	4.19053	6012.46	4742.11	3826.92	76924.1	136245	79865.5	19294.4	14483.8	529.907	570.256	587.633	18508.1	31095.3	946.116	1080.71	19524.9	24116.8	28066.1	25740	31227.4	32826.1	[146][M+1]-	-	2348	0	-	-
1516	M230T167	230.041	2.77523	424.245	2450.76	879.498	3316.12	4274.44	2745.76	1410.75	860.415	2264.43	1546.69	994.951	648.275	1566.27	833.162	1602.43	2651.74	853.689	501.104	1970.44	503.212	744.138	-	-	2656	5	3,5-Dinitroguaiacol;2-Deoxy-D-ribose_1-phosphate;2-Deoxy-D-ribose_5-phosphate;1-Deoxy-D-xylulose_5-phosphate;5-Deoxyribose-1-phosphate	C17101;C00672;C00673;C11437;C16637
1517	M230T347	230.055	5.78455	437.481	1100.37	1364.56	3237.7	5391.73	4075.03	903.986	607.089	787.384	968.299	1197.66	662.209	4864.3	2873.44	4201.55	3462.87	715.953	1765.61	1196.91	997.312	1619.23	[148][M+1]-	-	3754	0	-	-
1518	M230T306	230.054	5.09318	1061.79	1531.79	1581.06	2866.08	2373.33	6472.55	7135.79	713.495	2465.18	2369.87	1791.76	16113.2	16846.2	10504.5	18140.6	9756.52	3961.33	3776.69	4096.62	4942	5386.35	-	-	102	2	Erioflorin_acetate;Compound_II(R/S)	C09412;C06492
1519	M230T66_2	230.065	1.09778	1073.7	4628.39	8452.65	7309.5	5854.27	3667.55	885.63	896.066	3183.73	2042.2	1970.42	5104.37	5320.48	4056.33	3813.92	3830.54	3346.03	3534.09	3149.57	4087.64	4742	-	[M+Cl]- 195.089 [M-H]- 231.072	144	9	L-Tyrosine_methyl_ester;Metyrosine;Damascenine;alpha-Methyl-m-tyrosine;2-Phenyl-1,3-propanediol_monocarbamate;L-Homotyrosine;3-Methyl-L-tyrosine;N-Acetyl-L-2-amino-6-oxopimelate;N-Succinyl-L-glutamate_5-semialdehyde	C03404;C07921;C10588;C11820;C16586;C18622;C20800;C05539;C05932
1520	M230T93	230.065	1.55222	1855.37	7986.52	10381.1	8740.65	8148.55	4467.34	2788.97	2168.58	4862.63	5190.94	4300.6	7694.25	8737.92	6605.36	6496.08	7961.15	4800.13	5392.83	6564.39	8159.81	6064.99	[154][M]-	-	5377	2	N-Acetyl-L-2-amino-6-oxopimelate;N-Succinyl-L-glutamate_5-semialdehyde	C05539;C05932
1521	M230T303	230.08	5.05538	483.971	1140.23	1100.91	1792.44	3821.91	4772.79	6474	3200.77	1812.22	783.334	830.25	8909.84	7146.85	6803.23	10826.6	3991.06	2655.34	2418.58	2677.56	3066.68	3603.99	-	[M+Cl]- 195.105	101	0	-	-
1522	M230T325	230.082	5.41317	521.018	3376.12	5213.71	4455.48	5337.62	5411.49	4973.37	1893.92	1900.96	563.649	1014.96	5637.77	4770.97	2196.09	5791.86	3167.46	2238.44	4145.8	2271.29	4552.11	3726.32	-	-	9039	14	3,4-Dihydroxy-3,4-dihydro-9-fluorenone;Mycosinol;Phenyl_salicylate;2,4-Dihydroxybenzophenone;4,4'-Dihydroxybenzophenone;2,2'-Dihydroxybenzophenone;Diphenyl_carbonate;1-Hydro-1,1a-dihydroxy-9-fluorenone;4,4'-Dimethylangelicin;4,5'-Dimethylangelicin;6alpha-Fluoro-17-hydroxypregn-4-ene-3,20-dione_acetate;RU-0211;Rehmaionoside_A;Rehmaionoside_B	C07722;C08455;C14163;C14215;C14220;C14284;C14507;C16262;C19404;C19405;C15310;C13707;C17450;C17451
1523	M230T211	230.101	3.5246	6067.27	14394.8	15339.3	17800.8	20491.6	15646.4	10051.1	8314.97	11705.5	12652	14437.9	43941.9	39125.5	30052.6	48646.6	23400.9	16966.7	16711.9	18478.4	21961.2	23283.9	-	-	560	0	-	-
1524	M230T244	230.101	4.0596	1837.55	4721.43	5463.04	8138.59	12774.7	8769.7	3623.24	3088.17	7168.2	8676.72	10471.6	17250	20101.1	16758.1	19363.7	14388.3	8827.23	9079.93	7624.03	10058.7	8904.34	-	-	3963	0	-	-
1525	M230T317	230.109	5.28848	261.627	1095.12	1940.07	1868.66	2600.21	1593.1	945.331	548.102	1352.63	1558.72	1771.29	523.12	3212.55	2522.84	575.36	2447.71	711.993	361.57	787.046	673.601	1393.9	-	-	7664	7	Oxaburimamide;Metribuzin;Bis(2-ethylhexyl)phthalate;3alpha,12alpha-Dihydroxy-5beta-chol-6-enoate;Di-n-octyl_phthalate;Diisooctyl_phthalate;Apocholic_acid	C11802;C14332;C03690;C11637;C14227;C14577;C15375
1526	M230T235	230.121	3.91913	227.482	753.876	951.793	1929.51	1705.84	1279.33	858.219	796.326	941.866	678	869.66	2713.63	5217.52	3723.24	5994.04	2866.02	1080.04	906.058	798.707	937.135	2476.91	[149][M+1]-	-	6295	10	Leiokinine_A;Indeloxazine;Ichthyotherol;Dihydropinosylvin;Lunularin;4-Benzyloxybenzyl_alcohol;Cunaniol;4,4'-Dihydroxybibenzyl;1,1-Bis(4-hydroxyphenyl)ethane;(+)-(1R,2R)-1,2-Diphenylethane-1,2-diol	C10703;C10918;C08452;C10254;C10269;C11834;C13687;C14341;C14349;C16015
1527	M230T391	230.145	6.51254	1382.62	604.758	762.69	487.553	569.914	1043.71	2291.16	1678.57	2895.57	3944.27	4363.77	14465.1	16022.2	7716.24	11082.5	11452.9	4092.85	4009.63	3919.05	6092.23	5097.43	[151][M+1]-	-	5639	0	-	-
1528	M230T403	230.145	6.72427	443.49	527.448	615.554	959.163	905.066	1986.47	3962.06	2337.86	619.116	1531.04	1954	8805.87	9641.33	6498.46	10306.4	5058.12	2484.13	3145.66	3135.72	4247.56	3671	-	-	5264	0	-	-
1529	M230T356	230.146	5.93508	707.189	513.569	348.381	937.254	1083.21	1247.27	1283.75	850.702	4956.85	6679.66	8137.7	22964.2	22994.4	16673.2	3935.5	16695.4	6761.88	6830.34	7363.79	7667.55	7500.45	[150][M+1]-	-	7146	0	-	-
1530	M230T308	230.146	5.14167	1049.89	1565.75	596.312	1880.76	1259.71	6231.47	7242.06	4438.85	2073.94	3203.1	7623.69	8569.84	11407.4	7190.33	8968.61	3904.07	1183.88	4837.11	3166.82	3040.38	2522.14	-	-	3485	0	-	-
1531	M230T437	230.181	7.28849	13667.4	11604.5	9576.91	5285.31	3828.5	1558.83	11434.2	12571.3	8908.8	10040.8	8835.99	7095.97	4985.12	6533.62	8915.73	7858.44	6537.36	5479.06	4570.02	4964.7	8342.95	[152][M+1]-	-	5579	0	-	-
1532	M230T213	230.27	3.54194	1164.24	857.884	379.366	9985.88	15887.7	10917.3	4733.41	4996.5	1952.9	5694.24	6965.05	6473.78	7370.94	3020.82	1621.57	7997.16	2989.82	5572.37	4446.04	3574.59	5500.01	-	-	552	0	-	-
1533	M231T506	230.764	8.43535	2876.25	1842.2	2382.43	1598.67	1354.57	1602.71	1542.16	1415.06	2698.77	1494.15	1839.92	1343.9	1053.19	1351.73	1212.71	1519.19	2216.56	2571.04	2255.76	1723.7	1266.88	-	-	9199	0	-	-
1534	M231T487	230.88	8.10925	975.702	613.488	1109.08	376.248	1056.09	548.846	1083.82	1089.16	654.524	387.833	1121.62	1102.64	859.438	725.629	456.678	709.062	921.773	786.281	736.017	665.418	612.651	-	-	8194	0	-	-
1535	M231T497	230.953	8.2857	3418.92	3190.67	2781.88	2985.29	3392.51	2796.26	3219.53	2400.97	5211.39	3622.78	2788.63	4167.23	3387.9	1642.53	1897.89	1896.07	3281	3472.26	2611.7	4192.85	2536.41	-	-	9212	0	-	-
1536	M231T53	230.966	0.8852	462.8	482.349	507.395	664.52	565.337	362.284	281.814	439.051	991.236	862.874	418.704	2109.11	2280.57	2159.17	2519.37	1959.32	433.373	403.117	631.814	542.643	738.824	-	[M-H]- 231.979 [M-H]- 231.979	104	0	-	-
1537	M231T167	230.995	2.77974	35909	132351	202426	242759	310623	179083	52498	49367.7	87522.7	67837.1	108873	203487	182076	151402	193916	150802	143077	141378	134274	153988	149496	-	-	2682	0	-	-
1538	M231T212	230.995	3.53342	198242	151782	90483.5	2.29746e+06	3.8969e+06	3.07433e+06	1.71515e+06	1.08783e+06	1.0397e+06	1.24515e+06	1.43247e+06	1.40828e+06	1.67326e+06	960685	860756	1.80263e+06	1.29645e+06	1.31903e+06	1.41889e+06	1.54706e+06	1.60671e+06	[155][M]-	[M+Cl]- 196.029 [M-H]- 232.002	4	0	-	-
1539	M231T235	230.995	3.91239	24338.1	20530.4	20128.3	98751.7	179810	141199	104916	78554.5	64794.5	82097.5	105455	55154.2	70101.6	59532.7	27915.2	98288.4	66685.9	66535.7	68073.3	90008.5	82628.9	-	-	6296	0	-	-
1540	M231T192	230.994	3.20052	13195.8	31336.7	55303.8	51357.6	48417.7	43535.3	18735.5	17168.3	6699.18	10002.8	12008.2	16226.4	20457.3	14642.9	17495.7	16351	24363.3	25731.8	20508.4	28029.4	28790.6	-	-	832	0	-	-
1541	M231T58	230.989	0.963767	748.943	984.158	989.582	430.409	913.024	953.826	457.924	702.025	685.959	1852.26	2963.82	1070.83	1421.95	1126.58	1456.2	1188.49	1032.39	1400.39	930.16	1368.52	1340.85	-	-	5329	2	Epithienamycin_E;Pyrithiobac-sodium	C11755;C18805
1542	M231T356	231.004	5.9307	3524.8	5175.11	5517.69	2293.96	6018.97	5406.02	4977.29	4205.62	4132.57	4394.78	3670.05	5237.33	3826.7	5939.89	5802.15	2254.33	3532.08	4989.75	4469.74	5261.97	4026.92	-	-	7167	0	-	-
1543	M231T97	231.013	1.61008	13925.5	6285.65	3950.84	3309.41	3388.07	2811.04	1546.38	1433.98	1250.74	730.6	1204.72	1434.76	1408.24	1111.23	635.796	1033.19	1637.9	1940.24	1636.39	1528.94	1777.57	[153][M+1]-	-	7514	0	-	-
1544	M231T251	231.011	4.18812	3072.84	4096.7	3780.35	31015.6	54824	31915.2	8453.78	6084.78	6620.1	6793.9	8204.76	9055.15	14018.5	5410.51	4156.42	8046.23	11895	12093.6	11911.8	11104.4	16208.7	[146][M+2]-	-	2348	1	Diuron	C18428
1545	M231T274	231.011	4.56684	1205.21	2743.6	4287.21	7344.97	8061.18	7742.19	7606.89	5894.15	2408.78	2398.04	647.1	6079.71	6428.18	2673.03	4799.2	3253.29	4368.53	3692.77	4714.73	3902.2	4696.84	[147][M+2]-	-	74	1	Diuron	C18428
1546	M231T263	231.025	4.3786	1765.06	6454.57	4211.71	2959.48	7810.88	7419.21	7471.45	5590.05	4863.5	2748.73	2774.43	3875.93	4826.95	4492.14	5454.69	3538.04	3061.75	4987.2	4737.17	5063.63	5958.44	-	-	5977	7	4-Nitro-6-oxohepta-2,4-dienedioate;Macarpine;2-(alpha-D-Mannosyl)-3-phosphoglycerate;2-O-(6-Phospho-alpha-mannosyl)-D-glycerate;2-O-(alpha-D-Glucopyranosyl)-3-phospho-D-glycerate;2-Keto-3-deoxy-D-glycero-D-galacto-nononate_9-phosphate;IMP	C20367;C06165;C11516;C16699;C19791;C21383;C00130
1547	M231T211_1	231.03	3.5094	23647.8	17056.6	8091.31	15419.8	36761.1	25744.4	14430.3	19254	960012	1.09025e+06	1.35215e+06	7973	12326.2	879052	787857	5074.08	13670.7	11836.1	10926.6	13172.7	15740.2	[156][M]-	-	1833	2	5-Hydroxyxanthotoxin;Thorium-232	C02951;C19157
[truncated: 11,117 more rows]
